# Supplementary material for: Analysis of plant cell death-inducing proteins of the necrotrophic fungal pathogens Botrytis squamosa and Botrytis elliptica
Source: Front Plant Sci. 2022 Oct 11;13:993325. doi: 10.3389/fpls.2022.993325 (PMC9593002; doi:10.3389/fpls.2022.993325)
Supplement: Supplementary Data 1 — Detailed information of orthogroups, and Interproscan results of specific groups of proteins. [file DataSheet_1.xlsx]

## Sheet: ortho_group_BELL_BSQU_BCIN
group	elliptica	squamosa	cinerea			#species containing OG member
OG0000686	BELL_9401_13g02830.1					1
OG0000701	BELL_9401_9g02940.1					1
OG0000726		BSQU_MUCL31421_1g08110.1				1
OG0000727	BELL_9401_5g07310.1					1
OG0000728	BELL_9401_5g07320.1					1
OG0000735			Bcin09g00460.1			1
OG0000740			Bcin11g00400.1			1
OG0000760	BELL_9401_5g06280.1					1
OG0000766			Bcin09g04570.1			1
OG0000784			Bcin08g03570.1, Bcin15g00730.1			1
OG0000793	BELL_9401_5g09250.1					1
OG0000794		BSQU_MUCL31421_12g06180.1				1
OG0000798			Bcin09g04670.1			1
OG0000800			Bcin12g00990.1			1
OG0000807		BSQU_MUCL31421_5g04770.1				1
OG0000809	BELL_9401_7g00920.1					1
OG0000812			Bcin13g02960.1			1
OG0000814			Bcin12g03420.1			1
OG0000816			Bcin16g02160.2			1
OG0000827			Bcin01g11040.1			1
OG0000831		BSQU_MUCL31421_17g01020.1				1
OG0000833			Bcin07g05850.1			1
OG0000836	BELL_9401_3g10150.1					1
OG0000841			Bcin09g03760.1			1
OG0000844		BSQU_MUCL31421_7g02550.1				1
OG0000847	BELL_9401_13g00480.1					1
OG0000851		BSQU_MUCL31421_6g05000.1				1
OG0000852		BSQU_MUCL31421_15g03490.1				1
OG0000854			Bcin14g01100.1			1
OG0000859			Bcin16g02400.1			1
OG0000860	BELL_9401_5g05510.1					1
OG0000861			Bcin14g00930.1			1
OG0000863		BSQU_MUCL31421_17g00980.1				1
OG0000875	BELL_9401_5g09230.1					1
OG0000881			Bcin05g02690.1			1
OG0000885	BELL_9401_9g06570.2					1
OG0000887			Bcin13g05670.1			1
OG0000888	BELL_9401_20g00710.1					1
OG0000889			Bcin12g05620.1			1
OG0000890			Bcin11g02150.2			1
OG0000896			Bcin16g00790.1			1
OG0000899		BSQU_MUCL31421_3g01930.1				1
OG0000902	BELL_9401_14g01410.2					1
OG0000904		BSQU_MUCL31421_10g03080.2				1
OG0000916			Bcin13g01770.1			1
OG0000920			Bcin12g03090.1			1
OG0000923			Bcin05g08270.1			1
OG0000927	BELL_9401_9g05920.1					1
OG0000935	BELL_9401_5g09240.1					1
OG0000940			Bcin08g02470.1			1
OG0000950			Bcin03g03540.1			1
OG0000951			Bcin08g03990.1			1
OG0000952			Bcin09g02890.1			1
OG0000958			Bcin01g01470.1			1
OG0000960			Bcin15g02320.1			1
OG0000961		BSQU_MUCL31421_4g07840.1				1
OG0000977	BELL_9401_10g00130.1					1
OG0000980			Bcin03g01940.1			1
OG0000981			Bcin03g02030.1			1
OG0000982			Bcin14g01600.1			1
OG0000984			Bcin14g00670.1			1
OG0000987			Bcin09g06000.1			1
OG0000989			Bcin07g06380.1			1
OG0000990			Bcin08g05450.1			1
OG0000993			Bcin08g00020.1			1
OG0000999		BSQU_MUCL31421_5g09280.1				1
OG0001002			Bcin03g08430.1			1
OG0001003			Bcin04g06910.1			1
OG0001004			Bcin10g03860.1			1
OG0001009	BELL_9401_9g01140.1					1
OG0001015	BELL_9401_13g01570.1					1
OG0001017	BELL_9401_12g04050.1					1
OG0001018	BELL_9401_12g04970.1					1
OG0001023		BSQU_MUCL31421_4g01370.1				1
OG0001026		BSQU_MUCL31421_1g07440.1				1
OG0001028			Bcin05g00410.1			1
OG0001045			Bcin13g04440.1			1
OG0001049			Bcin06g02690.1			1
OG0001051			Bcin13g02480.1			1
OG0001052			Bcin12g06110.1			1
OG0001056			Bcin14g03140.1			1
OG0001058			Bcin15g04010.2			1
OG0001068			Bcin02g01690.1			1
OG0001069			Bcin02g05790.1			1
OG0001070			Bcin04g01980.1			1
OG0001071			Bcin05g03870.1			1
OG0001072			Bcin07g05930.1			1
OG0001073			Bcin13g00040.1			1
OG0001074			Bcin16g04020.1			1
OG0001082	BELL_9401_9g04750.1					1
OG0001085	BELL_9401_4g06200.1					1
OG0001086	BELL_9401_4g04120.1					1
OG0001087		BSQU_MUCL31421_14g02090.1				1
OG0001089	BELL_9401_13g02020.1					1
OG0001090		BSQU_MUCL31421_7g04590.1				1
OG0001092	BELL_9401_7g03530.1					1
OG0001115		BSQU_MUCL31421_3g09040.1				1
OG0000015	BELL_9401_9g04300.1	BSQU_MUCL31421_13g02150.1				2
OG0000017	BELL_9401_7g03330.1	BSQU_MUCL31421_5g04460.1				2
OG0000026	BELL_9401_7g01420.1, BELL_9401_6g07200.1		Bcin01g10940.1			2
OG0000028	BELL_9401_11g04520.1, BELL_9401_11g04580.1	BSQU_MUCL31421_12g02720.1				2
OG0000400	BELL_9401_5g02980.1	BSQU_MUCL31421_1g10410.1				2
OG0000421	BELL_9401_2g03560.1	BSQU_MUCL31421_2g03070.1				2
OG0000429	BELL_9401_7g02380.1	BSQU_MUCL31421_5g05350.1				2
OG0000446	BELL_9401_4g05950.1	BSQU_MUCL31421_7g01740.1				2
OG0000460	BELL_9401_3g06530.1	BSQU_MUCL31421_9g02110.1				2
OG0000468	BELL_9401_15g03930.1		Bcin06g06940.1			2
OG0000470	BELL_9401_15g02310.1		Bcin14g05500.1			2
OG0000471	BELL_9401_15g02090.1	BSQU_MUCL31421_1g02380.1				2
OG0000502	BELL_9401_17g00890.1	BSQU_MUCL31421_11g00820.1				2
OG0000522	BELL_9401_19g00400.1		Bcin12g06120.1			2
OG0000535		BSQU_MUCL31421_10g02370.1	Bcin15g02380.1			2
OG0000548		BSQU_MUCL31421_6g00130.1	Bcin08g00150.1			2
OG0000557	BELL_9401_2g04630.1		Bcin01g07950.1			2
OG0000563		BSQU_MUCL31421_14g04090.1	Bcin09g00450.1, Bcin14g03440.1, Bcin15g05700.1			2
OG0000567	BELL_9401_9g01110.1		Bcin06g04750.1			2
OG0000573	BELL_9401_5g00370.1		Bcin05g08090.1			2
OG0000580		BSQU_MUCL31421_5g00230.1	Bcin03g00280.1			2
OG0000590	BELL_9401_3g06590.1	BSQU_MUCL31421_9g02170.1				2
OG0000606	BELL_9401_21g00630.1	BSQU_MUCL31421_12g00610.1				2
OG0000608	BELL_9401_17g01860.1	BSQU_MUCL31421_11g01790.1				2
OG0000609	BELL_9401_17g00210.1	BSQU_MUCL31421_11g00180.1				2
OG0000613	BELL_9401_10g00950.1		Bcin12g04640.1			2
OG0000621	BELL_9401_12g05920.1		Bcin15g05260.1			2
OG0000626	BELL_9401_13g01280.1		Bcin16g01090.1			2
OG0000627	BELL_9401_13g01980.1		Bcin16g01700.1			2
OG0000653	BELL_9401_9g00750.1	BSQU_MUCL31421_13g00020.1				2
OG0000656	BELL_9401_2g09410.1	BSQU_MUCL31421_2g08330.1				2
OG0000658	BELL_9401_2g02340.1	BSQU_MUCL31421_2g01990.1				2
OG0000663	BELL_9401_9g04460.1		Bcin06g01810.1			2
OG0000666	BELL_9401_9g06260.1	BSQU_MUCL31421_13g00380.1				2
OG0000671	BELL_9401_21g00310.1		Bcin11g00300.1			2
OG0000680	BELL_9401_12g05700.1		Bcin15g05030.1			2
OG0000685	BELL_9401_13g02490.1	BSQU_MUCL31421_14g02020.1				2
OG0000698	BELL_9401_2g12060.1	BSQU_MUCL31421_2g10850.1				2
OG0000699		BSQU_MUCL31421_2g09410.1	Bcin01g01980.1			2
OG0000703	BELL_9401_5g01450.1		Bcin05g07100.1			2
OG0000704	BELL_9401_2g04610.1	BSQU_MUCL31421_2g04110.1				2
OG0000705	BELL_9401_2g04450.1	BSQU_MUCL31421_2g03960.1				2
OG0000715	BELL_9401_12g05890.1	BSQU_MUCL31421_10g05250.1				2
OG0000718	BELL_9401_11g01210.1	BSQU_MUCL31421_12g05720.1				2
OG0000725	BELL_9401_3g09920.1	BSQU_MUCL31421_9g05250.1				2
OG0000729	BELL_9401_1g12200.1	BSQU_MUCL31421_3g08090.1				2
OG0000732	BELL_9401_9g05600.1	BSQU_MUCL31421_13g01000.1				2
OG0000738	BELL_9401_15g04260.1	BSQU_MUCL31421_1g00360.1				2
OG0000739	BELL_9401_3g07500.1	BSQU_MUCL31421_9g03050.1				2
OG0000744	BELL_9401_10g06010.1		Bcin06g01720.1			2
OG0000748	BELL_9401_7g06380.1	BSQU_MUCL31421_5g01560.1				2
OG0000749	BELL_9401_1g00570.1	BSQU_MUCL31421_4g08610.1				2
OG0000751	BELL_9401_14g00090.1		Bcin13g00110.1			2
OG0000752	BELL_9401_9g05900.1		Bcin06g00630.1			2
OG0000754	BELL_9401_8g02010.1, BELL_9401_4g03080.1	BSQU_MUCL31421_8g01940.1				2
OG0000755	BELL_9401_8g00680.1	BSQU_MUCL31421_8g00660.1				2
OG0000758	BELL_9401_1g12510.1	BSQU_MUCL31421_3g08390.1				2
OG0000761	BELL_9401_9g00510.1	BSQU_MUCL31421_13g05690.1				2
OG0000765		BSQU_MUCL31421_9g01760.1	Bcin09g01800.1			2
OG0000767		BSQU_MUCL31421_15g02220.1	Bcin09g04820.1			2
OG0000770		BSQU_MUCL31421_4g00090.1	Bcin12g06710.1			2
OG0000772		BSQU_MUCL31421_8g06270.1	Bcin04g00460.1			2
OG0000776	BELL_9401_16g00530.2	BSQU_MUCL31421_3g02110.1				2
OG0000777	BELL_9401_16g00710.1		Bcin02g07470.1			2
OG0000778		BSQU_MUCL31421_5g03230.1	Bcin03g03470.1			2
OG0000779	BELL_9401_5g06970.1	BSQU_MUCL31421_1g06410.1				2
OG0000788	BELL_9401_2g12320.1	BSQU_MUCL31421_2g11090.1				2
OG0000789	BELL_9401_9g01690.1	BSQU_MUCL31421_13g04620.1				2
OG0000791		BSQU_MUCL31421_5g09080.1	Bcin12g03690.1			2
OG0000795	BELL_9401_1g01410.1	BSQU_MUCL31421_4g07810.1				2
OG0000796	BELL_9401_1g13330.1	BSQU_MUCL31421_3g09060.1				2
OG0000797	BELL_9401_7g05200.1	BSQU_MUCL31421_5g02680.1				2
OG0000801	BELL_9401_4g04010.1	BSQU_MUCL31421_7g03320.1				2
OG0000803		BSQU_MUCL31421_2g11100.1	Bcin01g01250.1			2
OG0000805	BELL_9401_2g02510.1		Bcin01g06970.1			2
OG0000806	BELL_9401_8g06390.1		Bcin04g01220.1			2
OG0000808	BELL_9401_2g00130.1	BSQU_MUCL31421_2g00070.1				2
OG0000810	BELL_9401_7g02150.1		Bcin03g05800.1			2
OG0000813	BELL_9401_17g00240.1	BSQU_MUCL31421_11g00210.1				2
OG0000815	BELL_9401_12g04980.1	BSQU_MUCL31421_10g04430.1				2
OG0000824	BELL_9401_6g02370.1	BSQU_MUCL31421_6g02110.1				2
OG0000825	BELL_9401_12g04640.1		Bcin13g01780.1			2
OG0000826	BELL_9401_1g12330.1	BSQU_MUCL31421_3g08220.1				2
OG0000828	BELL_9401_5g05880.1	BSQU_MUCL31421_1g07560.1				2
OG0000829	BELL_9401_9g02070.1	BSQU_MUCL31421_13g03910.1				2
OG0000830	BELL_9401_5g00140.1	BSQU_MUCL31421_1g13040.1				2
OG0000834	BELL_9401_13g03840.1	BSQU_MUCL31421_14g03310.1				2
OG0000837	BELL_9401_8g06500.1	BSQU_MUCL31421_8g05930.1				2
OG0000839		BSQU_MUCL31421_7g06960.1	Bcin16g05195.1			2
OG0000845		BSQU_MUCL31421_4g00030.1	Bcin12g06770.1			2
OG0000849		BSQU_MUCL31421_6g06040.1	Bcin08g06140.1			2
OG0000850	BELL_9401_2g01750.1		Bcin01g10110.3			2
OG0000853		BSQU_MUCL31421_1g03130.1	Bcin14g04560.1			2
OG0000855	BELL_9401_14g00400.1	BSQU_MUCL31421_11g05860.1				2
OG0000856	BELL_9401_8g06520.1	BSQU_MUCL31421_8g05950.1				2
OG0000864	BELL_9401_2g09160.1	BSQU_MUCL31421_2g08130.1				2
OG0000865	BELL_9401_13g00090.1		Bcin16g00006.1			2
OG0000866	BELL_9401_12g00700.1	BSQU_MUCL31421_10g00530.1				2
OG0000868	BELL_9401_9g01510.1	BSQU_MUCL31421_13g04780.1				2
OG0000870	BELL_9401_9g04800.1	BSQU_MUCL31421_13g01720.1				2
OG0000871	BELL_9401_2g09630.1	BSQU_MUCL31421_2g08580.1				2
OG0000873	BELL_9401_10g02260.1	BSQU_MUCL31421_4g03330.1				2
OG0000874	BELL_9401_17g00250.1	BSQU_MUCL31421_11g00220.1				2
OG0000876	BELL_9401_1g12250.1	BSQU_MUCL31421_3g08150.1				2
OG0000877	BELL_9401_5g04960.1	BSQU_MUCL31421_1g08520.1				2
OG0000878	BELL_9401_2g12410.1	BSQU_MUCL31421_2g11180.1				2
OG0000884	BELL_9401_9g05360.1		Bcin06g01010.1			2
OG0000886	BELL_9401_5g04400.1	BSQU_MUCL31421_1g09020.1				2
OG0000891	BELL_9401_2g01340.1	BSQU_MUCL31421_2g01100.1				2
OG0000892	BELL_9401_5g01980.1	BSQU_MUCL31421_1g11340.1				2
OG0000894	BELL_9401_9g01410.1	BSQU_MUCL31421_13g04870.1				2
OG0000895	BELL_9401_12g01930.1		Bcin15g01600.1			2
OG0000901	BELL_9401_6g01080.1	BSQU_MUCL31421_6g00970.1				2
OG0000903	BELL_9401_2g00720.1	BSQU_MUCL31421_2g00600.1				2
OG0000905	BELL_9401_8g06510.1	BSQU_MUCL31421_8g05940.1				2
OG0000906	BELL_9401_3g00010.1	BSQU_MUCL31421_15g00010.1				2
OG0000908	BELL_9401_9g04820.1	BSQU_MUCL31421_13g01700.1				2
OG0000915		BSQU_MUCL31421_2g08930.1	Bcin01g02460.1			2
OG0000921		BSQU_MUCL31421_15g00230.1	Bcin09g06920.1			2
OG0000925		BSQU_MUCL31421_10g03260.1	Bcin01g03910.1			2
OG0000926		BSQU_MUCL31421_10g03270.1	Bcin01g03900.1			2
OG0000928	BELL_9401_14g02510.1	BSQU_MUCL31421_11g03850.1				2
OG0000929	BELL_9401_2g00410.1	BSQU_MUCL31421_2g00360.1				2
OG0000930	BELL_9401_18g01920.1	BSQU_MUCL31421_5g07560.1				2
OG0000931	BELL_9401_8g03230.1	BSQU_MUCL31421_8g03030.1				2
OG0000933	BELL_9401_2g00730.1	BSQU_MUCL31421_2g00610.1				2
OG0000934	BELL_9401_14g01100.1	BSQU_MUCL31421_11g05170.2				2
OG0000942	BELL_9401_2g11460.1	BSQU_MUCL31421_2g10240.1				2
OG0000948	BELL_9401_5g02460.1		Bcin04g06980.1			2
OG0000949	BELL_9401_5g02410.1		Bcin16g02960.1			2
OG0000953	BELL_9401_5g00750.1		Bcin05g07690.1			2
OG0000954	BELL_9401_18g00690.1	BSQU_MUCL31421_5g08700.1				2
OG0000956	BELL_9401_4g08340.1	BSQU_MUCL31421_17g01180.1				2
OG0000959	BELL_9401_9g06000.1		Bcin06g00540.1			2
OG0000962	BELL_9401_2g08010.1	BSQU_MUCL31421_2g07160.1				2
OG0001012	BELL_9401_9g01370.1	BSQU_MUCL31421_13g04900.1				2
OG0001014	BELL_9401_7g04900.1	BSQU_MUCL31421_5g02980.1				2
OG0001019	BELL_9401_14g02710.1	BSQU_MUCL31421_11g03620.1				2
OG0001091	BELL_9401_7g04790.1	BSQU_MUCL31421_5g03090.1				2
OG0001093	BELL_9401_5g07330.1	BSQU_MUCL31421_1g06070.1				2
OG0001094	BELL_9401_2g07740.1	BSQU_MUCL31421_2g06930.1				2
OG0001095	BELL_9401_1g13350.1	BSQU_MUCL31421_3g09070.1				2
OG0000000	BELL_9401_2g03140.1, BELL_9401_3g01770.1, BELL_9401_10g03590.1, BELL_9401_3g10370.1, BELL_9401_2g10000.1	BSQU_MUCL31421_2g08920.1, BSQU_MUCL31421_2g02670.1, BSQU_MUCL31421_9g05600.1, BSQU_MUCL31421_4g04580.1, BSQU_MUCL31421_15g01590.1	Bcin01g02470.1, Bcin01g09020.1, Bcin02g02440.1, Bcin09g05470.1, Bcin12g02120.1, Bcin14g00240.1			3
OG0000001	BELL_9401_12g02990.1, BELL_9401_14g01540.1, BELL_9401_13g00240.1	BSQU_MUCL31421_10g02600.1, BSQU_MUCL31421_11g04770.1, BSQU_MUCL31421_14g00060.1	Bcin02g00280.1, Bcin13g01470.1, Bcin15g02540.1, Bcin16g00080.1			3
OG0000002	BELL_9401_5g07480.1, BELL_9401_5g08600.1, BELL_9401_7g07750.1	BSQU_MUCL31421_5g00270.1, BSQU_MUCL31421_1g05940.1, BSQU_MUCL31421_1g04910.1	Bcin03g00320.1, Bcin05g00590.1, Bcin05g01450.1			3
OG0000003	BELL_9401_4g01140.1, BELL_9401_15g02100.1, BELL_9401_14g04060.2	BSQU_MUCL31421_11g02300.1, BSQU_MUCL31421_7g05970.1	Bcin02g00018.1, Bcin08g07120.1, Bcin13g03720.2, Bcin14g05330.1, Bcin16g04210.1			3
OG0000004	BELL_9401_13g01690.1, BELL_9401_2g11310.1, BELL_9401_7g07350.1	BSQU_MUCL31421_2g10110.1, BSQU_MUCL31421_5g00600.1, BSQU_MUCL31421_14g01340.1	Bcin02g02120.1, Bcin14g05570.1, Bcin16g01460.1			3
OG0000005	BELL_9401_10g02090.1, BELL_9401_15g02690.1	BSQU_MUCL31421_1g01830.1, BSQU_MUCL31421_4g03170.1	Bcin06g06090.1, Bcin12g03520.1			3
OG0000006	BELL_9401_15g04130.1	BSQU_MUCL31421_11g03590.1, BSQU_MUCL31421_1g00450.1	Bcin06g07150.1			3
OG0000007	BELL_9401_11g05130.1, BELL_9401_10g05630.1	BSQU_MUCL31421_16g00290.1, BSQU_MUCL31421_12g02230.1	Bcin11g02180.1, Bcin12g00300.1			3
OG0000008	BELL_9401_9g04100.1, BELL_9401_20g00700.1	BSQU_MUCL31421_13g02340.1, BSQU_MUCL31421_18g00080.1	Bcin06g02140.1, Bcin10g06130.1			3
OG0000009	BELL_9401_15g04010.1, BELL_9401_19g00960.1	BSQU_MUCL31421_1g00570.1	Bcin06g07020.1, Bcin12g06360.1			3
OG0000010	BELL_9401_3g08700.1, BELL_9401_3g08690.1	BSQU_MUCL31421_9g04190.1, BSQU_MUCL31421_9g04180.1	Bcin14g01690.1, Bcin14g01700.1			3
OG0000011	BELL_9401_7g05130.1, BELL_9401_13g00110.1	BSQU_MUCL31421_5g02750.1, BSQU_MUCL31421_10g04940.1	Bcin03g03990.1, Bcin06g07000.1, Bcin09g05740.1			3
OG0000012	BELL_9401_4g06510.1, BELL_9401_11g05990.1	BSQU_MUCL31421_7g01260.1, BSQU_MUCL31421_12g01420.1	Bcin07g02730.1, Bcin11g01370.1			3
OG0000013	BELL_9401_4g01300.1	BSQU_MUCL31421_7g05820.1, BSQU_MUCL31421_4g00280.1	Bcin12g06510.1, Bcin16g04060.1			3
OG0000014	BELL_9401_1g01160.1	BSQU_MUCL31421_4g08110.1	Bcin10g01080.1			3
OG0000016	BELL_9401_7g06030.1, BELL_9401_16g02310.1, BELL_9401_8g05410.1	BSQU_MUCL31421_8g04910.1	Bcin03g02110.1, Bcin12g06040.1			3
OG0000018	BELL_9401_1g10990.1	BSQU_MUCL31421_3g06960.1, BSQU_MUCL31421_8g00070.1	Bcin02g02430.1, Bcin04g06920.1			3
OG0000019	BELL_9401_3g02830.1	BSQU_MUCL31421_15g02780.1	Bcin02g00210.1, Bcin09g04430.1			3
OG0000020	BELL_9401_8g07060.1	BSQU_MUCL31421_8g06380.1, BSQU_MUCL31421_19g00030.1	Bcin04g00360.1, Bcin09g07100.1			3
OG0000021	BELL_9401_15g00050.1	BSQU_MUCL31421_1g04290.1, BSQU_MUCL31421_1g04290.1	Bcin14g03430.1			3
OG0000022	BELL_9401_8g03400.1	BSQU_MUCL31421_8g03190.1	Bcin04g03920.1			3
OG0000023	BELL_9401_12g03630.1	BSQU_MUCL31421_10g03210.1	Bcin15g03150.1			3
OG0000024	BELL_9401_4g00220.1	BSQU_MUCL31421_7g06770.1	Bcin16g05050.1			3
OG0000025	BELL_9401_6g01100.1	BSQU_MUCL31421_6g00990.1	Bcin03g02040.1, Bcin08g01020.1			3
OG0000027	BELL_9401_8g06980.1	BSQU_MUCL31421_8g06310.1	Bcin04g00420.1, Bcin06g07590.1			3
OG0000029	BELL_9401_5g02750.1	BSQU_MUCL31421_1g10650.1	Bcin05g05950.1			3
OG0000030	BELL_9401_5g05490.1	BSQU_MUCL31421_1g07960.1	Bcin05g03390.1			3
OG0000031	BELL_9401_1g09210.1	BSQU_MUCL31421_3g05340.1	Bcin02g04030.1			3
OG0000032	BELL_9401_2g00790.1	BSQU_MUCL31421_2g00660.1	Bcin01g10850.1			3
OG0000033	BELL_9401_18g00840.1	BSQU_MUCL31421_5g08560.1	Bcin03g08710.1			3
OG0000034	BELL_9401_10g04190.1	BSQU_MUCL31421_16g01650.1	Bcin12g01600.1			3
OG0000035	BELL_9401_4g07770.1	BSQU_MUCL31421_7g00140.1	Bcin07g01720.1			3
OG0000036	BELL_9401_6g07880.1	BSQU_MUCL31421_6g07060.1	Bcin08g07090.1			3
OG0000037	BELL_9401_6g04740.1	BSQU_MUCL31421_6g04170.1	Bcin08g04320.1			3
OG0000038	BELL_9401_9g04480.1	BSQU_MUCL31421_13g01980.1	Bcin06g01790.1			3
OG0000039	BELL_9401_10g02240.1	BSQU_MUCL31421_4g03320.1	Bcin12g03390.1			3
OG0000040	BELL_9401_10g03680.1	BSQU_MUCL31421_10g00110.1	Bcin15g00100.1			3
OG0000041	BELL_9401_16g00120.1, BELL_9401_12g00100.1	BSQU_MUCL31421_3g02430.1	Bcin02g06940.1			3
OG0000042	BELL_9401_16g00940.1	BSQU_MUCL31421_3g01710.1	Bcin02g07700.1, Bcin04g06990.1			3
OG0000043	BELL_9401_2g11950.1	BSQU_MUCL31421_2g10750.1	Bcin01g00930.2			3
OG0000044	BELL_9401_2g11910.1	BSQU_MUCL31421_2g10720.1	Bcin01g00900.1			3
OG0000045	BELL_9401_2g11790.1	BSQU_MUCL31421_2g10590.1	Bcin01g00790.1			3
OG0000046	BELL_9401_2g11780.1	BSQU_MUCL31421_2g10580.1	Bcin01g00800.1			3
OG0000047	BELL_9401_2g11670.1	BSQU_MUCL31421_2g10470.1	Bcin01g00640.1			3
OG0000048	BELL_9401_2g11130.1	BSQU_MUCL31421_2g09970.1	Bcin01g01480.1			3
OG0000049	BELL_9401_2g10720.1	BSQU_MUCL31421_2g09630.1	Bcin01g01760.1			3
OG0000050	BELL_9401_2g10150.1	BSQU_MUCL31421_2g09070.1	Bcin01g02320.1			3
OG0000051	BELL_9401_5g01750.1	BSQU_MUCL31421_1g11550.1	Bcin05g06830.1			3
OG0000052	BELL_9401_5g02680.1	BSQU_MUCL31421_1g10720.2	Bcin05g06020.1			3
OG0000053	BELL_9401_5g02800.1	BSQU_MUCL31421_1g10600.1	Bcin05g05900.1			3
OG0000054	BELL_9401_5g02870.1	BSQU_MUCL31421_1g10530.1	Bcin05g05830.1			3
OG0000055	BELL_9401_5g03360.1	BSQU_MUCL31421_1g10050.1	Bcin05g05320.1			3
OG0000056	BELL_9401_5g03370.1	BSQU_MUCL31421_1g10040.1	Bcin05g05310.1			3
OG0000057	BELL_9401_5g03520.1	BSQU_MUCL31421_1g09880.1	Bcin05g05160.1			3
OG0000058	BELL_9401_5g03540.1	BSQU_MUCL31421_1g09860.1	Bcin05g05110.1			3
OG0000059	BELL_9401_5g03720.1	BSQU_MUCL31421_1g09680.1	Bcin05g04950.1			3
OG0000060	BELL_9401_5g03920.2	BSQU_MUCL31421_1g09470.2	Bcin05g04770.1			3
OG0000061	BELL_9401_5g04860.1	BSQU_MUCL31421_1g08610.1	Bcin05g04010.1			3
OG0000062	BELL_9401_5g06430.1	BSQU_MUCL31421_1g06950.1	Bcin05g02550.1			3
OG0000063	BELL_9401_5g06470.1	BSQU_MUCL31421_1g06920.1	Bcin05g02520.1			3
OG0000064	BELL_9401_5g07540.1	BSQU_MUCL31421_1g05880.1	Bcin05g01510.1			3
OG0000065	BELL_9401_5g07820.1	BSQU_MUCL31421_1g05630.1	Bcin05g01750.1			3
OG0000066	BELL_9401_5g08290.1	BSQU_MUCL31421_1g05210.1	Bcin05g00860.1			3
OG0000067	BELL_9401_5g09000.1	BSQU_MUCL31421_1g04510.1	Bcin05g00150.1			3
OG0000068	BELL_9401_9g00590.1	BSQU_MUCL31421_16g00400.1	Bcin06g05200.1			3
OG0000069	BELL_9401_9g00700.1	BSQU_MUCL31421_13g05500.1	Bcin06g05120.1			3
OG0000070	BELL_9401_9g00980.1	BSQU_MUCL31421_13g05240.1	Bcin06g04830.1			3
OG0000071	BELL_9401_9g01460.1	BSQU_MUCL31421_13g04830.1	Bcin06g04500.1			3
OG0000072	BELL_9401_9g02010.1	BSQU_MUCL31421_13g03860.1	Bcin06g03960.1			3
OG0000073	BELL_9401_9g02170.1	BSQU_MUCL31421_13g04000.1	Bcin06g03840.1			3
OG0000074	BELL_9401_9g02320.1	BSQU_MUCL31421_13g04110.1	Bcin06g03740.1			3
OG0000075	BELL_9401_9g02870.1	BSQU_MUCL31421_13g03490.1	Bcin06g03270.1			3
OG0000076	BELL_9401_9g03030.1	BSQU_MUCL31421_13g03350.1	Bcin06g03160.1			3
OG0000077	BELL_9401_9g03050.1	BSQU_MUCL31421_13g03330.1	Bcin06g03140.1			3
OG0000078	BELL_9401_9g03130.1	BSQU_MUCL31421_13g03250.1	Bcin06g03070.1			3
OG0000079	BELL_9401_6g03430.1	BSQU_MUCL31421_6g02990.1	Bcin08g03110.1			3
OG0000080	BELL_9401_6g02340.1	BSQU_MUCL31421_6g02080.1	Bcin08g02130.1			3
OG0000081	BELL_9401_6g02330.1	BSQU_MUCL31421_6g02070.1	Bcin08g02120.1			3
OG0000082	BELL_9401_6g02320.1	BSQU_MUCL31421_6g02060.1	Bcin08g02110.1			3
OG0000083	BELL_9401_6g02040.1	BSQU_MUCL31421_6g01820.1	Bcin08g01900.1			3
OG0000084	BELL_9401_6g01260.1	BSQU_MUCL31421_6g01070.1	Bcin08g01140.1			3
OG0000085	BELL_9401_6g01070.1	BSQU_MUCL31421_6g00960.1	Bcin08g00990.1			3
OG0000086	BELL_9401_6g01040.1	BSQU_MUCL31421_6g00920.1	Bcin08g00940.1			3
OG0000087	BELL_9401_6g01010.1	BSQU_MUCL31421_6g00890.1	Bcin08g00910.1			3
OG0000088	BELL_9401_6g00990.1	BSQU_MUCL31421_6g00870.1	Bcin08g00890.1			3
OG0000089	BELL_9401_6g00760.1	BSQU_MUCL31421_6g00650.1	Bcin08g00720.1			3
OG0000090	BELL_9401_6g00410.1	BSQU_MUCL31421_6g00320.1	Bcin08g00400.1			3
OG0000091	BELL_9401_6g00280.1	BSQU_MUCL31421_6g00260.1	Bcin08g00280.1			3
OG0000092	BELL_9401_1g09190.1	BSQU_MUCL31421_3g05310.1	Bcin02g04050.1			3
OG0000093	BELL_9401_1g09200.1	BSQU_MUCL31421_3g05330.1	Bcin02g04040.1			3
OG0000094	BELL_9401_1g10250.1	BSQU_MUCL31421_3g06280.1	Bcin02g03090.1			3
OG0000095	BELL_9401_1g10930.1	BSQU_MUCL31421_3g06910.1	Bcin02g02480.1			3
OG0000096	BELL_9401_1g11010.1	BSQU_MUCL31421_3g06980.1	Bcin02g02410.1			3
OG0000097	BELL_9401_1g11080.1	BSQU_MUCL31421_3g07050.1	Bcin02g02340.1			3
OG0000098	BELL_9401_1g11220.1	BSQU_MUCL31421_3g07190.1	Bcin02g02210.1			3
OG0000099	BELL_9401_1g11410.1	BSQU_MUCL31421_3g07360.1	Bcin02g02040.1			3
OG0000100	BELL_9401_1g11490.1	BSQU_MUCL31421_3g07440.1	Bcin02g01960.1			3
OG0000101	BELL_9401_1g11780.1	BSQU_MUCL31421_3g07710.1	Bcin02g01640.1			3
OG0000102	BELL_9401_1g12030.1	BSQU_MUCL31421_3g07920.1	Bcin02g01420.1			3
OG0000103	BELL_9401_1g12210.1	BSQU_MUCL31421_3g08100.1	Bcin02g01230.1			3
OG0000104	BELL_9401_1g13100.1	BSQU_MUCL31421_3g08890.1	Bcin02g00430.1			3
OG0000105	BELL_9401_1g13210.1	BSQU_MUCL31421_3g08980.1	Bcin02g00350.1			3
OG0000106	BELL_9401_5g00070.1	BSQU_MUCL31421_1g13110.1	Bcin05g08370.1			3
OG0000107	BELL_9401_5g00200.1	BSQU_MUCL31421_1g12980.1	Bcin05g08240.1			3
OG0000108	BELL_9401_5g00210.1	BSQU_MUCL31421_1g12970.1	Bcin05g08230.1			3
OG0000109	BELL_9401_5g00810.1	BSQU_MUCL31421_1g12390.1	Bcin05g07630.1			3
OG0000110	BELL_9401_2g09210.1	BSQU_MUCL31421_2g08200.1	Bcin01g03150.2			3
OG0000111	BELL_9401_2g07300.1	BSQU_MUCL31421_2g06510.1	Bcin01g04970.1			3
OG0000112	BELL_9401_2g07260.1	BSQU_MUCL31421_2g06470.1	Bcin01g05020.1			3
OG0000113	BELL_9401_2g07120.1	BSQU_MUCL31421_2g06320.1	Bcin01g05180.1			3
OG0000114	BELL_9401_2g07010.1	BSQU_MUCL31421_2g06220.1	Bcin01g05280.1			3
OG0000115	BELL_9401_2g06980.1	BSQU_MUCL31421_2g06190.1	Bcin01g05310.1			3
OG0000116	BELL_9401_2g06960.1	BSQU_MUCL31421_2g06170.1	Bcin01g05330.1			3
OG0000117	BELL_9401_2g06630.1	BSQU_MUCL31421_2g05840.1	Bcin01g05680.1			3
OG0000118	BELL_9401_2g06590.1	BSQU_MUCL31421_2g05800.1	Bcin01g05720.1			3
OG0000119	BELL_9401_2g06250.1	BSQU_MUCL31421_2g05530.1	Bcin01g06010.1			3
OG0000120	BELL_9401_2g06190.1	BSQU_MUCL31421_2g05480.1	Bcin01g06060.1			3
OG0000121	BELL_9401_2g04790.1	BSQU_MUCL31421_2g04270.1	Bcin01g08110.1			3
OG0000122	BELL_9401_2g04200.1	BSQU_MUCL31421_2g03700.1	Bcin01g07530.1			3
OG0000123	BELL_9401_2g04160.1	BSQU_MUCL31421_2g03660.1	Bcin01g07500.1			3
OG0000124	BELL_9401_2g03590.1	BSQU_MUCL31421_2g03110.1	Bcin01g09430.1			3
OG0000125	BELL_9401_2g02980.1	BSQU_MUCL31421_2g02550.1	Bcin01g08910.1			3
OG0000126	BELL_9401_2g02770.3	BSQU_MUCL31421_2g02350.1	Bcin01g06790.1			3
OG0000127	BELL_9401_2g02620.1	BSQU_MUCL31421_2g02080.1	Bcin01g06900.1			3
OG0000128	BELL_9401_2g02270.1	BSQU_MUCL31421_2g01920.1	Bcin01g07190.1			3
OG0000129	BELL_9401_2g02260.1	BSQU_MUCL31421_2g01910.1	Bcin01g07200.1			3
OG0000130	BELL_9401_2g02250.1	BSQU_MUCL31421_2g01900.1	Bcin01g07210.1			3
OG0000131	BELL_9401_2g02210.1	BSQU_MUCL31421_2g01860.1	Bcin01g07250.1			3
OG0000132	BELL_9401_2g02150.1	BSQU_MUCL31421_2g01800.1	Bcin01g07320.1			3
OG0000133	BELL_9401_2g00810.1	BSQU_MUCL31421_2g00690.1	Bcin01g10830.1			3
OG0000134	BELL_9401_2g00400.1	BSQU_MUCL31421_2g00350.1	Bcin01g11160.1			3
OG0000135	BELL_9401_2g00320.1	BSQU_MUCL31421_2g00270.1	Bcin01g11220.1			3
OG0000136	BELL_9401_2g00280.1	BSQU_MUCL31421_2g00230.1	Bcin01g11290.1			3
OG0000137	BELL_9401_2g00270.1	BSQU_MUCL31421_2g00220.1	Bcin01g11300.1			3
OG0000138	BELL_9401_18g01650.1	BSQU_MUCL31421_5g07810.1	Bcin03g08030.1			3
OG0000139	BELL_9401_18g01980.1	BSQU_MUCL31421_5g07510.1	Bcin03g07730.1			3
OG0000140	BELL_9401_7g00410.1	BSQU_MUCL31421_5g07070.1	Bcin03g07340.1			3
OG0000141	BELL_9401_7g00430.1	BSQU_MUCL31421_5g07050.1	Bcin03g07320.1			3
OG0000142	BELL_9401_7g02050.1	BSQU_MUCL31421_5g05620.1	Bcin03g05870.1			3
OG0000143	BELL_9401_7g02090.1	BSQU_MUCL31421_5g05580.1	Bcin03g05820.1			3
OG0000144	BELL_9401_7g02250.1	BSQU_MUCL31421_5g05460.1	Bcin03g05720.1			3
OG0000145	BELL_9401_7g02260.1	BSQU_MUCL31421_5g05450.1	Bcin03g05710.1			3
OG0000146	BELL_9401_7g02390.1	BSQU_MUCL31421_5g05340.1	Bcin03g05590.1			3
OG0000147	BELL_9401_7g02740.1	BSQU_MUCL31421_5g05030.1	Bcin03g05290.1			3
OG0000148	BELL_9401_7g02850.1	BSQU_MUCL31421_5g04940.1	Bcin03g05200.1			3
OG0000149	BELL_9401_7g02980.1	BSQU_MUCL31421_5g04800.1	Bcin03g05060.1			3
OG0000150	BELL_9401_7g05520.1	BSQU_MUCL31421_5g02390.1	Bcin03g04310.1			3
OG0000151	BELL_9401_7g05300.1	BSQU_MUCL31421_5g02590.1	Bcin03g04100.1			3
OG0000152	BELL_9401_7g05150.1	BSQU_MUCL31421_5g02720.1	Bcin03g04010.1			3
OG0000153	BELL_9401_7g04990.1	BSQU_MUCL31421_5g02900.1	Bcin03g03870.1			3
OG0000154	BELL_9401_7g04950.1	BSQU_MUCL31421_5g02940.1	Bcin03g03830.1			3
OG0000155	BELL_9401_7g04780.1	BSQU_MUCL31421_5g03100.1	Bcin03g03670.1			3
OG0000156	BELL_9401_7g04670.1	BSQU_MUCL31421_5g03220.1	Bcin03g03480.1			3
OG0000157	BELL_9401_7g04150.1	BSQU_MUCL31421_5g03730.1	Bcin03g02970.1			3
OG0000158	BELL_9401_7g03880.1	BSQU_MUCL31421_5g03980.1	Bcin03g02710.1			3
OG0000159	BELL_9401_7g06420.1	BSQU_MUCL31421_5g01530.1	Bcin03g01580.1			3
OG0000160	BELL_9401_7g06460.1	BSQU_MUCL31421_5g01490.1	Bcin03g01540.1			3
OG0000161	BELL_9401_7g06820.1	BSQU_MUCL31421_5g01170.1	Bcin03g01250.1			3
OG0000162	BELL_9401_7g06750.1	BSQU_MUCL31421_5g01230.1	Bcin03g01310.2			3
OG0000163	BELL_9401_7g06580.1	BSQU_MUCL31421_5g01380.1	Bcin03g01440.1			3
OG0000164	BELL_9401_7g06560.1	BSQU_MUCL31421_5g01400.1	Bcin03g01460.1			3
OG0000165	BELL_9401_7g07570.1	BSQU_MUCL31421_5g00420.1	Bcin03g00500.1			3
OG0000166	BELL_9401_7g07590.1	BSQU_MUCL31421_5g00400.1	Bcin03g00480.1			3
OG0000167	BELL_9401_7g07730.1	BSQU_MUCL31421_5g00280.1	Bcin03g00340.1			3
OG0000168	BELL_9401_4g09700.1	BSQU_MUCL31421_17g00030.1	Bcin07g00060.1			3
OG0000169	BELL_9401_4g08860.1	BSQU_MUCL31421_17g00780	Bcin07g00780.1			3
OG0000170	BELL_9401_4g08670.1	BSQU_MUCL31421_17g00900.1	Bcin07g00890.1			3
OG0000171	BELL_9401_4g07360.1	BSQU_MUCL31421_7g00480.1	Bcin07g02030.1			3
OG0000172	BELL_9401_4g06780.1	BSQU_MUCL31421_7g01000.1	Bcin07g02510.1			3
OG0000173	BELL_9401_4g06570.2	BSQU_MUCL31421_7g01200.1	Bcin07g02670.1			3
OG0000174	BELL_9401_4g06300.1	BSQU_MUCL31421_7g01420.1	Bcin07g02860.1			3
OG0000175	BELL_9401_4g06010.1	BSQU_MUCL31421_7g01680.1	Bcin07g03120.1			3
OG0000176	BELL_9401_4g05070.1	BSQU_MUCL31421_7g02530.1	Bcin07g03980.1			3
OG0000177	BELL_9401_4g05040.1	BSQU_MUCL31421_7g02550.1	Bcin07g04000.1			3
OG0000178	BELL_9401_4g05020.1	BSQU_MUCL31421_7g02560.1	Bcin07g04030.1			3
OG0000179	BELL_9401_4g04680.1	BSQU_MUCL31421_7g02880.1	Bcin07g04350.1			3
OG0000180	BELL_9401_4g04640.1	BSQU_MUCL31421_7g02910.1	Bcin07g04370.1			3
OG0000181	BELL_9401_4g03990.1	BSQU_MUCL31421_7g03340.1	Bcin07g04810.2			3
OG0000182	BELL_9401_4g03340.2	BSQU_MUCL31421_7g03950.1	Bcin07g05440.1			3
OG0000183	BELL_9401_4g02920.1	BSQU_MUCL31421_7g04300.1	Bcin07g05740.1			3
OG0000184	BELL_9401_13g03670.1	BSQU_MUCL31421_14g03170.1	Bcin07g06590.1			3
OG0000185	BELL_9401_13g03680.1	BSQU_MUCL31421_14g03180.1	Bcin07g06600.1			3
OG0000186	BELL_9401_13g03900.1	BSQU_MUCL31421_14g03360.1	Bcin07g06780.1			3
OG0000187	BELL_9401_13g04260.1	BSQU_MUCL31421_14g03680.1	Bcin07g07080.1			3
OG0000188	BELL_9401_6g07840.1	BSQU_MUCL31421_6g07020.1	Bcin08g07050.1			3
OG0000189	BELL_9401_6g07670.1	BSQU_MUCL31421_6g06840.1	Bcin08g06900.1			3
OG0000190	BELL_9401_6g06790.1	BSQU_MUCL31421_6g06060.1	Bcin08g06160.1			3
OG0000191	BELL_9401_6g06750.1	BSQU_MUCL31421_6g06020.1	Bcin08g06110.1			3
OG0000192	BELL_9401_6g06740.1	BSQU_MUCL31421_6g06010.1	Bcin08g06100.1			3
OG0000193	BELL_9401_6g06070.1	BSQU_MUCL31421_6g05400.1	Bcin08g05540.1			3
OG0000194	BELL_9401_6g05990.1	BSQU_MUCL31421_6g05330.1	Bcin08g05480.1			3
OG0000195	BELL_9401_6g05490.1	BSQU_MUCL31421_6g04850.1	Bcin08g05010.1			3
OG0000196	BELL_9401_6g04700.1	BSQU_MUCL31421_6g04140.1	Bcin08g04280.1			3
OG0000197	BELL_9401_6g04510.1	BSQU_MUCL31421_6g03960.1	Bcin08g04100.1			3
OG0000198	BELL_9401_6g04200.1	BSQU_MUCL31421_6g03680.1	Bcin08g03760.1			3
OG0000199	BELL_9401_6g03770.1	BSQU_MUCL31421_6g03290.1	Bcin08g03410.1			3
OG0000200	BELL_9401_6g03690.1	BSQU_MUCL31421_6g03210.1	Bcin08g03320.1			3
OG0000201	BELL_9401_6g02600.1	BSQU_MUCL31421_6g02280.1	Bcin08g02380.1			3
OG0000202	BELL_9401_6g02610.1	BSQU_MUCL31421_6g02290.1	Bcin08g02390.1			3
OG0000203	BELL_9401_6g02890.1	BSQU_MUCL31421_6g02560.1	Bcin08g02680.1			3
OG0000204	BELL_9401_6g03240.1	BSQU_MUCL31421_6g02850.1	Bcin08g02970.1			3
OG0000205	BELL_9401_6g03270.1	BSQU_MUCL31421_6g02870.1	Bcin08g02990.1			3
OG0000206	BELL_9401_9g03730.1	BSQU_MUCL31421_13g02700.1	Bcin06g02510.1			3
OG0000207	BELL_9401_9g04290.1	BSQU_MUCL31421_13g02160.1	Bcin06g01950.1			3
OG0000208	BELL_9401_9g04490.1	BSQU_MUCL31421_13g01970.1	Bcin06g01780.1			3
OG0000209	BELL_9401_9g04690.1	BSQU_MUCL31421_13g01790.1	Bcin06g01600.1			3
OG0000210	BELL_9401_9g04710.1	BSQU_MUCL31421_13g01770.1	Bcin06g01580.1			3
OG0000211	BELL_9401_9g05420.1	BSQU_MUCL31421_13g01170.1	Bcin06g01000.1			3
OG0000212	BELL_9401_9g05500.1	BSQU_MUCL31421_13g01090.1	Bcin06g00960.1			3
OG0000213	BELL_9401_9g05850.1	BSQU_MUCL31421_13g00770.1	Bcin06g00680.1			3
OG0000214	BELL_9401_9g05990.1	BSQU_MUCL31421_13g00630.1	Bcin06g00550.1			3
OG0000215	BELL_9401_9g06020.1	BSQU_MUCL31421_13g00610.1	Bcin06g00520.1			3
OG0000216	BELL_9401_9g06170.1	BSQU_MUCL31421_13g00480.1	Bcin06g00400.1			3
OG0000217	BELL_9401_9g06240.1	BSQU_MUCL31421_13g00390.1	Bcin06g00330.1			3
OG0000218	BELL_9401_13g04680.1	BSQU_MUCL31421_14g04020.1	Bcin09g00510.1			3
OG0000219	BELL_9401_13g04860.1	BSQU_MUCL31421_14g04220.1	Bcin09g00380.1			3
OG0000220	BELL_9401_13g05050.1	BSQU_MUCL31421_14g04390.1	Bcin09g00220.1			3
OG0000221	BELL_9401_13g05070.1	BSQU_MUCL31421_14g04410.1	Bcin09g00200.1			3
OG0000222	BELL_9401_13g05080.1	BSQU_MUCL31421_14g04420.1	Bcin09g00190.1			3
OG0000223	BELL_9401_3g06670.1	BSQU_MUCL31421_9g02250.1	Bcin09g00970.1			3
OG0000224	BELL_9401_3g06570.1	BSQU_MUCL31421_9g02150.1	Bcin09g01060.1			3
OG0000225	BELL_9401_3g06540.1	BSQU_MUCL31421_9g02120.1	Bcin09g02160.1			3
OG0000226	BELL_9401_3g06060.1	BSQU_MUCL31421_9g01670.1	Bcin09g01710.1			3
OG0000227	BELL_9401_3g05460.1	BSQU_MUCL31421_9g01100.1	Bcin09g01110.1			3
OG0000228	BELL_9401_3g05340.1	BSQU_MUCL31421_9g00980.1	Bcin09g02270.1			3
OG0000229	BELL_9401_3g04920.1	BSQU_MUCL31421_9g00630.1	Bcin09g02640.1			3
OG0000230	BELL_9401_3g04590.1	BSQU_MUCL31421_9g00310.1	Bcin09g02940.1			3
OG0000231	BELL_9401_3g03940.1	BSQU_MUCL31421_15g03760.1	Bcin09g03430.1			3
OG0000232	BELL_9401_3g03250.1	BSQU_MUCL31421_15g03180.1	Bcin09g04020.1			3
OG0000233	BELL_9401_3g03030.1	BSQU_MUCL31421_15g02980.1	Bcin02g00070.1			3
OG0000234	BELL_9401_3g02940.1	BSQU_MUCL31421_15g02890.1	Bcin09g04320.1			3
OG0000235	BELL_9401_3g02260.1	BSQU_MUCL31421_15g02070.1	Bcin09g04940.1			3
OG0000236	BELL_9401_3g02030.1	BSQU_MUCL31421_15g01840.1	Bcin09g05170.1			3
OG0000237	BELL_9401_3g00440.1	BSQU_MUCL31421_15g00380.1	Bcin09g06730.1			3
OG0000238	BELL_9401_3g00160.1	BSQU_MUCL31421_15g00140.1	Bcin09g07010.1			3
OG0000239	BELL_9401_3g00300.1	BSQU_MUCL31421_15g00270.1	Bcin09g06880.1			3
OG0000240	BELL_9401_15g04520.1	BSQU_MUCL31421_1g00110.1	Bcin06g07500.1			3
OG0000241	BELL_9401_15g03680.1	BSQU_MUCL31421_1g00870.1	Bcin06g06720.1			3
OG0000242	BELL_9401_15g03580.1	BSQU_MUCL31421_1g00980.1	Bcin06g06670.1			3
OG0000243	BELL_9401_15g03490.1	BSQU_MUCL31421_1g01060.1	Bcin06g06580.1			3
OG0000244	BELL_9401_15g03080.1	BSQU_MUCL31421_1g01440.1	Bcin06g05730.1			3
OG0000245	BELL_9401_15g02810.1	BSQU_MUCL31421_1g01690.1	Bcin06g05980.1			3
OG0000246	BELL_9401_15g02750.1	BSQU_MUCL31421_1g01760.1	Bcin06g06040.1			3
OG0000247	BELL_9401_15g02180.1	BSQU_MUCL31421_1g02310.1	Bcin14g05390.1			3
OG0000248	BELL_9401_15g01950.1	BSQU_MUCL31421_1g02490.1	Bcin14g05220.1			3
OG0000249	BELL_9401_15g00910.1	BSQU_MUCL31421_1g03420.1	Bcin14g04260.1			3
OG0000250	BELL_9401_15g00550.1	BSQU_MUCL31421_1g03760.1	Bcin14g03970.1			3
OG0000251	BELL_9401_7g05580.1	BSQU_MUCL31421_5g02330.1	Bcin03g04430.1			3
OG0000252	BELL_9401_3g08480.1	BSQU_MUCL31421_9g03980.1	Bcin14g01900.1			3
OG0000253	BELL_9401_3g09120.1	BSQU_MUCL31421_9g04560.1	Bcin14g01200.1			3
OG0000254	BELL_9401_3g09550.1	BSQU_MUCL31421_9g04940.1	Bcin14g00910.1			3
OG0000255	BELL_9401_3g09610.1	BSQU_MUCL31421_9g04990.1	Bcin14g00860.1			3
OG0000256	BELL_9401_3g09620.1	BSQU_MUCL31421_9g05000.1	Bcin14g00850.1			3
OG0000257	BELL_9401_3g09660.1	BSQU_MUCL31421_9g05040.1	Bcin14g00810.1			3
OG0000258	BELL_9401_3g09720.1	BSQU_MUCL31421_9g05090.1	Bcin14g00760.1			3
OG0000259	BELL_9401_3g10190.1	BSQU_MUCL31421_9g05450.1	Bcin14g00390.1			3
OG0000260	BELL_9401_11g00070.1	BSQU_MUCL31421_12g06810.1	Bcin11g06450.1			3
OG0000261	BELL_9401_11g00080.1	BSQU_MUCL31421_12g06800.1	Bcin11g06440.1			3
OG0000262	BELL_9401_11g00140.1	BSQU_MUCL31421_12g06760.1	Bcin11g06400.1			3
OG0000263	BELL_9401_11g01790.1	BSQU_MUCL31421_12g05190.1	Bcin11g04930.1			3
OG0000264	BELL_9401_11g01810.1	BSQU_MUCL31421_12g05170.1	Bcin11g04910.1			3
OG0000265	BELL_9401_11g02140.2	BSQU_MUCL31421_12g04850.2	Bcin11g04610.2			3
OG0000266	BELL_9401_11g02710.1	BSQU_MUCL31421_12g04370.1	Bcin11g04120.1			3
OG0000267	BELL_9401_11g04070.1	BSQU_MUCL31421_12g03120.1	Bcin11g02900.2			3
OG0000268	BELL_9401_11g05150.1	BSQU_MUCL31421_12g02220.1	Bcin11g02170.1			3
OG0000269	BELL_9401_11g05920.1	BSQU_MUCL31421_12g01480.1	Bcin11g01430.1			3
OG0000270	BELL_9401_11g05970.1	BSQU_MUCL31421_12g01450.1	Bcin11g01400.1			3
OG0000271	BELL_9401_11g06060.1	BSQU_MUCL31421_12g01360.1	Bcin11g01320.1			3
OG0000272	BELL_9401_21g00320.1	BSQU_MUCL31421_12g00300.1	Bcin11g00310.1			3
OG0000273	BELL_9401_14g00010.1	BSQU_MUCL31421_11g06230.1	Bcin13g00050.1			3
OG0000274	BELL_9401_14g00320.1	BSQU_MUCL31421_11g05930.1	Bcin13g00380.1			3
OG0000275	BELL_9401_14g00420.1	BSQU_MUCL31421_11g05840.1	Bcin13g00470.1			3
OG0000276	BELL_9401_14g00550.1	BSQU_MUCL31421_11g05710.1	Bcin13g00600.1			3
OG0000277	BELL_9401_14g01830.1	BSQU_MUCL31421_11g04490.1	Bcin13g01750.1			3
OG0000278	BELL_9401_14g02210.1	BSQU_MUCL31421_11g04150.1	Bcin13g02010.1			3
OG0000279	BELL_9401_14g02320.1	BSQU_MUCL31421_11g04030.1	Bcin13g02090.1			3
OG0000280	BELL_9401_14g02580.1	BSQU_MUCL31421_11g03760.1	Bcin13g02320.1			3
OG0000281	BELL_9401_14g02930.1	BSQU_MUCL31421_11g03410.1	Bcin13g02640.1			3
OG0000282	BELL_9401_14g03630.1	BSQU_MUCL31421_11g02730.1	Bcin13g03390.1			3
OG0000283	BELL_9401_14g03670.1	BSQU_MUCL31421_11g02680.1	Bcin13g03410.1			3
OG0000284	BELL_9401_14g03810.1	BSQU_MUCL31421_11g02540.1	Bcin13g03550.1			3
OG0000285	BELL_9401_14g03930.1	BSQU_MUCL31421_11g02420.1	Bcin13g03620.1			3
OG0000286	BELL_9401_17g01180.1	BSQU_MUCL31421_11g01090.1	Bcin13g04850.1			3
OG0000287	BELL_9401_17g00160.1	BSQU_MUCL31421_11g00130.1	Bcin13g05760.1			3
OG0000288	BELL_9401_20g00530.1	BSQU_MUCL31421_18g00240.1	Bcin10g02530.1			3
OG0000289	BELL_9401_20g00150.1	BSQU_MUCL31421_18g00620.1	Bcin10g02890.1			3
OG0000290	BELL_9401_1g05570.1	BSQU_MUCL31421_16g02790.1	Bcin10g03450.1			3
OG0000291	BELL_9401_1g05300.1	BSQU_MUCL31421_16g02520.1	Bcin10g03730.1			3
OG0000292	BELL_9401_1g05250.1	BSQU_MUCL31421_16g02480.1	Bcin10g03770.1			3
OG0000293	BELL_9401_1g04650.1	BSQU_MUCL31421_4g04820.1	Bcin10g04320.1			3
OG0000294	BELL_9401_1g04420.1	BSQU_MUCL31421_4g04980.1	Bcin10g04570.1			3
OG0000295	BELL_9401_1g03930.1	BSQU_MUCL31421_4g05430.1	Bcin10g05010.1			3
OG0000296	BELL_9401_1g03190.1	BSQU_MUCL31421_4g06120.1	Bcin10g05630.1			3
OG0000297	BELL_9401_1g03110.1	BSQU_MUCL31421_4g06200.1	Bcin10g05700.1			3
OG0000298	BELL_9401_1g02920.1	BSQU_MUCL31421_4g06380.1	Bcin10g05910.1			3
OG0000299	BELL_9401_1g02420.1	BSQU_MUCL31421_4g06830.1	Bcin10g02180.1			3
OG0000300	BELL_9401_1g02080.1	BSQU_MUCL31421_4g07130.1	Bcin10g01890.1			3
OG0000301	BELL_9401_1g01990.1	BSQU_MUCL31421_4g07220.1	Bcin10g01780.1			3
OG0000302	BELL_9401_1g01790.1	BSQU_MUCL31421_4g07460.1	Bcin10g01640.1			3
OG0000303	BELL_9401_1g01650.1	BSQU_MUCL31421_4g07600.1	Bcin10g01510.1			3
OG0000304	BELL_9401_1g01440.1	BSQU_MUCL31421_4g07780.1	Bcin10g01340.1			3
OG0000305	BELL_9401_1g00490.1	BSQU_MUCL31421_4g08680.1	Bcin10g00290.1			3
OG0000306	BELL_9401_1g00380.1	BSQU_MUCL31421_4g08770.1	Bcin10g00380.1			3
OG0000307	BELL_9401_10g05840.1	BSQU_MUCL31421_16g00140.1	Bcin12g00180.1			3
OG0000308	BELL_9401_10g05550.1	BSQU_MUCL31421_16g00340.1	Bcin12g00350.1			3
OG0000309	BELL_9401_10g05520.1	BSQU_MUCL31421_16g00370.1	Bcin12g00380.1			3
OG0000310	BELL_9401_10g04730.1	BSQU_MUCL31421_16g01130.1	Bcin12g01100.1			3
OG0000311	BELL_9401_10g04290.1	BSQU_MUCL31421_16g01560.1	Bcin12g01520.1			3
OG0000312	BELL_9401_10g03420.1	BSQU_MUCL31421_4g04410.1	Bcin12g02270.1			3
OG0000313	BELL_9401_10g02590.1	BSQU_MUCL31421_4g03650.1	Bcin12g03040.1			3
OG0000314	BELL_9401_10g02360.1	BSQU_MUCL31421_4g03430.1	Bcin12g03270.1			3
OG0000315	BELL_9401_10g01200.1	BSQU_MUCL31421_4g02320.1	Bcin12g04410.1			3
OG0000316	BELL_9401_10g01170.1	BSQU_MUCL31421_4g02290.1	Bcin12g04440.1			3
OG0000317	BELL_9401_10g01070.1	BSQU_MUCL31421_4g02200.1	Bcin12g04530.1			3
OG0000318	BELL_9401_10g00960.1	BSQU_MUCL31421_4g02100.1	Bcin12g04630.1			3
OG0000319	BELL_9401_10g00570.1	BSQU_MUCL31421_4g01720.1	Bcin12g04930.1			3
OG0000320	BELL_9401_19g00560.1	BSQU_MUCL31421_8g03010.1	Bcin12g05860.1			3
OG0000321	BELL_9401_19g00920.1	BSQU_MUCL31421_4g00390.1	Bcin12g06330.1			3
OG0000322	BELL_9401_19g01160.1	BSQU_MUCL31421_4g00170.1	Bcin12g06630.1			3
OG0000323	BELL_9401_8g00220.1	BSQU_MUCL31421_8g00260.1	Bcin04g06730.1			3
OG0000324	BELL_9401_8g00360.1	BSQU_MUCL31421_8g00350.1	Bcin04g06650.1			3
OG0000325	BELL_9401_8g00430.1	BSQU_MUCL31421_8g00420.1	Bcin04g06590.1			3
OG0000326	BELL_9401_8g00800.1	BSQU_MUCL31421_8g00780.1	Bcin04g06250.1			3
OG0000327	BELL_9401_8g00900.1	BSQU_MUCL31421_8g00880.1	Bcin04g06150.1			3
OG0000328	BELL_9401_8g01110.1	BSQU_MUCL31421_8g01060.1	Bcin04g06020.1			3
OG0000329	BELL_9401_8g01500.1	BSQU_MUCL31421_8g01440.1	Bcin04g05650.1			3
OG0000330	BELL_9401_8g01720.1	BSQU_MUCL31421_8g01660.1	Bcin04g05430.1			3
OG0000331	BELL_9401_8g02170.1	BSQU_MUCL31421_8g02090.1	Bcin04g05020.1			3
OG0000332	BELL_9401_8g02310.1	BSQU_MUCL31421_8g02200.1	Bcin04g04900.1			3
OG0000333	BELL_9401_8g02380.1	BSQU_MUCL31421_8g02270.1	Bcin04g04830.1			3
OG0000334	BELL_9401_8g02640.1	BSQU_MUCL31421_8g02520.1	Bcin04g04590.1			3
OG0000335	BELL_9401_8g03270.1	BSQU_MUCL31421_8g03080.1	Bcin04g04030.1			3
OG0000336	BELL_9401_8g03720.1	BSQU_MUCL31421_8g03470.1	Bcin04g03620.1			3
OG0000337	BELL_9401_8g03840.1	BSQU_MUCL31421_8g03580.1	Bcin04g03510.1			3
OG0000338	BELL_9401_8g03900.1	BSQU_MUCL31421_8g03640.1	Bcin04g03440.1			3
OG0000339	BELL_9401_8g04920.1	BSQU_MUCL31421_8g04480.1	Bcin04g02570.1			3
OG0000340	BELL_9401_8g05050.2	BSQU_MUCL31421_8g04590.1	Bcin04g02480.1			3
OG0000341	BELL_9401_8g05250.1	BSQU_MUCL31421_8g04760.1	Bcin04g02310.1			3
OG0000342	BELL_9401_8g05530.1	BSQU_MUCL31421_8g05020.1	Bcin04g02060.2			3
OG0000343	BELL_9401_8g06270.1	BSQU_MUCL31421_8g05740.1	Bcin04g01310.1			3
OG0000344	BELL_9401_12g06220.1	BSQU_MUCL31421_10g05520.1	Bcin15g05510.1			3
OG0000345	BELL_9401_12g06060.1	BSQU_MUCL31421_10g05350.1	Bcin15g05350.1			3
OG0000346	BELL_9401_12g05520.1	BSQU_MUCL31421_10g04910.1	Bcin15g04870.1			3
OG0000347	BELL_9401_12g05310.1	BSQU_MUCL31421_10g04720.1	Bcin15g04670.1			3
OG0000348	BELL_9401_12g04780.1	BSQU_MUCL31421_10g04280.1	Bcin15g04250.1			3
OG0000349	BELL_9401_12g04470.1	BSQU_MUCL31421_10g04040.1	Bcin15g03910.1			3
OG0000350	BELL_9401_12g04430.1	BSQU_MUCL31421_10g03990.1	Bcin15g03870.1			3
OG0000351	BELL_9401_12g04010.1	BSQU_MUCL31421_10g03600.1	Bcin15g03470.1			3
OG0000352	BELL_9401_12g03560.1	BSQU_MUCL31421_10g03140.1	Bcin15g03080.1			3
OG0000353	BELL_9401_12g03470.1	BSQU_MUCL31421_10g03070.1	Bcin15g03010.1			3
OG0000354	BELL_9401_12g03460.1	BSQU_MUCL31421_10g03060.1	Bcin15g03000.1			3
OG0000355	BELL_9401_12g02580.1	BSQU_MUCL31421_10g02210.1	Bcin15g02200.1			3
OG0000356	BELL_9401_12g02340.1	BSQU_MUCL31421_10g02000.1	Bcin15g01990.1			3
OG0000357	BELL_9401_12g02260.1	BSQU_MUCL31421_10g01920.1	Bcin15g01910.1			3
OG0000358	BELL_9401_12g01710.1	BSQU_MUCL31421_10g01400.1	Bcin15g01400.1			3
OG0000359	BELL_9401_12g01300.1	BSQU_MUCL31421_10g01060.1	Bcin15g01050.1			3
OG0000360	BELL_9401_12g00250.2	BSQU_MUCL31421_10g00130.1	Bcin15g00130.1			3
OG0000361	BELL_9401_13g01140.1	BSQU_MUCL31421_14g00850.1	Bcin16g00950.1			3
OG0000362	BELL_9401_13g01890.1	BSQU_MUCL31421_14g01480.1	Bcin16g01590.1			3
OG0000363	BELL_9401_13g01960.1	BSQU_MUCL31421_14g01550.1	Bcin16g01670.1			3
OG0000364	BELL_9401_13g02280.1	BSQU_MUCL31421_14g01830.1	Bcin16g01950.1			3
OG0000365	BELL_9401_13g02740.1	BSQU_MUCL31421_14g02300.1	Bcin16g02430.1			3
OG0000366	BELL_9401_13g02810.1	BSQU_MUCL31421_14g02360.1	Bcin16g02490.1			3
OG0000367	BELL_9401_4g02380.1	BSQU_MUCL31421_7g04810.1	Bcin16g03020.1			3
OG0000368	BELL_9401_4g02350.1	BSQU_MUCL31421_7g04840.1	Bcin16g03050.2			3
OG0000369	BELL_9401_4g01880.1	BSQU_MUCL31421_7g05280.1	Bcin16g03510.1			3
OG0000370	BELL_9401_4g01750.1	BSQU_MUCL31421_7g05390.1	Bcin16g03630.1			3
OG0000371	BELL_9401_4g01400.1	BSQU_MUCL31421_7g05740.1	Bcin16g03980.1			3
OG0000372	BELL_9401_4g00890.1	BSQU_MUCL31421_7g06190.1	Bcin16g04460.1			3
OG0000373	BELL_9401_1g08780.1	BSQU_MUCL31421_3g05040.1	Bcin02g04290.1			3
OG0000374	BELL_9401_1g07210.1	BSQU_MUCL31421_3g03690.1	Bcin02g04640.1			3
OG0000375	BELL_9401_1g07410.1	BSQU_MUCL31421_3g03870.1	Bcin02g04800.1			3
OG0000376	BELL_9401_1g07740.1	BSQU_MUCL31421_3g04150.1	Bcin02g05060.1			3
OG0000377	BELL_9401_1g07980.1	BSQU_MUCL31421_3g04350.1	Bcin02g05270.1			3
OG0000378	BELL_9401_1g08020.1	BSQU_MUCL31421_3g04380.1	Bcin02g05300.1			3
OG0000379	BELL_9401_1g08060.1	BSQU_MUCL31421_3g04410.1	Bcin02g05330.1			3
OG0000380	BELL_9401_1g08400.1	BSQU_MUCL31421_3g04670.1	Bcin02g05600.1			3
OG0000381	BELL_9401_1g08440.1	BSQU_MUCL31421_3g04700.1	Bcin02g05630.1			3
OG0000382	BELL_9401_1g06930.1	BSQU_MUCL31421_3g03420.1	Bcin02g05860.1			3
OG0000383	BELL_9401_1g06230.1	BSQU_MUCL31421_3g02770.1	Bcin02g06610.1			3
OG0000384	BELL_9401_16g00090.1	BSQU_MUCL31421_3g02460.1	Bcin02g06910.1			3
OG0000385	BELL_9401_16g00270.1	BSQU_MUCL31421_3g02290.1	Bcin02g07080.1			3
OG0000386	BELL_9401_16g00290.1	BSQU_MUCL31421_3g02270.1	Bcin02g07100.1			3
OG0000387	BELL_9401_16g00850.1	BSQU_MUCL31421_3g01800.1	Bcin02g07640.1			3
OG0000388	BELL_9401_16g00860.2	BSQU_MUCL31421_3g01790.1	Bcin02g07630.2			3
OG0000389	BELL_9401_16g00910.1	BSQU_MUCL31421_3g01740.1	Bcin02g07670.1			3
OG0000390	BELL_9401_16g01010.1	BSQU_MUCL31421_3g01640.1	Bcin02g07770.1			3
OG0000391	BELL_9401_16g01280.1	BSQU_MUCL31421_3g01420.1	Bcin02g07970.2			3
OG0000392	BELL_9401_16g01740.1	BSQU_MUCL31421_3g01000.1	Bcin02g08380.1			3
OG0000393	BELL_9401_16g01950.1	BSQU_MUCL31421_3g00790.1	Bcin02g08590.1			3
OG0000394	BELL_9401_16g02360.1	BSQU_MUCL31421_3g00410.1	Bcin02g08970.1			3
OG0000395	BELL_9401_6g05050.1	BSQU_MUCL31421_6g04460.1	Bcin08g04590.1			3
OG0000396	BELL_9401_2g12310.1	BSQU_MUCL31421_2g11080.1	Bcin01g01240.1			3
OG0000397	BELL_9401_2g11070.1	BSQU_MUCL31421_2g09910.1	Bcin01g01540.1			3
OG0000398	BELL_9401_2g09700.1	BSQU_MUCL31421_2g08650.1	Bcin01g02690.1			3
OG0000399	BELL_9401_5g02110.1	BSQU_MUCL31421_1g11210.1	Bcin05g06510.1			3
OG0000401	BELL_9401_5g03820.1	BSQU_MUCL31421_1g09580.1	Bcin05g04860.1			3
OG0000402	BELL_9401_5g03890.1	BSQU_MUCL31421_1g09500.1	Bcin05g04800.1			3
OG0000403	BELL_9401_5g05210.1	BSQU_MUCL31421_1g08230.1	Bcin05g03680.1			3
OG0000404	BELL_9401_5g05400.1	BSQU_MUCL31421_1g08030.1	Bcin05g03460.1			3
OG0000405	BELL_9401_5g08830.1	BSQU_MUCL31421_1g04670.1	Bcin05g00310.1			3
OG0000406	BELL_9401_5g09070.1	BSQU_MUCL31421_1g04440.1	Bcin05g00100.1			3
OG0000407	BELL_9401_9g00730.1	BSQU_MUCL31421_13g00020.1	Bcin06g05090.1			3
OG0000408	BELL_9401_9g00900.1	BSQU_MUCL31421_13g05320.1	Bcin06g04910.1			3
OG0000409	BELL_9401_9g02330.1	BSQU_MUCL31421_13g04120.1	Bcin06g03730.1			3
OG0000410	BELL_9401_6g01050.1	BSQU_MUCL31421_6g00930.1	Bcin08g00950.1			3
OG0000411	BELL_9401_1g09890.1	BSQU_MUCL31421_3g05940.1	Bcin02g03430.1			3
OG0000412	BELL_9401_1g10970.1	BSQU_MUCL31421_3g06940.1	Bcin02g02450.1			3
OG0000413	BELL_9401_1g12240.1	BSQU_MUCL31421_3g08140.1	Bcin02g01190.1			3
OG0000414	BELL_9401_1g12580.1	BSQU_MUCL31421_3g08460.1	Bcin02g00860.1			3
OG0000415	BELL_9401_5g00110.1	BSQU_MUCL31421_1g13070.1	Bcin05g08330.1			3
OG0000416	BELL_9401_2g08750.1	BSQU_MUCL31421_2g07730.1	Bcin01g03760.1			3
OG0000417	BELL_9401_2g08570.1	BSQU_MUCL31421_2g07550.1	Bcin01g04010.1			3
OG0000418	BELL_9401_2g08110.1	BSQU_MUCL31421_2g07240.1	Bcin01g04250.1			3
OG0000419	BELL_9401_2g07700.1	BSQU_MUCL31421_2g06900.1	Bcin01g04510.1			3
OG0000420	BELL_9401_2g03990.1	BSQU_MUCL31421_2g03470.1	Bcin01g07330.1			3
OG0000422	BELL_9401_2g03360.1	BSQU_MUCL31421_2g02870.1	Bcin01g09200.1			3
OG0000423	BELL_9401_2g00450.1	BSQU_MUCL31421_2g00410.1	Bcin01g11100.1			3
OG0000424	BELL_9401_2g00240.1	BSQU_MUCL31421_2g00190.1	Bcin01g11330.1			3
OG0000425	BELL_9401_7g00370.1	BSQU_MUCL31421_5g07100.1	Bcin03g07360.1			3
OG0000426	BELL_9401_7g01050.1	BSQU_MUCL31421_5g06470.1	Bcin03g06740.1			3
OG0000427	BELL_9401_7g01580.1	BSQU_MUCL31421_5g06080.1	Bcin03g06330.1			3
OG0000428	BELL_9401_7g02370.1	BSQU_MUCL31421_5g05360.1	Bcin03g05610.1			3
OG0000430	BELL_9401_7g04740.1	BSQU_MUCL31421_5g03140.1	Bcin03g03630.1			3
OG0000431	BELL_9401_7g04360.1	BSQU_MUCL31421_5g03520.1	Bcin03g03180.1			3
OG0000432	BELL_9401_7g06290.1	BSQU_MUCL31421_5g01630.1	Bcin03g01680.1			3
OG0000433	BELL_9401_7g06390.1	BSQU_MUCL31421_5g01550.1	Bcin03g01600.1			3
OG0000434	BELL_9401_7g07510.1	BSQU_MUCL31421_5g00460.1	Bcin03g00570.1			3
OG0000435	BELL_9401_7g07150.1	BSQU_MUCL31421_5g00810.1	Bcin03g00890.1			3
OG0000436	BELL_9401_7g07690.1	BSQU_MUCL31421_5g00320.1	Bcin03g00380.1			3
OG0000437	BELL_9401_7g07780.1	BSQU_MUCL31421_5g00240.1	Bcin03g00290.1			3
OG0000438	BELL_9401_4g08950.1	BSQU_MUCL31421_17g00700.1	Bcin07g00710.1			3
OG0000439	BELL_9401_4g08570.1	BSQU_MUCL31421_17g00990.1	Bcin07g01070.1			3
OG0000440	BELL_9401_4g08480.1	BSQU_MUCL31421_17g01050.1	Bcin07g01110.1			3
OG0000441	BELL_9401_4g07030.1	BSQU_MUCL31421_7g00750.1	Bcin07g02280.1			3
OG0000442	BELL_9401_4g06630.1	BSQU_MUCL31421_7g01150.1	Bcin07g02650.1			3
OG0000443	BELL_9401_4g06420.1	BSQU_MUCL31421_7g01350.1	Bcin07g02810.1			3
OG0000444	BELL_9401_4g06220.1	BSQU_MUCL31421_7g01500.1	Bcin07g02940.1			3
OG0000445	BELL_9401_4g06210.1	BSQU_MUCL31421_7g01510.1	Bcin07g02950.1			3
OG0000447	BELL_9401_4g05340.1	BSQU_MUCL31421_7g02290.1	Bcin07g03770.1			3
OG0000448	BELL_9401_13g04120.1	BSQU_MUCL31421_14g03550.1	Bcin07g06950.1			3
OG0000449	BELL_9401_13g04230.1	BSQU_MUCL31421_14g03650.1	Bcin07g07050.1			3
OG0000450	BELL_9401_6g06470.1	BSQU_MUCL31421_6g05760.1	Bcin08g05870.1			3
OG0000451	BELL_9401_6g05850.1	BSQU_MUCL31421_6g05210.1	Bcin08g05370.1			3
OG0000452	BELL_9401_6g04890.1	BSQU_MUCL31421_6g04300.1	Bcin08g04440.1			3
OG0000453	BELL_9401_6g04540.1	BSQU_MUCL31421_6g03980.1	Bcin08g04120.1			3
OG0000454	BELL_9401_9g04320.1	BSQU_MUCL31421_13g02130.1	Bcin06g01930.1			3
OG0000455	BELL_9401_9g04650.1	BSQU_MUCL31421_13g01830.1	Bcin06g01630.1			3
OG0000456	BELL_9401_9g05130.1	BSQU_MUCL31421_13g01440.1	Bcin06g01240.1			3
OG0000457	BELL_9401_9g06030.1	BSQU_MUCL31421_13g00600.1	Bcin06g00510.1			3
OG0000458	BELL_9401_9g06040.1	BSQU_MUCL31421_13g00590.1	Bcin06g00500.1			3
OG0000459	BELL_9401_9g06310.1	BSQU_MUCL31421_13g00320.1	Bcin06g00280.1			3
OG0000461	BELL_9401_3g05350.2	BSQU_MUCL31421_9g00990.1	Bcin09g02260.2			3
OG0000462	BELL_9401_3g04070.1	BSQU_MUCL31421_15g03880.1	Bcin09g03320.1			3
OG0000463	BELL_9401_3g03880.1	BSQU_MUCL31421_15g03710.1	Bcin09g03490.1			3
OG0000464	BELL_9401_3g03000.1	BSQU_MUCL31421_15g02960.1	Bcin09g04230.1			3
OG0000465	BELL_9401_3g02190.1	BSQU_MUCL31421_15g02000.1	Bcin09g05010.1			3
OG0000466	BELL_9401_3g01950.1	BSQU_MUCL31421_15g01760.1	Bcin09g05250.1			3
OG0000467	BELL_9401_3g00420.1	BSQU_MUCL31421_15g00360.1	Bcin09g06750.1			3
OG0000469	BELL_9401_15g03420.1	BSQU_MUCL31421_1g01120.1	Bcin06g06520.1			3
OG0000472	BELL_9401_3g07100.1	BSQU_MUCL31421_9g02650.1	Bcin14g03170.1			3
OG0000473	BELL_9401_3g07790.1	BSQU_MUCL31421_9g03320.1	Bcin14g02510.1			3
OG0000474	BELL_9401_3g07830.1	BSQU_MUCL31421_9g03360.1	Bcin14g02470.1			3
OG0000475	BELL_9401_3g08550.1	BSQU_MUCL31421_9g04040.1	Bcin14g01850.1			3
OG0000476	BELL_9401_3g08770.1	BSQU_MUCL31421_9g04250.1	Bcin14g01630.1			3
OG0000477	BELL_9401_3g08900.1	BSQU_MUCL31421_9g04390.1	Bcin14g01520.1			3
OG0000478	BELL_9401_3g08930.1	BSQU_MUCL31421_9g04420.1	Bcin14g01490.1			3
OG0000479	BELL_9401_3g09020.1	BSQU_MUCL31421_9g04500.1	Bcin14g01390.1			3
OG0000480	BELL_9401_3g09740.1	BSQU_MUCL31421_9g05210.1	Bcin14g00650.1			3
OG0000481	BELL_9401_11g01130.1	BSQU_MUCL31421_12g05800.1	Bcin11g05540.1			3
OG0000482	BELL_9401_11g01320.1	BSQU_MUCL31421_12g05640.1	Bcin11g05360.1			3
OG0000483	BELL_9401_11g01750.1	BSQU_MUCL31421_12g05220.1	Bcin11g04960.1			3
OG0000484	BELL_9401_11g01920.1	BSQU_MUCL31421_12g05050.1	Bcin11g04800.1			3
OG0000485	BELL_9401_11g01990.1	BSQU_MUCL31421_12g04980.1	Bcin11g04730.1			3
OG0000486	BELL_9401_11g02860.1	BSQU_MUCL31421_12g04240.1	Bcin11g04000.1			3
OG0000487	BELL_9401_11g02990.1	BSQU_MUCL31421_12g04130.1	Bcin11g03930.1			3
OG0000488	BELL_9401_11g03500.1	BSQU_MUCL31421_12g03610.1	Bcin11g03380.1			3
OG0000489	BELL_9401_11g05390.1	BSQU_MUCL31421_12g01970.1	Bcin11g01910.1			3
OG0000490	BELL_9401_11g05890.1	BSQU_MUCL31421_12g01520.1	Bcin11g01450.1			3
OG0000491	BELL_9401_11g06070.1	BSQU_MUCL31421_12g01350.1	Bcin11g01310.1			3
OG0000492	BELL_9401_11g06510.1	BSQU_MUCL31421_12g00940.1	Bcin11g00940.1			3
OG0000493	BELL_9401_14g00260.1	BSQU_MUCL31421_11g05990.1	Bcin13g00300.1			3
OG0000494	BELL_9401_14g02330.1	BSQU_MUCL31421_11g04020.1	Bcin13g02100.1			3
OG0000495	BELL_9401_14g02590.1	BSQU_MUCL31421_11g03750.1	Bcin13g02330.1			3
OG0000496	BELL_9401_14g02820.1	BSQU_MUCL31421_11g03510.1	Bcin13g02540.1			3
OG0000497	BELL_9401_14g03410.1	BSQU_MUCL31421_11g03090.1	Bcin13g03080.1			3
OG0000498	BELL_9401_14g03600.1	BSQU_MUCL31421_11g02770.1	Bcin13g03350.1			3
OG0000499	BELL_9401_14g03950.1	BSQU_MUCL31421_11g02400.1	Bcin13g03640.1			3
OG0000500	BELL_9401_14g04110.1	BSQU_MUCL31421_11g02260.1	Bcin13g03750.1			3
OG0000501	BELL_9401_14g04370.1	BSQU_MUCL31421_11g02030.1	Bcin13g03950.1			3
OG0000503	BELL_9401_17g00230.1	BSQU_MUCL31421_11g00200.1	Bcin13g05690.1			3
OG0000504	BELL_9401_17g00140.1	BSQU_MUCL31421_11g00110.1	Bcin13g05780.1			3
OG0000505	BELL_9401_1g05900.1	BSQU_MUCL31421_16g03130.1	Bcin10g03120.1			3
OG0000506	BELL_9401_1g04640.1	BSQU_MUCL31421_4g04830.1	Bcin10g04330.1			3
OG0000507	BELL_9401_1g04430.1	BSQU_MUCL31421_4g04970.1	Bcin10g04560.1			3
OG0000508	BELL_9401_1g03960.1	BSQU_MUCL31421_4g05400.1	Bcin10g04980.1			3
OG0000509	BELL_9401_1g03200.1	BSQU_MUCL31421_4g06110.1	Bcin10g05620.1			3
OG0000510	BELL_9401_1g03100.1	BSQU_MUCL31421_4g06210.1	Bcin10g05710.1			3
OG0000511	BELL_9401_1g02490.1	BSQU_MUCL31421_4g06780.1	Bcin10g02230.1			3
OG0000512	BELL_9401_1g02170.1	BSQU_MUCL31421_4g07050.1	Bcin10g01980.1			3
OG0000513	BELL_9401_1g02160.1	BSQU_MUCL31421_4g07060.1	Bcin10g01960.1			3
OG0000514	BELL_9401_1g01750.1	BSQU_MUCL31421_4g07490.1	Bcin10g01610.1			3
OG0000515	BELL_9401_1g01090.1	BSQU_MUCL31421_4g08170.1	Bcin10g01020.1			3
OG0000516	BELL_9401_1g00280.1	BSQU_MUCL31421_4g08870.1	Bcin10g00480.1			3
OG0000517	BELL_9401_10g05940.1	BSQU_MUCL31421_16g00060.1	Bcin12g00090.1			3
OG0000518	BELL_9401_10g04880.1	BSQU_MUCL31421_16g00980.1	Bcin12g00950.1			3
OG0000519	BELL_9401_10g04110.1	BSQU_MUCL31421_16g01730.1	Bcin12g01690.1			3
OG0000520	BELL_9401_10g03510.1	BSQU_MUCL31421_4g04500.1	Bcin12g02190.1			3
OG0000521	BELL_9401_10g02050.1	BSQU_MUCL31421_4g03140.1	Bcin12g03550.1			3
OG0000523	BELL_9401_8g01050.1	BSQU_MUCL31421_8g01000.1	Bcin04g06050.1			3
OG0000524	BELL_9401_8g01140.1	BSQU_MUCL31421_8g01090.1	Bcin04g06000.1			3
OG0000525	BELL_9401_8g01670.1	BSQU_MUCL31421_8g01610.1	Bcin04g05490.1			3
OG0000526	BELL_9401_8g02030.1	BSQU_MUCL31421_8g01960.1	Bcin04g05140.1			3
OG0000527	BELL_9401_8g04510.1	BSQU_MUCL31421_8g04140.1	Bcin04g02950.1			3
OG0000528	BELL_9401_8g05020.1	BSQU_MUCL31421_8g04560.1	Bcin04g02520.1			3
OG0000529	BELL_9401_8g06920.1	BSQU_MUCL31421_8g06260.1	Bcin04g00470.1			3
OG0000530	BELL_9401_12g05860.1	BSQU_MUCL31421_10g05220.1	Bcin15g05220.1			3
OG0000531	BELL_9401_12g05400.1	BSQU_MUCL31421_10g04810.1	Bcin15g04770.1			3
OG0000532	BELL_9401_12g03800.1	BSQU_MUCL31421_10g03430.1	Bcin15g03320.1			3
OG0000533	BELL_9401_12g03750.1	BSQU_MUCL31421_10g03380.1	Bcin15g03270.1			3
OG0000534	BELL_9401_12g02770.1	BSQU_MUCL31421_10g02380	Bcin15g02390.1			3
OG0000536	BELL_9401_12g02310.1	BSQU_MUCL31421_10g01970.1	Bcin15g01960.1			3
OG0000537	BELL_9401_12g02040.1	BSQU_MUCL31421_10g01710.1	Bcin15g01710.1			3
OG0000538	BELL_9401_12g01360.1	BSQU_MUCL31421_10g01120.1	Bcin15g01110.1			3
OG0000539	BELL_9401_13g00430.2	BSQU_MUCL31421_14g00220.1	Bcin16g00260.1			3
OG0000540	BELL_9401_13g00580.1	BSQU_MUCL31421_14g00350.1	Bcin16g00400.1			3
OG0000541	BELL_9401_13g01120.1	BSQU_MUCL31421_14g00830.1	Bcin16g00930.1			3
OG0000542	BELL_9401_13g01240.1	BSQU_MUCL31421_14g00930.1	Bcin16g01050.1			3
OG0000543	BELL_9401_13g02440.1	BSQU_MUCL31421_14g01990.1	Bcin16g02130.1			3
OG0000544	BELL_9401_4g02600.1	BSQU_MUCL31421_7g04580.1	Bcin16g02770.1			3
OG0000545	BELL_9401_4g02400.1	BSQU_MUCL31421_7g04790.1	Bcin16g03000.1			3
OG0000546	BELL_9401_4g01430.1	BSQU_MUCL31421_7g05720.1	Bcin16g03950.1			3
OG0000547	BELL_9401_4g00310.1	BSQU_MUCL31421_7g06700.1	Bcin16g04990.1			3
OG0000549	BELL_9401_1g08720.1	BSQU_MUCL31421_3g04990.1	Bcin02g04350.1			3
OG0000550	BELL_9401_1g08510.1	BSQU_MUCL31421_3g04770.1	Bcin02g04550.1			3
OG0000551	BELL_9401_16g00010.1	BSQU_MUCL31421_3g02530.1	Bcin02g06830.1			3
OG0000552	BELL_9401_16g00260.1	BSQU_MUCL31421_3g02300.1	Bcin02g07070.1			3
OG0000553	BELL_9401_16g00870.1	BSQU_MUCL31421_3g01780.1	Bcin02g07620.1			3
OG0000554	BELL_9401_16g01560.1	BSQU_MUCL31421_3g01160.1	Bcin02g08230.1			3
OG0000555	BELL_9401_5g04630.1	BSQU_MUCL31421_1g08820.1	Bcin05g04210.1			3
OG0000556	BELL_9401_11g02330.1	BSQU_MUCL31421_12g04710.1	Bcin11g04450.1			3
OG0000558	BELL_9401_10g01660.1	BSQU_MUCL31421_4g02750.1	Bcin12g03920.1			3
OG0000559	BELL_9401_2g11190.1	BSQU_MUCL31421_2g10020.1	Bcin01g00200.1			3
OG0000560	BELL_9401_4g01390.1	BSQU_MUCL31421_7g05750.1	Bcin16g03990.1			3
OG0000561	BELL_9401_9g03290.1	BSQU_MUCL31421_13g03090.1	Bcin06g02910.1			3
OG0000562	BELL_9401_1g13090.1	BSQU_MUCL31421_3g08880.1	Bcin02g00440.1			3
OG0000564	BELL_9401_5g06570.1	BSQU_MUCL31421_1g06820.1	Bcin05g02430.1			3
OG0000565	BELL_9401_5g08090.1	BSQU_MUCL31421_1g05400.1	Bcin05g01970.1			3
OG0000566	BELL_9401_9g00370.1	BSQU_MUCL31421_13g05820.1	Bcin06g05370.1			3
OG0000568	BELL_9401_9g01640.1	BSQU_MUCL31421_13g04650.1	Bcin06g04290.1			3
OG0000569	BELL_9401_15g02360.1	BSQU_MUCL31421_1g02150.1	Bcin06g06410.1			3
OG0000570	BELL_9401_6g00600.1	BSQU_MUCL31421_6g00500.1	Bcin08g00570.1			3
OG0000571	BELL_9401_1g09150.1	BSQU_MUCL31421_3g05270.1	Bcin02g04090.1			3
OG0000572	BELL_9401_1g12650.1	BSQU_MUCL31421_3g08520.1	Bcin02g00800.1			3
OG0000574	BELL_9401_2g07670.1	BSQU_MUCL31421_2g06880.1	Bcin01g04530.1			3
OG0000575	BELL_9401_2g06030.1	BSQU_MUCL31421_2g05340.1	Bcin01g06210.1			3
OG0000576	BELL_9401_2g04050.1	BSQU_MUCL31421_2g03530.1	Bcin01g07380.1			3
OG0000577	BELL_9401_7g00880.1	BSQU_MUCL31421_5g06650.1	Bcin03g06930.1			3
OG0000578	BELL_9401_7g02030.1	BSQU_MUCL31421_5g05640.1	Bcin03g05890.1			3
OG0000579	BELL_9401_7g03940.1	BSQU_MUCL31421_5g03930.1	Bcin03g02760.1			3
OG0000581	BELL_9401_4g03930.1	BSQU_MUCL31421_7g03400.1	Bcin07g04870.1			3
OG0000582	BELL_9401_13g03550.1	BSQU_MUCL31421_14g03060.1	Bcin07g06480.1			3
OG0000583	BELL_9401_6g07560.1	BSQU_MUCL31421_6g06730.1	Bcin08g06830.1			3
OG0000584	BELL_9401_6g05500.1	BSQU_MUCL31421_6g04860.1	Bcin08g05020.1			3
OG0000585	BELL_9401_6g05270.1	BSQU_MUCL31421_6g04660.1	Bcin08g04810.1			3
OG0000586	BELL_9401_6g04330.1	BSQU_MUCL31421_6g03800.1	Bcin08g03940.1			3
OG0000587	BELL_9401_9g04220.1	BSQU_MUCL31421_13g02220.1	Bcin06g02020.1			3
OG0000588	BELL_9401_9g04510.1	BSQU_MUCL31421_13g01950.1	Bcin06g01760.1			3
OG0000589	BELL_9401_13g05220.1	BSQU_MUCL31421_14g04550.1	Bcin09g00060.1			3
OG0000591	BELL_9401_3g03660.1	BSQU_MUCL31421_15g03530.1	Bcin09g03700.1			3
OG0000592	BELL_9401_3g03460.1	BSQU_MUCL31421_15g03340.1	Bcin09g03880.1			3
OG0000593	BELL_9401_3g02850.1	BSQU_MUCL31421_15g02800.1	Bcin09g04410.1			3
OG0000594	BELL_9401_3g02820.1	BSQU_MUCL31421_15g02770.1	Bcin09g04440.1			3
OG0000595	BELL_9401_3g01160.1	BSQU_MUCL31421_15g01040.1	Bcin09g06020.1			3
OG0000596	BELL_9401_15g04360.1	BSQU_MUCL31421_1g00270.1	Bcin06g07340.1			3
OG0000597	BELL_9401_15g04030.1	BSQU_MUCL31421_1g00550.1	Bcin06g07050.1			3
OG0000598	BELL_9401_15g02330.1	BSQU_MUCL31421_1g02180.1	Bcin14g05530.1			3
OG0000599	BELL_9401_15g02320.1	BSQU_MUCL31421_1g02190.1	Bcin14g05510.1			3
OG0000600	BELL_9401_11g00340.1	BSQU_MUCL31421_12g06590.1	Bcin11g06220.1			3
OG0000601	BELL_9401_11g00440.1	BSQU_MUCL31421_12g06480.1	Bcin11g06120.1			3
OG0000602	BELL_9401_11g02350.1	BSQU_MUCL31421_12g04690.1	Bcin11g04430.1			3
OG0000603	BELL_9401_11g04180.1	BSQU_MUCL31421_12g03040.1	Bcin11g02830.1			3
OG0000604	BELL_9401_11g05480.1	BSQU_MUCL31421_12g01890.1	Bcin11g01840.1			3
OG0000605	BELL_9401_11g06330.1	BSQU_MUCL31421_12g01100.1	Bcin11g01090.1			3
OG0000607	BELL_9401_14g00050.1	BSQU_MUCL31421_11g06200.1	Bcin13g00080.1			3
OG0000610	BELL_9401_10g05950.1	BSQU_MUCL31421_16g00050.1	Bcin12g00080.1			3
OG0000611	BELL_9401_10g02730.1	BSQU_MUCL31421_4g03790.1	Bcin12g02910.1			3
OG0000612	BELL_9401_10g02500.1	BSQU_MUCL31421_4g03560.1	Bcin12g03130.1			3
OG0000614	BELL_9401_19g01290.1	BSQU_MUCL31421_4g00040.1	Bcin12g06760.1			3
OG0000615	BELL_9401_8g01180.1	BSQU_MUCL31421_8g01130.1	Bcin04g05960.1			3
OG0000616	BELL_9401_8g01620.1	BSQU_MUCL31421_8g01560.1	Bcin04g05530.1			3
OG0000617	BELL_9401_8g01890.1	BSQU_MUCL31421_8g01820.1	Bcin04g05270.1			3
OG0000618	BELL_9401_8g02270.1	BSQU_MUCL31421_8g02170.1	Bcin04g04930.1			3
OG0000619	BELL_9401_12g06020.1	BSQU_MUCL31421_10g05320.1	Bcin15g05320.1			3
OG0000620	BELL_9401_12g05940.1	BSQU_MUCL31421_10g05280.1	Bcin15g05280.1			3
OG0000622	BELL_9401_12g05510.1	BSQU_MUCL31421_10g04900.1	Bcin15g04860.1			3
OG0000623	BELL_9401_12g03620.1	BSQU_MUCL31421_10g03200.1	Bcin15g03140.1			3
OG0000624	BELL_9401_12g02890.1	BSQU_MUCL31421_10g02490.1	Bcin15g02440.1			3
OG0000625	BELL_9401_12g01470.1	BSQU_MUCL31421_10g01180.1	Bcin15g01170.1			3
OG0000628	BELL_9401_13g02110.1	BSQU_MUCL31421_14g01700.1	Bcin16g01820.1			3
OG0000629	BELL_9401_13g02700.1	BSQU_MUCL31421_14g02250.1	Bcin16g02380.1			3
OG0000630	BELL_9401_13g02790.1	BSQU_MUCL31421_14g02340.1	Bcin16g02470.1			3
OG0000631	BELL_9401_13g02870.1	BSQU_MUCL31421_14g02380.1	Bcin16g02560.1			3
OG0000632	BELL_9401_1g07240.1	BSQU_MUCL31421_3g03720.1	Bcin02g04660.1			3
OG0000633	BELL_9401_1g08410.1	BSQU_MUCL31421_3g04680.1	Bcin02g05610.1			3
OG0000634	BELL_9401_5g03260.1	BSQU_MUCL31421_1g10160.1	Bcin05g05420.1			3
OG0000635	BELL_9401_5g04650.1	BSQU_MUCL31421_1g08790.1	Bcin05g04190.1			3
OG0000636	BELL_9401_5g07490.1	BSQU_MUCL31421_1g05930.2	Bcin05g01460.2			3
OG0000637	BELL_9401_3g00190.1	BSQU_MUCL31421_15g00160.1	Bcin09g06990.4			3
OG0000638	BELL_9401_2g03340.1	BSQU_MUCL31421_2g02850.1	Bcin01g09180.1			3
OG0000639	BELL_9401_10g03680.1	BSQU_MUCL31421_16g02090.1	Bcin12g02040.1			3
OG0000640	BELL_9401_10g02170.1	BSQU_MUCL31421_4g03260.1	Bcin12g03430.1			3
OG0000641	BELL_9401_4g07190.1	BSQU_MUCL31421_7g00640.1	Bcin07g02190.1			3
OG0000642	BELL_9401_14g03990.1	BSQU_MUCL31421_11g02370.1	Bcin13g03680.1			3
OG0000643	BELL_9401_8g05100.1	BSQU_MUCL31421_8g04610.1	Bcin04g02460.1			3
OG0000644	BELL_9401_6g01780.1	BSQU_MUCL31421_6g01550.1	Bcin06g07010.1, Bcin08g01580.1			3
OG0000645	BELL_9401_12g04600.1	BSQU_MUCL31421_10g04150.1	Bcin15g04100.1			3
OG0000646	BELL_9401_12g06290.1	BSQU_MUCL31421_10g05580.1	Bcin15g05580.1			3
OG0000647	BELL_9401_8g07150.1	BSQU_MUCL31421_8g06470.1	Bcin04g00270.1			3
OG0000648	BELL_9401_6g06610.1	BSQU_MUCL31421_6g05890.1	Bcin08g05990.1			3
OG0000649	BELL_9401_2g12160.1	BSQU_MUCL31421_2g10930.1	Bcin01g01115.1			3
OG0000650	BELL_9401_5g04890.1	BSQU_MUCL31421_1g08580.1	Bcin05g03990.1			3
OG0000651	BELL_9401_5g06560.1	BSQU_MUCL31421_1g06830.1	Bcin05g02440.1			3
OG0000652	BELL_9401_5g06590.1	BSQU_MUCL31421_1g06800.1	Bcin05g02410.1			3
OG0000654	BELL_9401_9g00760.1	BSQU_MUCL31421_13g05450.1	Bcin06g05050.1			3
OG0000655	BELL_9401_9g02250.1	BSQU_MUCL31421_13g04070.1	Bcin06g03770.1			3
OG0000657	BELL_9401_2g06320.1	BSQU_MUCL31421_2g05600.1	Bcin01g05940.1			3
OG0000659	BELL_9401_2g00390.2	BSQU_MUCL31421_2g00340.1	Bcin01g11170.2			3
OG0000661	BELL_9401_7g04480.1	BSQU_MUCL31421_5g03400.1	Bcin03g03300.1			3
OG0000662	BELL_9401_4g08590.1	BSQU_MUCL31421_17g00970.1	Bcin07g01090.1			3
OG0000664	BELL_9401_9g05880.1	BSQU_MUCL31421_13g00740.1	Bcin06g00660.1			3
OG0000665	BELL_9401_9g06060.1	BSQU_MUCL31421_13g00570.1	Bcin06g00480.1			3
OG0000667	BELL_9401_9g06440.1	BSQU_MUCL31421_13g00200.1	Bcin06g00170.1			3
OG0000668	BELL_9401_13g04720.1	BSQU_MUCL31421_14g04050.1	Bcin09g00470.1			3
OG0000669	BELL_9401_13g04520.1	BSQU_MUCL31421_14g03890.1	Bcin09g00620.1			3
OG0000670	BELL_9401_3g04830.1	BSQU_MUCL31421_9g00540.1	Bcin09g02720.1			3
OG0000672	BELL_9401_14g02480.1	BSQU_MUCL31421_11g03880.1	Bcin13g02200.1			3
OG0000673	BELL_9401_20g00500.1	BSQU_MUCL31421_18g00270.1	Bcin10g02560.1			3
OG0000674	BELL_9401_10g05310.1	BSQU_MUCL31421_16g00560.1	Bcin12g00580.1			3
OG0000675	BELL_9401_19g00460.1	BSQU_MUCL31421_4g00820.1	Bcin12g05990.1			3
OG0000676	BELL_9401_8g01570.1	BSQU_MUCL31421_8g01510.1	Bcin04g05580.1			3
OG0000677	BELL_9401_8g05160.1	BSQU_MUCL31421_8g04680.1	Bcin04g02390.1			3
OG0000678	BELL_9401_12g06200.1	BSQU_MUCL31421_10g05500.1	Bcin15g05490.1			3
OG0000679	BELL_9401_12g05740.1	BSQU_MUCL31421_10g05120.1	Bcin15g05080.1			3
OG0000681	BELL_9401_12g05530.1	BSQU_MUCL31421_10g04920.1	Bcin15g04880.1			3
OG0000682	BELL_9401_12g05500.1	BSQU_MUCL31421_10g04890.1	Bcin15g04850.1			3
OG0000683	BELL_9401_12g00270.1	BSQU_MUCL31421_10g00150.1	Bcin15g00170.1			3
OG0000684	BELL_9401_13g00330.1	BSQU_MUCL31421_14g00150.1	Bcin16g00170.1			3
OG0000687	BELL_9401_4g02570.1	BSQU_MUCL31421_7g04610.1	Bcin16g02790.1			3
OG0000688	BELL_9401_4g02510.1	BSQU_MUCL31421_7g04670.1	Bcin16g02850.1			3
OG0000689	BELL_9401_1g08660.1	BSQU_MUCL31421_3g04940.1	Bcin02g04400.1			3
OG0000690	BELL_9401_3g02400.1	BSQU_MUCL31421_15g02190.1	Bcin09g04790.1			3
OG0000691	BELL_9401_10g00850.1	BSQU_MUCL31421_4g02000.1	Bcin12g04740.1			3
OG0000692	BELL_9401_4g05360.1	BSQU_MUCL31421_7g02270.1	Bcin07g03750.1			3
OG0000693	BELL_9401_5g00330.1	BSQU_MUCL31421_1g12880.1	Bcin05g08130.1			3
OG0000694	BELL_9401_6g04360.1	BSQU_MUCL31421_6g03830.1	Bcin08g03970.1			3
OG0000695	BELL_9401_18g01380.1	BSQU_MUCL31421_5g08040.1	Bcin03g08230.1			3
OG0000696	BELL_9401_12g05590.1	BSQU_MUCL31421_10g04980.1	Bcin15g04930.1			3
OG0000697	BELL_9401_2g12400.1	BSQU_MUCL31421_2g11170.1	Bcin01g01330.1			3
OG0000700	BELL_9401_9g01220.1	BSQU_MUCL31421_13g05040.1	Bcin06g04650.1			3
OG0000702	BELL_9401_1g12770.1	BSQU_MUCL31421_3g08630.1	Bcin02g00700.2			3
OG0000706	BELL_9401_7g07360.1	BSQU_MUCL31421_5g00590.1	Bcin03g00680.1			3
OG0000707	BELL_9401_7g06840.1	BSQU_MUCL31421_5g01140.1	Bcin14g03310.1			3
OG0000708	BELL_9401_6g05200.1	BSQU_MUCL31421_6g04570.1	Bcin08g04700.1			3
OG0000709	BELL_9401_9g05560.1	BSQU_MUCL31421_13g01040.1	Bcin06g00930.1			3
OG0000710	BELL_9401_14g02490.1	BSQU_MUCL31421_11g03870.1	Bcin13g02210.1			3
OG0000711	BELL_9401_1g04790.1	BSQU_MUCL31421_4g04700.1	Bcin08g03820.1			3
OG0000712	BELL_9401_1g00890.1	BSQU_MUCL31421_4g08350.1	Bcin10g00850.1			3
OG0000713	BELL_9401_10g01230.1	BSQU_MUCL31421_4g02350.1	Bcin12g04390.1			3
OG0000714	BELL_9401_19g00890.1	BSQU_MUCL31421_4g00420.1	Bcin12g06300.1			3
OG0000716	BELL_9401_12g05120.1	BSQU_MUCL31421_10g04570.1	Bcin15g04520.1			3
OG0000717	BELL_9401_4g00740.1	BSQU_MUCL31421_7g06320.1	Bcin16g04630.1			3
OG0000719	BELL_9401_2g02500.1	BSQU_MUCL31421_2g02160.1	Bcin01g06980.1			3
OG0000720	BELL_9401_2g07620.1	BSQU_MUCL31421_2g06830.1	Bcin01g04580.1			3
OG0000721	BELL_9401_13g03890.1	BSQU_MUCL31421_14g03350.1	Bcin07g06770.1			3
OG0000722	BELL_9401_8g00370.1	BSQU_MUCL31421_8g00360.1	Bcin04g06630.1			3
OG0000723	BELL_9401_9g06050.1	BSQU_MUCL31421_13g00580.1	Bcin06g00490.1			3
OG0000724	BELL_9401_4g02160.1	BSQU_MUCL31421_7g05030.1	Bcin16g03240.1			3
OG0000730	BELL_9401_2g04010.1	BSQU_MUCL31421_2g03490.1	Bcin01g07350.1			3
OG0000731	BELL_9401_9g05070.1	BSQU_MUCL31421_13g01500.1	Bcin06g01300.1			3
OG0000733	BELL_9401_9g06110.1	BSQU_MUCL31421_13g00540.1	Bcin06g00450.1			3
OG0000734	BELL_9401_9g06430.1	BSQU_MUCL31421_13g00220.1	Bcin06g00180.1			3
OG0000736	BELL_9401_3g03010.1	BSQU_MUCL31421_15g02970.1	Bcin09g04220.1			3
OG0000737	BELL_9401_3g02760.1	BSQU_MUCL31421_15g02730.1	Bcin09g04490.1			3
OG0000741	BELL_9401_14g02990.1	BSQU_MUCL31421_11g03340.1	Bcin13g02710.1			3
OG0000742	BELL_9401_17g00220.1	BSQU_MUCL31421_11g00190.1	Bcin13g05700.1			3
OG0000743	BELL_9401_20g00750.1	BSQU_MUCL31421_18g00050.1	Bcin10g06140.1			3
OG0000745	BELL_9401_8g00180.1	BSQU_MUCL31421_8g00220.1	Bcin04g06770.1			3
OG0000747	BELL_9401_16g02680.1	BSQU_MUCL31421_3g00130.1	Bcin02g09240.1			3
OG0000750	BELL_9401_10g00380.1	BSQU_MUCL31421_4g01560.1	Bcin12g05130.1			3
OG0000753	BELL_9401_4g04040.1	BSQU_MUCL31421_7g03300.1	Bcin07g04770.1			3
OG0000756	BELL_9401_16g00890.1	BSQU_MUCL31421_3g01760.1	Bcin02g07600.1			3
OG0000757	BELL_9401_17g01500.2	BSQU_MUCL31421_11g01390.1	Bcin13g04530.1			3
OG0000759	BELL_9401_4g04550.1	BSQU_MUCL31421_7g02970.1	Bcin07g04440.1			3
OG0000762	BELL_9401_6g01200.1	BSQU_MUCL31421_6g01030.1	Bcin08g01100.2			3
OG0000763	BELL_9401_2g04560.1	BSQU_MUCL31421_2g04070.1	Bcin01g07900.1			3
OG0000764	BELL_9401_7g06980.1	BSQU_MUCL31421_5g00990.1	Bcin03g01080.1			3
OG0000768	BELL_9401_1g01020.1	BSQU_MUCL31421_4g08230.1	Bcin10g00960.1			3
OG0000769	BELL_9401_19g01110.1	BSQU_MUCL31421_4g00210.1	Bcin12g06590.1			3
OG0000771	BELL_9401_8g00090.1	BSQU_MUCL31421_8g00130.1	Bcin04g06860.1			3
OG0000773	BELL_9401_12g02840.1	BSQU_MUCL31421_10g02450.1	Bcin01g03330.1			3
OG0000774	BELL_9401_12g01040.1	BSQU_MUCL31421_10g00830.1	Bcin15g00860.1			3
OG0000775	BELL_9401_4g01220.1	BSQU_MUCL31421_7g05900.1	Bcin16g04140.1			3
OG0000780	BELL_9401_2g05980.1	BSQU_MUCL31421_2g05290.1	Bcin13g03170.1			3
OG0000781	BELL_9401_1g00040.1	BSQU_MUCL31421_4g09080.1	Bcin10g00670.1			3
OG0000782	BELL_9401_3g09540.1	BSQU_MUCL31421_9g04930.1	Bcin05g00040.1			3
OG0000783	BELL_9401_2g10040.1	BSQU_MUCL31421_2g08960.1	Bcin01g02430.1			3
OG0000785	BELL_9401_13g04950.1	BSQU_MUCL31421_14g04310.1	Bcin09g00300.1			3
OG0000786	BELL_9401_8g02100.1	BSQU_MUCL31421_8g02020.1	Bcin04g05090.1			3
OG0000787	BELL_9401_9g06150.1	BSQU_MUCL31421_13g00510.1	Bcin06g00420.1			3
OG0000790	BELL_9401_2g02850.1	BSQU_MUCL31421_2g02430.1	Bcin01g06860.1			3
OG0000799	BELL_9401_2g07390.1	BSQU_MUCL31421_2g06600.1	Bcin01g04820.1			3
OG0000802	BELL_9401_16g02300.1	BSQU_MUCL31421_3g00470.1	Bcin02g08910.1			3
OG0000804	BELL_9401_13g00590.1	BSQU_MUCL31421_14g00360.1	Bcin16g00410.1			3
OG0000817	BELL_9401_1g08110.1	BSQU_MUCL31421_3g04440.1	Bcin02g05360.1			3
OG0000818	BELL_9401_7g07390.1	BSQU_MUCL31421_5g00560.1	Bcin03g00650.1			3
OG0000820	BELL_9401_9g04810.1	BSQU_MUCL31421_4g05440.1	Bcin10g05020.1			3
OG0000821	BELL_9401_2g06440.1	BSQU_MUCL31421_2g05690.1	Bcin02g09380.1			3
OG0000822	BELL_9401_1g09430.1	BSQU_MUCL31421_3g05530.1	Bcin02g03840.1			3
OG0000823	BELL_9401_1g08630.1	BSQU_MUCL31421_3g04890.1	Bcin02g04440.1			3
OG0000832	BELL_9401_6g06350.1	BSQU_MUCL31421_6g05670.1	Bcin12g06410.1			3
OG0000838	BELL_9401_13g01920.1	BSQU_MUCL31421_14g01510.1	Bcin16g01630.1			3
OG0000848	BELL_9401_7g06140.1	BSQU_MUCL31421_5g01760.1	Bcin03g01810.1			3
OG0000862	BELL_9401_4g05290.1	BSQU_MUCL31421_7g02340.1	Bcin07g03820.1			3
OG0000898	BELL_9401_9g06420.1	BSQU_MUCL31421_13g00230.1	Bcin06g00190.1			3
OG0000900	BELL_9401_21g00020.1	BSQU_MUCL31421_12g00010.1	Bcin11g00040.1			3
OG0000922	BELL_9401_13g04380.1	BSQU_MUCL31421_14g03760.1	Bcin12g00050.1			3
OG0001001	BELL_9401_18g00020.1	BSQU_MUCL31421_5g09260.1	Bcin02g07520.1			3
OG0001116	BELL_9401_15g00360.1	BSQU_MUCL31421_1g03930.1	Bcin14g03850.1			3
OG0001117	BELL_9401_8g07390.1	BSQU_MUCL31421_8g06710.1	Bcin04g00030.1			3
OG0001118	BELL_9401_4g04740.1	BSQU_MUCL31421_7g02820.1	Bcin07g04290.1			3
OG0001119	BELL_9401_18g01350.1	BSQU_MUCL31421_5g08070.1	Bcin03g08260.1			3
OG0001120	BELL_9401_10g01880.2	BSQU_MUCL31421_4g02970.1	Bcin12g03690.1			3
OG0001121	BELL_9401_12g05830.1	BSQU_MUCL31421_10g05190.1	Bcin15g05190.1			3

## Sheet: Bell_old_new_names
Old	New
BELL_018g00320.1	BELL_9401_2g12160.1
BELL_013g02260.1	BELL_9401_6g07410.1
BELL_074g00290.1	BELL_9401_13g00330.1
BELL_065g00220.1	BELL_9401_6g04330.1
BELL_032g00810.1	BELL_9401_3g04050.1
BELL_011g01980.1	BELL_9401_1g03960.1
BELL_039g00120.2	BELL_9401_9g04480.1
BELL_038g00890.2	BELL_9401_8g05530.1
BELL_018g00410.1	BELL_9401_2g12060.1
BELL_059g00630.1	BELL_9401_9g06040.1
BELL_001g05450.1	BELL_9401_9g02330.1
BELL_001g02290.1	BELL_9401_5g03720.1
BELL_094g00030.1	BELL_9401_13g00580.1
BELL_001g02090.1	BELL_9401_5g03920.2
BELL_003g02550.1	BELL_9401_8g03840.1
BELL_001g06040.1	BELL_9401_9g01640.1
BELL_083g00190.1	BELL_9401_13g03890.1
BELL_004g02240.1	BELL_9401_2g04160.1
BELL_005g01270.1	BELL_9401_12g03620.1
BELL_036g00650.1	BELL_9401_5g01980.1
BELL_006g01700.1	BELL_9401_6g02370.1
BELL_031g00750.1	BELL_9401_15g04030.1
BELL_010g00670.1	BELL_9401_11g04520.1
BELL_047g00710.1	BELL_9401_12g00760.1
BELL_043g00020.1	BELL_9401_9g01220.1
BELL_059g00530.1	BELL_9401_9g06150.1
BELL_044g00690.1	BELL_9401_15g02690.1
BELL_042g00220.1	BELL_9401_10g05310.1
BELL_007g00120.1	BELL_9401_5g06280.1
BELL_010g02600.1	BELL_9401_11g06510.1
BELL_067g00210.1	BELL_9401_8g06370.1
BELL_022g01150.1	BELL_9401_10g02500.1
BELL_016g01940.1	BELL_9401_1g08410.1
BELL_036g01070.1	BELL_9401_5g02410.1
BELL_024g00990.1	BELL_9401_2g07390.1
BELL_043g00470.1	BELL_9401_9g00730.1
BELL_074g00110.1	BELL_9401_13g00110.1
BELL_003g00960.1	BELL_9401_4g06220.1
BELL_031g00530.1	BELL_9401_15g04260.1
BELL_010g00700.1	BELL_9401_11g04580.1
BELL_028g01230.1	BELL_9401_16g02680.1
BELL_037g00680.1	BELL_9401_7g07390.1
BELL_096g00080.1	BELL_9401_10g01800.1
BELL_029g01210.1	BELL_9401_6g05050.1
BELL_100g00100.1	BELL_9401_9g04300.1
BELL_083g00250.1	BELL_9401_13g03840.1
BELL_037g00720.1	BELL_9401_7g07350.1
BELL_031g00650.1	BELL_9401_15g04130.1
BELL_001g04820.1	BELL_9401_9g02940.1
BELL_095g00240.1	BELL_9401_13g01140.1
BELL_001g03310.1	BELL_9401_5g02680.1
BELL_041g00210.1	BELL_9401_11g00340.1
BELL_043g00440.1	BELL_9401_9g00760.1
BELL_038g00770.1	BELL_9401_8g05410.1
BELL_039g00740.1	BELL_9401_9g05130.1
BELL_018g00160.1	BELL_9401_2g12320.1
BELL_030g00180.1	BELL_9401_4g03990.1
BELL_006g00490.1	BELL_9401_6g01080.1
BELL_088g00080.1	BELL_9401_12g04970.1
BELL_064g00360.1	BELL_9401_2g09630.1
BELL_002g04730.1	BELL_9401_7g01420.1
BELL_008g00880.1	BELL_9401_16g00910.1
BELL_001g01210.1	BELL_9401_5g04890.1
BELL_024g00530.1	BELL_9401_2g06960.1
BELL_007g00790.1	BELL_9401_5g06970.1
BELL_015g00280.1	BELL_9401_11g03500.1
BELL_039g00130.1	BELL_9401_9g04490.1
BELL_003g01110.1	BELL_9401_4g06420.1
BELL_099g00190.1	BELL_9401_9g01370.1
BELL_014g01150.1	BELL_9401_13g02740.1
BELL_074g00100.1	BELL_9401_13g00090.1
BELL_005g00090.1	BELL_9401_12g04780.1
BELL_060g00390.1	BELL_9401_6g06470.1
BELL_043g00310.1	BELL_9401_9g00900.1
BELL_003g01200.1	BELL_9401_4g06510.1
BELL_004g01810.1	BELL_9401_2g04560.1
BELL_113g00060.1	BELL_9401_11g00070.1
BELL_074g00200.1	BELL_9401_13g00240.1
BELL_025g00740.1	BELL_9401_14g03930.1
BELL_018g00170.1	BELL_9401_2g12310.1
BELL_052g00810.1	BELL_9401_2g09210.1
BELL_038g00530.1	BELL_9401_8g05160.1
BELL_088g00230.1	BELL_9401_12g05120.1
BELL_008g02170.1	BELL_9401_1g11490.1
BELL_048g00080.1	BELL_9401_4g02920.1
BELL_015g02360.1	BELL_9401_11g01320.1
BELL_020g00620.1	BELL_9401_3g09120.1
BELL_033g00080.1	BELL_9401_4g09700.1
BELL_095g00220.1	BELL_9401_13g01120.1
BELL_043g00450.1	BELL_9401_9g00750.1
BELL_019g02150.1	BELL_9401_3g03660.1
BELL_018g01410.1	BELL_9401_2g11070.1
BELL_004g01720.1	BELL_9401_2g04650.1
BELL_006g00580.1	BELL_9401_6g01200.1
BELL_007g01140.1	BELL_9401_5g07320.1
BELL_037g00710.1	BELL_9401_7g07360.1
BELL_105g00080.1	BELL_9401_12g05700.1
BELL_057g00450.1	BELL_9401_3g10370.1
BELL_002g01130.1	BELL_9401_7g05150.1
BELL_036g01130.1	BELL_9401_5g02460.1
BELL_019g01370.1	BELL_9401_3g02830.1
BELL_099g00060.1	BELL_9401_9g01510.1
BELL_023g01600.1	BELL_9401_14g02990.1
BELL_006g00480.1	BELL_9401_6g01070.1
BELL_088g00090.1	BELL_9401_12g04980.1
BELL_026g00650.1	BELL_9401_2g01860.1
BELL_032g01000.1	BELL_9401_3g03880.1
BELL_002g01150.1	BELL_9401_7g05130.1
BELL_104g00150.1	BELL_9401_8g06980.1
BELL_021g00890.1	BELL_9401_8g00800.1
BELL_036g00160.1	BELL_9401_5g01450.1
BELL_075g00160.1	BELL_9401_12g06200.1
BELL_072g00430.1	BELL_9401_19g00400.1
BELL_030g00600.1	BELL_9401_4g04550.1
BELL_034g00240.1	BELL_9401_1g07240.1
BELL_059g00570.1	BELL_9401_9g06110.1
BELL_048g00250.1	BELL_9401_4g03080.1
BELL_002g02920.1	BELL_9401_7g03330.1
BELL_019g01560.1	BELL_9401_3g03010.1
BELL_074g00430.1	BELL_9401_13g00480.1
BELL_023g00870.1	BELL_9401_14g02210.1
BELL_009g00660.1	BELL_9401_4g00740.1
BELL_035g00910.1	BELL_9401_5g00370.1
BELL_010g02180.1	BELL_9401_11g06060.1
BELL_033g01110.1	BELL_9401_4g08590.1
BELL_006g00450.1	BELL_9401_6g01040.1
BELL_009g00810.1	BELL_9401_4g00890.1
BELL_098g00080.1	BELL_9401_13g04230.1
BELL_059g00680.1	BELL_9401_9g05990.1
BELL_016g01700.1	BELL_9401_1g08630.1
BELL_038g00310.1	BELL_9401_8g04920.1
BELL_046g00290.1	BELL_9401_7g06560.1
BELL_012g00320.1	BELL_9401_1g01160.1
BELL_035g01160.1	BELL_9401_5g00140.1
BELL_009g02380.1	BELL_9401_4g02510.1
BELL_027g00240.1	BELL_9401_10g00570.1
BELL_007g01300.1	BELL_9401_5g07490.1
BELL_043g00500.1	BELL_9401_9g00700.1
BELL_010g02190.1	BELL_9401_11g06070.1
BELL_035g00510.1	BELL_9401_5g00750.1
BELL_008g01880.1	BELL_9401_1g11780.1
BELL_057g00260.1	BELL_9401_3g10150.1
BELL_100g00030.1	BELL_9401_9g04220.1
BELL_007g02580.1	BELL_9401_5g08830.1
BELL_023g01140.1	BELL_9401_14g02510.1
BELL_007g02750.1	BELL_9401_5g09000.1
BELL_022g01430.1	BELL_9401_10g02240.1
BELL_039g01410.1	BELL_9401_9g05850.1
BELL_003g00770.1	BELL_9401_4g06010.1
BELL_007g01150.1	BELL_9401_5g07330.1
BELL_023g00530.1	BELL_9401_14g01830.1
BELL_023g01100.1	BELL_9401_14g02480.1
BELL_001g03590.1	BELL_9401_9g04100.1
BELL_019g00350.1	BELL_9401_3g01770.1
BELL_027g01300.1	BELL_9401_10g01660.1
BELL_033g01040.1	BELL_9401_4g08670.1
BELL_005g02830.1	BELL_9401_12g02040.1
BELL_033g01130.1	BELL_9401_4g08570.1
BELL_027g00510.1	BELL_9401_10g00850.1
BELL_001g06010.1	BELL_9401_9g01690.1
BELL_078g00410.1	BELL_9401_2g00790.1
BELL_055g00190.1	BELL_9401_17g00230.1
BELL_086g00200.1	BELL_9401_1g07740.1
BELL_075g00070.1	BELL_9401_12g06290.1
BELL_006g01650.1	BELL_9401_6g02320.1
BELL_028g00860.1	BELL_9401_16g02310.1
BELL_003g01040.1	BELL_9401_4g06300.1
BELL_009g00190.1	BELL_9401_4g00220.1
BELL_102g00170.1	BELL_9401_4g08480.1
BELL_011g01350.1	BELL_9401_1g04650.1
BELL_024g00700.1	BELL_9401_2g07120.1
BELL_018g01200.1	BELL_9401_2g11310.1
BELL_007g01590.1	BELL_9401_5g07820.1
BELL_018g00050.1	BELL_9401_2g12410.1
BELL_005g01260.1	BELL_9401_12g03630.1
BELL_008g00270.1	BELL_9401_16g00270.1
BELL_099g00150.1	BELL_9401_9g01410.1
BELL_005g01330.1	BELL_9401_12g03560.1
BELL_008g00490.1	BELL_9401_16g00530.2
BELL_108g00140.1	BELL_9401_10g00130.1
BELL_060g00140.1	BELL_9401_6g06740.1
BELL_059g00610.1	BELL_9401_9g06060.1
BELL_007g02340.2	BELL_9401_5g08600.1
BELL_001g03190.1	BELL_9401_5g02800.1
BELL_011g02020.1	BELL_9401_1g03930.1
BELL_022g01060.1	BELL_9401_10g02590.1
BELL_076g00430.1	BELL_9401_2g10040.1
BELL_035g01090.1	BELL_9401_5g00200.1
BELL_007g01840.1	BELL_9401_5g08090.1
BELL_039g01140.1	BELL_9401_9g05560.1
BELL_001g01450.1	BELL_9401_5g04630.1
BELL_104g00100.1	BELL_9401_8g06920.1
BELL_002g04150.1	BELL_9401_7g02030.1
BELL_008g02250.1	BELL_9401_1g11410.1
BELL_003g01710.1	BELL_9401_4g07030.1
BELL_008g01650.1	BELL_9401_1g12030.1
BELL_019g01570.1	BELL_9401_3g03030.1
BELL_021g00190.1	BELL_9401_8g01500.1
BELL_059g00650.1	BELL_9401_9g06020.1
BELL_008g00860.1	BELL_9401_16g00890.1
BELL_089g00230.1	BELL_9401_3g00190.1
BELL_043g00600.1	BELL_9401_9g00590.1
BELL_021g00040.1	BELL_9401_8g01620.1
BELL_025g00800.1	BELL_9401_14g03990.1
BELL_039g01180.1	BELL_9401_9g05600.1
BELL_014g00680.1	BELL_9401_13g02280.1
BELL_022g01420.1	BELL_9401_10g02260.1
BELL_005g03390.1	BELL_9401_12g01470.1
BELL_009g01270.1	BELL_9401_4g01400.1
BELL_002g03410.1	BELL_9401_7g02850.1
BELL_064g00010.1	BELL_9401_2g10000.1
BELL_011g01360.1	BELL_9401_1g04640.1
BELL_009g01180.1	BELL_9401_4g01300.1
BELL_001g03240.1	BELL_9401_5g02750.1
BELL_019g01390.1	BELL_9401_3g02850.1
BELL_019g00630.1	BELL_9401_3g02030.1
BELL_033g00800.1	BELL_9401_4g08950.1
BELL_035g01080.1	BELL_9401_5g00210.1
BELL_008g00820.1	BELL_9401_16g00850.1
BELL_047g00650.1	BELL_9401_12g00700.1
BELL_007g02900.1	BELL_9401_5g09230.1
BELL_016g01950.1	BELL_9401_1g08400.1
BELL_034g00560.1	BELL_9401_1g06930.1
BELL_004g03250.1	BELL_9401_2g03140.1
BELL_001g00710.1	BELL_9401_5g05400.1
BELL_018g01350.1	BELL_9401_2g11130.1
BELL_013g00010.1	BELL_9401_3g06670.1
BELL_098g00190.1	BELL_9401_13g04120.1
BELL_085g00220.1	BELL_9401_10g04880.1
BELL_019g01480.1	BELL_9401_3g02940.1
BELL_030g01110.1	BELL_9401_4g05070.1
BELL_010g02120.1	BELL_9401_11g05990.1
BELL_005g01990.1	BELL_9401_12g02890.1
BELL_003g01320.1	BELL_9401_4g06630.1
BELL_019g01780.1	BELL_9401_3g03250.1
BELL_007g00410.1	BELL_9401_5g06570.1
BELL_046g00310.1	BELL_9401_7g06580.1
BELL_020g00180.1	BELL_9401_3g09550.1
BELL_019g00800.1	BELL_9401_3g02190.1
BELL_039g00960.1	BELL_9401_9g05360.1
BELL_020g01890.1	BELL_9401_3g07830.1
BELL_001g02650.1	BELL_9401_5g03370.1
BELL_099g00110.1	BELL_9401_9g01460.1
BELL_035g01230.1	BELL_9401_5g00070.1
BELL_002g03500.1	BELL_9401_7g02740.1
BELL_024g00170.1	BELL_9401_2g06630.1
BELL_075g00140.1	BELL_9401_12g06220.1
BELL_047g00110.1	BELL_9401_12g00100.1
BELL_001g05700.1	BELL_9401_9g02010.1
BELL_009g02440.1	BELL_9401_4g02570.1
BELL_046g00720.1	BELL_9401_7g06980.1
BELL_045g00200.1	BELL_9401_18g00690.1
BELL_018g01290.1	BELL_9401_2g11190.1
BELL_039g00680.1	BELL_9401_9g05070.1
BELL_019g01360.1	BELL_9401_3g02820.1
BELL_006g01660.1	BELL_9401_6g02330.1
BELL_036g00780.1	BELL_9401_5g02110.1
BELL_024g00120.1	BELL_9401_2g06590.1
BELL_100g00120.1	BELL_9401_9g04320.1
BELL_019g01310.1	BELL_9401_3g02760.1
BELL_035g00970.1	BELL_9401_5g00330.1
BELL_013g02410.1	BELL_9401_6g07560.1
BELL_042g00470.1	BELL_9401_10g05550.1
BELL_017g02080.1	BELL_9401_15g02100.1
BELL_039g00420.1	BELL_9401_9g04820.1
BELL_002g03930.1	BELL_9401_7g02250.1
BELL_046g00120.1	BELL_9401_7g06380.1
BELL_019g01550.1	BELL_9401_3g03000.1
BELL_092g00040.1	BELL_9401_13g01240.1
BELL_018g00720.1	BELL_9401_2g11780.1
BELL_001g00880.1	BELL_9401_5g05210.1
BELL_003g01260.1	BELL_9401_4g06570.2
BELL_027g00840.1	BELL_9401_10g01200.1
BELL_023g00140.1	BELL_9401_14g01410.2
BELL_089g00120.1	BELL_9401_3g00300.1
BELL_014g01270.1	BELL_9401_13g02870.1
BELL_059g00620.1	BELL_9401_9g06050.1
BELL_066g00340.1	BELL_9401_17g00890.1
BELL_034g01230.1	BELL_9401_1g06230.1
BELL_016g02190.1	BELL_9401_1g08110.1
BELL_042g00780.1	BELL_9401_10g05950.1
BELL_006g00010.1	BELL_9401_6g00600.1
BELL_117g00010.1	BELL_9401_1g08020.1
BELL_051g00360.1	BELL_9401_1g00380.1
BELL_001g01240.1	BELL_9401_5g04860.1
BELL_011g01220.1	BELL_9401_1g04790.1
BELL_055g00120.1	BELL_9401_17g00160.1
BELL_019g00120.1	BELL_9401_12g05510.1
BELL_006g02170.1	BELL_9401_6g02890.1
BELL_043g00220.1	BELL_9401_9g00980.1
BELL_008g00290.1	BELL_9401_16g00290.1
BELL_014g00880.1	BELL_9401_13g02490.1
BELL_013g00090.1	BELL_9401_3g06590.1
BELL_049g00070.1	BELL_9401_14g00400.1
BELL_007g00280.1	BELL_9401_5g06430.1
BELL_028g00140.1	BELL_9401_16g01560.1
BELL_006g00420.1	BELL_9401_6g01010.1
BELL_002g01500.1	BELL_9401_7g04780.1
BELL_008g00130.1	BELL_9401_16g00120.1
BELL_060g00260.1	BELL_9401_6g06610.1
BELL_040g00580.1	BELL_9401_4g07770.1
BELL_006g00460.1	BELL_9401_6g01050.1
BELL_001g03980.1	BELL_9401_9g03730.1
BELL_069g00130.1	BELL_9401_2g00130.1
BELL_041g01070.1	BELL_9401_11g01210.1
BELL_038g00620.1	BELL_9401_8g05250.1
BELL_004g02850.1	BELL_9401_2g03560.1
BELL_003g03130.1	BELL_9401_8g03230.1
BELL_063g00240.1	BELL_9401_3g00440.1
BELL_017g02070.1	BELL_9401_15g02090.1
BELL_007g02820.1	BELL_9401_5g09070.1
BELL_064g00570.1	BELL_9401_2g09410.1
BELL_014g01950.1	BELL_9401_13g03550.1
BELL_009g01260.1	BELL_9401_4g01390.1
BELL_031g01100.1	BELL_9401_15g03680.1
BELL_004g03830.1	BELL_9401_2g02510.1
BELL_013g00110.1	BELL_9401_3g06570.1
BELL_102g00030.1	BELL_9401_4g08340.1
BELL_050g00310.1	BELL_9401_13g04720.1
BELL_089g00250.1	BELL_9401_3g00160.1
BELL_046g00560.1	BELL_9401_7g06840.1
BELL_059g00750.1	BELL_9401_9g05920.1
BELL_002g01340.1	BELL_9401_7g04950.1
BELL_028g00300.1	BELL_9401_16g01740.1
BELL_012g02190.1	BELL_9401_1g03100.1
BELL_020g00060.1	BELL_9401_3g09660.1
BELL_019g00090.1	BELL_9401_12g05530.1
BELL_012g02290.1	BELL_9401_1g03200.1
BELL_006g01890.1	BELL_9401_6g02600.1
BELL_002g01300.1	BELL_9401_7g04990.1
BELL_004g01770.1	BELL_9401_2g04610.1
BELL_049g00760.1	BELL_9401_14g01100.1
BELL_030g00230.1	BELL_9401_4g04110.1
BELL_006g01900.1	BELL_9401_6g02610.1
BELL_043g00810.1	BELL_9401_9g00370.1
BELL_008g01430.1	BELL_9401_1g12240.1
BELL_056g00050.1	BELL_9401_19g00560.1
BELL_050g00660.1	BELL_9401_13g05070.1
BELL_007g02910.1	BELL_9401_5g09240.1
BELL_023g01540.1	BELL_9401_14g02930.1
BELL_016g00930.1	BELL_9401_1g09430.1
BELL_001g02660.1	BELL_9401_5g03360.1
BELL_008g01350.1	BELL_9401_1g12330.1
BELL_059g00670.1	BELL_9401_9g06000.1
BELL_010g00270.1	BELL_9401_11g04070.1
BELL_003g00110.1	BELL_9401_4g05340.1
BELL_046g00190.1	BELL_9401_7g06460.1
BELL_025g00760.1	BELL_9401_14g03950.1
BELL_026g00760.1	BELL_9401_2g01750.1
BELL_056g00760.1	BELL_9401_19g01290.1
BELL_004g02800.1	BELL_9401_2g03590.1
BELL_024g01270.1	BELL_9401_2g07670.1
BELL_002g01080.1	BELL_9401_7g05200.1
BELL_072g00490.1	BELL_9401_19g00460.1
BELL_002g05080.1	BELL_9401_7g01050.1
BELL_003g01460.1	BELL_9401_4g06780.1
BELL_028g00850.1	BELL_9401_16g02300.1
BELL_022g01570.1	BELL_9401_10g02090.1
BELL_010g02420.1	BELL_9401_11g06330.1
BELL_067g00120.1	BELL_9401_8g06270.1
BELL_116g00070.1	BELL_9401_17g01180.1
BELL_004g03570.1	BELL_9401_2g02770.3
BELL_015g01890.1	BELL_9401_11g01810.1
BELL_021g01490.1	BELL_9401_8g00180.1
BELL_049g00220.1	BELL_9401_14g00550.1
BELL_006g00510.1	BELL_9401_6g01100.1
BELL_015g01400.1	BELL_9401_11g02350.1
BELL_036g00440.1	BELL_9401_5g01750.1
BELL_011g00090.1	BELL_9401_1g05900.1
BELL_026g00010.1	BELL_9401_2g02500.1
BELL_013g00630.1	BELL_9401_3g06060.1
BELL_026g00260.1	BELL_9401_2g02250.1
BELL_011g00440.1	BELL_9401_1g05570.1
BELL_061g00120.1	BELL_9401_1g13210.1
BELL_006g01400.1	BELL_9401_6g02040.1
BELL_014g01850.1	BELL_9401_13g03460.1
BELL_003g04420.1	BELL_9401_8g01890.1
BELL_005g02530.1	BELL_9401_12g02340.1
BELL_006g02620.1	BELL_9401_6g03430.1
BELL_020g00190.1	BELL_9401_3g09540.1
BELL_018g00540.1	BELL_9401_2g11950.1
BELL_001g01640.1	BELL_9401_5g04400.1
BELL_028g00910.1	BELL_9401_16g02360.1
BELL_016g01920.1	BELL_9401_1g08440.1
BELL_037g00460.1	BELL_9401_7g07570.1
BELL_001g00830.1	BELL_9401_5g05260.1
BELL_044g00270.1	BELL_9401_15g03080.1
BELL_016g01190.1	BELL_9401_1g09150.1
BELL_077g00030.1	BELL_9401_20g00750.1
BELL_019g00980.1	BELL_9401_3g02400.1
BELL_013g01360.1	BELL_9401_3g05350.2
BELL_007g01130.1	BELL_9401_5g07310.1
BELL_030g00670.1	BELL_9401_4g04640.1
BELL_061g00020.1	BELL_9401_1g13330.1
BELL_094g00040.1	BELL_9401_13g00590.1
BELL_003g04150.1	BELL_9401_8g02170.1
BELL_047g00230.1	BELL_9401_12g00250.2
BELL_002g00720.1	BELL_9401_7g05580.1
BELL_005g02040.1	BELL_9401_12g02840.1
BELL_022g01490.1	BELL_9401_10g02170.1
BELL_100g00090.1	BELL_9401_9g04290.1
BELL_061g00540.1	BELL_9401_1g12770.1
BELL_015g01910.1	BELL_9401_11g01790.1
BELL_051g00460.1	BELL_9401_1g00490.1
BELL_005g02120.1	BELL_9401_12g02770.1
BELL_009g02470.1	BELL_9401_4g02600.1
BELL_029g00410.1	BELL_9401_6g05850.1
BELL_030g00700.1	BELL_9401_4g04680.1
BELL_002g05720.1	BELL_9401_7g00370.1
BELL_035g01190.1	BELL_9401_5g00110.1
BELL_059g00640.1	BELL_9401_9g06030.1
BELL_003g02460.1	BELL_9401_8g03900.1
BELL_024g01660.1	BELL_9401_2g08110.1
BELL_061g00210.1	BELL_9401_1g13100.1
BELL_039g01440.1	BELL_9401_9g05880.1
BELL_042g00840.1	BELL_9401_10g06010.1
BELL_001g00280.1	BELL_9401_5g05880.1
BELL_075g00310.1	BELL_9401_12g06060.1
BELL_037g00430.1	BELL_9401_7g07590.1
BELL_043g00100.1	BELL_9401_9g01140.1
BELL_003g00940.1	BELL_9401_4g06200.1
BELL_019g00030.1	BELL_9401_12g05590.1
BELL_004g00030.1	BELL_9401_2g06440.1
BELL_001g05490.1	BELL_9401_9g02250.1
BELL_016g01840.1	BELL_9401_1g08510.1
BELL_010g01230.1	BELL_9401_11g05150.1
BELL_008g02690.1	BELL_9401_1g10990.1
BELL_037g00270.1	BELL_9401_7g07750.1
BELL_073g00410.1	BELL_9401_16g01010.1
BELL_018g00570.1	BELL_9401_2g11910.1
BELL_062g00230.1	BELL_9401_6g00280.1
BELL_012g00260.1	BELL_9401_1g01090.1
BELL_059g00490.1	BELL_9401_9g06170.1
BELL_002g02730.1	BELL_9401_7g03530.1
BELL_079g00080.1	BELL_9401_14g00090.1
BELL_004g00440.1	BELL_9401_2g05980.1
BELL_020g01240.1	BELL_9401_3g08480.1
BELL_009g01760.1	BELL_9401_4g01880.1
BELL_002g01910.1	BELL_9401_7g04360.1
BELL_059g00240.1	BELL_9401_9g06420.1
BELL_060g00510.1	BELL_9401_6g06350.1
BELL_015g01710.1	BELL_9401_11g01990.1
BELL_016g01540.1	BELL_9401_1g08780.1
BELL_026g00300.1	BELL_9401_2g02210.1
BELL_021g01280.1	BELL_9401_8g00430.1
BELL_012g02200.1	BELL_9401_1g03110.1
BELL_026g00250.1	BELL_9401_2g02260.1
BELL_039g00400.1	BELL_9401_9g04800.1
BELL_021g00510.1	BELL_9401_8g01180.1
BELL_052g00730.1	BELL_9401_2g09160.1
BELL_002g00780.1	BELL_9401_7g05520.1
BELL_059g00330.1	BELL_9401_9g06310.1
BELL_008g01420.1	BELL_9401_1g12250.1
BELL_001g02760.1	BELL_9401_5g03260.1
BELL_039g00150.1	BELL_9401_9g04510.1
BELL_002g01790.1	BELL_9401_7g04480.1
BELL_046g00040.1	BELL_9401_7g06290.1
BELL_059g00390.1	BELL_9401_9g06260.1
BELL_004g02410.1	BELL_9401_2g04010.1
BELL_008g01480.1	BELL_9401_1g12200.1
BELL_056g00590.1	BELL_9401_19g01110.1
BELL_001g04720.1	BELL_9401_9g03050.1
BELL_001g01150.1	BELL_9401_5g04960.1
BELL_079g00310.1	BELL_9401_14g00320.1
BELL_003g00710.1	BELL_9401_4g05950.1
BELL_117g00040.1	BELL_9401_1g08060.1
BELL_008g00840.1	BELL_9401_16g00870.1
BELL_039g00280.1	BELL_9401_9g04650.1
BELL_021g01350.1	BELL_9401_8g00360.1
BELL_018g00060.1	BELL_9401_2g12400.1
BELL_031g01290.1	BELL_9401_15g03490.1
BELL_046g00450.1	BELL_9401_7g06750.1
BELL_065g00590.1	BELL_9401_6g04740.1
BELL_012g02020.1	BELL_9401_1g02920.1
BELL_010g02100.1	BELL_9401_11g05970.1
BELL_021g01010.1	BELL_9401_8g00680.1
BELL_056g00410.1	BELL_9401_19g00920.1
BELL_113g00070.1	BELL_9401_11g00080.1
BELL_012g01270.1	BELL_9401_1g02080.1
BELL_006g02840.1	BELL_9401_6g03690.1
BELL_005g03150.1	BELL_9401_12g01710.1
BELL_018g00710.1	BELL_9401_2g11790.1
BELL_039g00090.1	BELL_9401_9g04460.1
BELL_005g00460.1	BELL_9401_12g04430.1
BELL_046g00130.1	BELL_9401_7g06390.1
BELL_012g00610.1	BELL_9401_1g01410.1
BELL_077g00050.1	BELL_9401_20g00710.1
BELL_012g00970.1	BELL_9401_1g01790.1
BELL_015g00800.1	BELL_9401_11g02990.1
BELL_059g00200.1	BELL_9401_9g06440.1
BELL_014g00300.1	BELL_9401_13g01920.1
BELL_003g02660.1	BELL_9401_8g03720.1
BELL_045g00060.1	BELL_9401_18g00840.1
BELL_018g01720.1	BELL_9401_2g10720.1
BELL_012g01180.1	BELL_9401_1g01990.1
BELL_075g00400.1	BELL_9401_12g05940.1
BELL_077g00270.1	BELL_9401_20g00500.1
BELL_012g01630.1	BELL_9401_1g02490.1
BELL_005g00860.1	BELL_9401_12g04010.1
BELL_054g00080.1	BELL_9401_18g01650.1
BELL_004g00190.1	BELL_9401_2g06250.1
BELL_024g00860.1	BELL_9401_2g07260.1
BELL_022g00250.1	BELL_9401_10g03420.1
BELL_030g00200.1	BELL_9401_4g04010.1
BELL_055g00180.1	BELL_9401_17g00220.1
BELL_003g03960.1	BELL_9401_8g02380.1
BELL_004g01930.1	BELL_9401_2g04450.1
BELL_001g00620.1	BELL_9401_5g05510.1
BELL_014g00350.1	BELL_9401_13g01960.1
BELL_067g00360.1	BELL_9401_8g06520.1
BELL_065g00090.1	BELL_9401_6g04200.1
BELL_056g00380.1	BELL_9401_19g00890.1
BELL_044g00620.1	BELL_9401_15g02750.1
BELL_027g00810.1	BELL_9401_10g01170.1
BELL_001g03120.1	BELL_9401_5g02870.1
BELL_021g00790.1	BELL_9401_8g00900.1
BELL_091g00160.1	BELL_9401_6g07880.1
BELL_012g01340.1	BELL_9401_1g02160.1
BELL_031g00850.1	BELL_9401_15g03930.1
BELL_031g00270.1	BELL_9401_15g04520.1
BELL_003g00130.1	BELL_9401_4g05360.1
BELL_106g00160.1	BELL_9401_20g00150.1
BELL_011g00720.1	BELL_9401_1g05300.1
BELL_022g00090.1	BELL_9401_10g03590.1
BELL_003g04630.1	BELL_9401_8g01670.1
BELL_029g00990.1	BELL_9401_6g05270.1
BELL_009g01300.1	BELL_9401_4g01430.1
BELL_085g00380.1	BELL_9401_10g04730.1
BELL_073g00170.1	BELL_9401_16g01280.1
BELL_069g00240.1	BELL_9401_2g00240.1
BELL_006g00170.1	BELL_9401_6g00760.1
BELL_009g01030.1	BELL_9401_4g01140.1
BELL_001g04420.1	BELL_9401_9g03290.1
BELL_015g01420.1	BELL_9401_11g02330.1
BELL_005g00290.1	BELL_9401_12g04600.1
BELL_091g00120.1	BELL_9401_6g07840.1
BELL_001g03000.1	BELL_9401_5g02980.1
BELL_014g00800.1	BELL_9401_13g02390.1
BELL_002g05260.1	BELL_9401_7g00880.1
BELL_084g00020.1	BELL_9401_17g01860.1
BELL_005g00250.1	BELL_9401_12g04640.1
BELL_032g00080.1	BELL_9401_3g04830.1
BELL_032g00940.1	BELL_9401_3g03940.1
BELL_022g00010.1	BELL_9401_10g03680.1
BELL_037g00290.1	BELL_9401_7g07730.1
BELL_016g00500.1	BELL_9401_1g09890.1
BELL_018g01050.1	BELL_9401_2g11460.1
BELL_029g00780.1	BELL_9401_6g05500.1
BELL_025g00480.1	BELL_9401_14g03670.1
BELL_003g04220.1	BELL_9401_8g02100.1
BELL_012g00080.1	BELL_9401_1g00890.1
BELL_004g00250.1	BELL_9401_2g06190.1
BELL_009g01640.1	BELL_9401_4g01750.1
BELL_024g01330.1	BELL_9401_2g07740.1
BELL_001g04740.1	BELL_9401_9g03030.1
BELL_045g00820.1	BELL_9401_18g00020.1
BELL_038g00460.1	BELL_9401_8g05100.1
BELL_004g00400.1	BELL_9401_2g06030.1
BELL_047g00250.1	BELL_9401_12g00270.1
BELL_059g00400.1	BELL_9401_9g06240.1
BELL_017g01930.1	BELL_9401_15g01950.1
BELL_060g00130.1	BELL_9401_6g06750.1
BELL_003g04030.1	BELL_9401_8g02310.1
BELL_016g00090.1	BELL_9401_1g10250.1
BELL_016g01600.1	BELL_9401_1g08720.1
BELL_054g00310.1	BELL_9401_18g01380.1
BELL_002g03270.1	BELL_9401_7g02980.1
BELL_051g00250.1	BELL_9401_1g00280.1
BELL_023g01450.1	BELL_9401_14g02820.1
BELL_032g00790.1	BELL_9401_3g04070.1
BELL_042g00690.1	BELL_9401_10g05840.1
BELL_010g01220.1	BELL_9401_11g05130.1
BELL_051g00040.1	BELL_9401_1g00040.1
BELL_012g00830.1	BELL_9401_1g01650.1
BELL_020g01020.1	BELL_9401_3g08700.1
BELL_065g00380.1	BELL_9401_6g04510.1
BELL_020g01030.1	BELL_9401_3g08690.1
BELL_053g00620.1	BELL_9401_21g00630.1
BELL_030g01090.1	BELL_9401_4g05040.1
BELL_006g01670.1	BELL_9401_6g02340.1
BELL_012g00640.1	BELL_9401_1g01440.1
BELL_031g00770.1	BELL_9401_15g04010.1
BELL_061g00220.1	BELL_9401_1g13090.1
BELL_027g00620.1	BELL_9401_10g00960.1
BELL_031g01210.1	BELL_9401_15g03580.1
BELL_053g00010.1	BELL_9401_21g00020.1
BELL_023g01340.1	BELL_9401_14g02710.1
BELL_078g00110.1	BELL_9401_2g00450.1
BELL_070g00110.1	BELL_9401_3g01160.1
BELL_025g00890.1	BELL_9401_14g04110.1
BELL_075g00420.1	BELL_9401_12g05920.1
BELL_003g04300.1	BELL_9401_8g02010.1
BELL_005g02560.1	BELL_9401_12g02310.1
BELL_051g00540.1	BELL_9401_1g00570.1
BELL_002g03810.1	BELL_9401_7g02390.1
BELL_032g00150.1	BELL_9401_3g04770.1
BELL_040g00200.1	BELL_9401_4g07360.1
BELL_025g00630.1	BELL_9401_14g03810.1
BELL_021g00550.1	BELL_9401_8g01140.1
BELL_037g00230.1	BELL_9401_7g07780.1
BELL_011g01550.1	BELL_9401_1g04430.1
BELL_002g00990.1	BELL_9401_7g05300.1
BELL_015g01940.1	BELL_9401_11g01750.1
BELL_090g00210.1	BELL_9401_18g01920.1
BELL_050g00270.1	BELL_9401_13g04680.1
BELL_057g00300.1	BELL_9401_3g10190.1
BELL_006g01120.1	BELL_9401_6g01780.1
BELL_025g00860.1	BELL_9401_14g04060.2
BELL_059g00770.1	BELL_9401_9g05900.1
BELL_014g02070.1	BELL_9401_13g03680.1
BELL_078g00330.1	BELL_9401_2g00730.1
BELL_039g01000.1	BELL_9401_9g05420.1
BELL_002g01610.1	BELL_9401_7g04670.1
BELL_042g00530.1	BELL_9401_10g05630.1
BELL_002g00240.1	BELL_9401_7g06030.1
BELL_005g02300.1	BELL_9401_12g02580.1
BELL_066g00280.1	BELL_9401_17g00840.1
BELL_002g01540.1	BELL_9401_7g04740.1
BELL_003g04060.1	BELL_9401_8g02270.1
BELL_003g03080.1	BELL_9401_8g03270.1
BELL_044g01040.1	BELL_9401_15g02360.1
BELL_006g02480.1	BELL_9401_6g03240.1
BELL_004g01570.1	BELL_9401_2g04790.1
BELL_025g00400.1	BELL_9401_14g03600.1
BELL_079g00040.1	BELL_9401_14g00050.1
BELL_071g00460.1	BELL_9401_10g04110.1
BELL_005g01430.1	BELL_9401_12g03460.1
BELL_059g00230.1	BELL_9401_9g06430.1
BELL_009g02260.1	BELL_9401_4g02400.1
BELL_061g00010.1	BELL_9401_1g13350.1
BELL_002g05220.1	BELL_9401_7g00920.1
BELL_015g01780.1	BELL_9401_11g01920.1
BELL_004g00120.1	BELL_9401_2g06320.1
BELL_008g00260.1	BELL_9401_16g00260.1
BELL_008g02740.1	BELL_9401_1g10930.1
BELL_026g00170.1	BELL_9401_2g02340.1
BELL_059g00090.1	BELL_9401_9g06570.2
BELL_034g00270.1	BELL_9401_1g07210.1
BELL_009g00260.1	BELL_9401_4g00310.1
BELL_031g00440.1	BELL_9401_15g04360.1
BELL_017g02140.1	BELL_9401_15g02180.1
BELL_039g00320.1	BELL_9401_9g04690.1
BELL_021g00670.1	BELL_9401_8g01050.1
BELL_008g01170.1	BELL_9401_1g12510.1
BELL_037g00330.1	BELL_9401_7g07690.1
BELL_049g00090.1	BELL_9401_14g00420.1
BELL_019g00130.1	BELL_9401_12g05500.1
BELL_078g00430.1	BELL_9401_2g00810.1
BELL_030g00240.1	BELL_9401_4g04120.1
BELL_071g00290.1	BELL_9401_10g04290.1
BELL_019g01940.1	BELL_9401_3g03460.1
BELL_020g00110.1	BELL_9401_3g09610.1
BELL_058g00090.1	BELL_9401_3g07500.1
BELL_042g00430.1	BELL_9401_10g05520.1
BELL_050g00470.1	BELL_9401_13g04860.1
BELL_013g00150.1	BELL_9401_3g06530.1
BELL_003g00060.1	BELL_9401_4g05290.1
BELL_041g00030.1	BELL_9401_11g00140.1
BELL_029g01090.1	BELL_9401_6g05200.1
BELL_011g01560.1	BELL_9401_1g04420.1
BELL_014g02060.1	BELL_9401_13g03670.1
BELL_013g02060.1	BELL_9401_6g07200.1
BELL_001g01420.1	BELL_9401_5g04650.1
BELL_017g00540.1	BELL_9401_15g00550.1
BELL_031g01350.1	BELL_9401_15g03420.1
BELL_014g00850.1	BELL_9401_13g02440.1
BELL_050g00120.1	BELL_9401_13g04520.1
BELL_001g02480.1	BELL_9401_5g03540.1
BELL_004g03720.1	BELL_9401_2g02620.1
BELL_014g00410.1	BELL_9401_13g02020.1
BELL_063g00220.1	BELL_9401_3g00420.1
BELL_002g03830.1	BELL_9401_7g02370.1
BELL_002g04590.1	BELL_9401_7g01580.1
BELL_087g00220.1	BELL_9401_17g01500.2
BELL_010g01500.1	BELL_9401_11g05390.1
BELL_037g00940.1	BELL_9401_7g07150.1
BELL_050g00560.1	BELL_9401_13g04950.1
BELL_024g01220.1	BELL_9401_2g07620.1
BELL_002g01390.1	BELL_9401_7g04900.1
BELL_007g00310.1	BELL_9401_5g06470.1
BELL_024g00900.1	BELL_9401_2g07300.1
BELL_020g00010.1	BELL_9401_3g09720.1
BELL_008g00680.1	BELL_9401_16g00710.1
BELL_005g01060.1	BELL_9401_12g03800.1
BELL_014g01100.1	BELL_9401_13g02700.1
BELL_032g00320.1	BELL_9401_3g04590.1
BELL_086g00430.1	BELL_9401_1g07980.1
BELL_077g00240.1	BELL_9401_20g00530.1
BELL_012g02280.1	BELL_9401_1g03190.1
BELL_039g01090.1	BELL_9401_9g05500.1
BELL_017g02280.1	BELL_9401_15g02330.1
BELL_026g00240.1	BELL_9401_2g02270.1
BELL_006g02920.1	BELL_9401_6g03770.1
BELL_012g00190.1	BELL_9401_1g01020.1
BELL_020g00700.1	BELL_9401_3g09020.1
BELL_025g01140.1	BELL_9401_14g04370.1
BELL_014g00370.1	BELL_9401_13g01980.1
BELL_015g01070.1	BELL_9401_11g02710.1
BELL_007g02920.1	BELL_9401_5g09250.1
BELL_023g01210.1	BELL_9401_14g02580.1
BELL_012g01360.1	BELL_9401_1g02170.1
BELL_022g01310.1	BELL_9401_10g02360.1
BELL_067g00240.1	BELL_9401_8g06390.1
BELL_008g01100.1	BELL_9401_1g12580.1
BELL_013g01370.1	BELL_9401_3g05340.1
BELL_017g00590.1	BELL_9401_15g00600.1
BELL_030g00120.1	BELL_9401_4g03930.1
BELL_055g00210.1	BELL_9401_17g00250.1
BELL_011g00770.1	BELL_9401_1g05250.1
BELL_067g00340.1	BELL_9401_8g06500.1
BELL_008g02590.1	BELL_9401_1g11080.1
BELL_001g05460.1	BELL_9401_9g02320.1
BELL_008g01030.1	BELL_9401_1g12650.1
BELL_029g00200.1	BELL_9401_6g06070.1
BELL_002g05690.1	BELL_9401_7g00410.1
BELL_008g00830.1	BELL_9401_16g00860.2
BELL_022g01600.1	BELL_9401_10g02050.1
BELL_071g00380.1	BELL_9401_10g04190.1
BELL_057g00050.1	BELL_9401_3g09920.1
BELL_013g00140.1	BELL_9401_3g06540.1
BELL_027g00720.1	BELL_9401_10g01070.1
BELL_009g02030.1	BELL_9401_4g02160.1
BELL_017g00050.1	BELL_9401_15g00050.1
BELL_004g02430.1	BELL_9401_2g03990.1
BELL_060g00090.1	BELL_9401_6g06790.1
BELL_020g00820.1	BELL_9401_3g08900.1
BELL_040g00040.1	BELL_9401_4g07190.1
BELL_043g00670.1	BELL_9401_9g00510.1
BELL_004g02190.1	BELL_9401_2g04200.1
BELL_105g00040.1	BELL_9401_12g05740.1
BELL_058g00510.1	BELL_9401_3g07100.1
BELL_052g00330.1	BELL_9401_2g08750.1
BELL_053g00300.1	BELL_9401_21g00320.1
BELL_003g01900.1	BELL_9401_8g04510.1
BELL_039g00410.1	BELL_9401_9g04810.1
BELL_007g01350.1	BELL_9401_5g07540.1
BELL_023g00250.1	BELL_9401_14g01540.1
BELL_004g03500.1	BELL_9401_2g02850.1
BELL_078g00060.1	BELL_9401_2g00410.1
BELL_068g00010.1	BELL_9401_8g07060.1
BELL_002g01490.1	BELL_9401_7g04790.1
BELL_006g02500.1	BELL_9401_6g03270.1
BELL_069g00270.1	BELL_9401_2g00270.1
BELL_001g04230.1	BELL_9401_9g03470.1
BELL_020g00790.1	BELL_9401_3g08930.1
BELL_004g03370.1	BELL_9401_2g02980.1
BELL_008g02710.1	BELL_9401_1g10970.1
BELL_078g00320.1	BELL_9401_2g00720.1
BELL_024g01350.1	BELL_9401_2g07760.1
BELL_044g00560.1	BELL_9401_15g02810.1
BELL_001g04640.1	BELL_9401_9g03130.1
BELL_003g02970.1	BELL_9401_8g03400.1
BELL_005g01110.1	BELL_9401_12g03750.1
BELL_005g03790.1	BELL_9401_12g01040.1
BELL_004g03070.1	BELL_9401_2g03340.1
BELL_033g00900.1	BELL_9401_4g08860.1
BELL_053g00290.1	BELL_9401_21g00310.1
BELL_029g01370.1	BELL_9401_6g04890.1
BELL_064g00290.1	BELL_9401_2g09700.1
BELL_002g02150.1	BELL_9401_7g04150.1
BELL_023g01220.1	BELL_9401_14g02590.1
BELL_005g01890.1	BELL_9401_12g02990.1
BELL_110g00010.1	BELL_9401_3g09740.1
BELL_021g01450.1	BELL_9401_8g00220.1
BELL_001g02190.1	BELL_9401_5g03820.1
BELL_015g00920.1	BELL_9401_11g02860.1
BELL_007g00430.1	BELL_9401_5g06590.1
BELL_013g01250.1	BELL_9401_3g05460.1
BELL_065g00400.1	BELL_9401_6g04540.1
BELL_016g01650.1	BELL_9401_1g08660.1
BELL_124g00010.1	BELL_9401_12g05860.1
BELL_039g00340.1	BELL_9401_9g04710.1
BELL_047g00200.1	BELL_9401_12g00200.1
BELL_019g00870.1	BELL_9401_3g02260.1
BELL_018g00840.1	BELL_9401_2g11670.1
BELL_015g01570.1	BELL_9401_11g02140.2
BELL_016g01130.1	BELL_9401_1g09210.1
BELL_002g04130.1	BELL_9401_7g02050.1
BELL_041g00990.1	BELL_9401_11g01130.1
BELL_012g00930.1	BELL_9401_1g01750.1
BELL_008g02670.1	BELL_9401_1g11010.1
BELL_078g00040.1	BELL_9401_2g00390.2
BELL_002g02360.1	BELL_9401_7g03940.1
BELL_014g00020.1	BELL_9401_13g01570.1
BELL_043g00130.1	BELL_9401_9g01110.1
BELL_001g04880.1	BELL_9401_9g02870.1
BELL_017g02270.1	BELL_9401_15g02320.1
BELL_019g00210.1	BELL_9401_12g05400.1
BELL_008g00010.1	BELL_9401_16g00010.1
BELL_006g00620.1	BELL_9401_6g01260.1
BELL_005g02940.1	BELL_9401_12g01930.1
BELL_083g00180.1	BELL_9401_13g03900.1
BELL_001g05650.1	BELL_9401_9g02070.1
BELL_056g00440.1	BELL_9401_19g00960.1
BELL_041g00320.1	BELL_9401_11g00440.1
BELL_050g00640.1	BELL_9401_13g05050.1
BELL_056g00630.1	BELL_9401_19g01160.1
BELL_012g01570.1	BELL_9401_1g02420.1
BELL_055g00200.1	BELL_9401_17g00240.1
BELL_010g00090.1	BELL_9401_11g03870.1
BELL_020g01940.1	BELL_9401_3g07790.1
BELL_050g00670.1	BELL_9401_13g05080.1
BELL_030g01070.1	BELL_9401_4g05020.1
BELL_010g01590.1	BELL_9401_11g05480.1
BELL_014g00510.1	BELL_9401_13g02110.1
BELL_014g01210.1	BELL_9401_13g02810.1
BELL_089g00380.1	BELL_9401_3g00010.1
BELL_003g03690.1	BELL_9401_8g02640.1
BELL_055g00170.1	BELL_9401_17g00210.1
BELL_027g00870.1	BELL_9401_10g01230.1
BELL_022g00160.1	BELL_9401_10g03510.1
BELL_023g01110.1	BELL_9401_14g02490.1
BELL_008g00090.1	BELL_9401_16g00090.1
BELL_029g00790.1	BELL_9401_6g05490.1
BELL_075g00440.1	BELL_9401_12g05890.1
BELL_016g01140.1	BELL_9401_1g09200.1
BELL_068g00100.1	BELL_9401_8g07150.1
BELL_005g02620.1	BELL_9401_12g02260.1
BELL_026g01150.1	BELL_9401_2g01340.1
BELL_014g00270.1	BELL_9401_13g01890.1
BELL_020g00960.1	BELL_9401_3g08770.1
BELL_024g01300.1	BELL_9401_2g07700.1
BELL_001g00640.1	BELL_9401_5g05490.1
BELL_027g00610.1	BELL_9401_10g00950.1
BELL_016g01150.1	BELL_9401_1g09190.1
BELL_014g01230.1	BELL_9401_13g02830.1
BELL_025g00210.1	BELL_9401_14g03410.1
BELL_042g00770.1	BELL_9401_10g05940.1
BELL_024g01560.1	BELL_9401_2g08010.1
BELL_021g01580.1	BELL_9401_8g00090.1
BELL_074g00390.1	BELL_9401_13g00430.2
BELL_020g00100.1	BELL_9401_3g09620.1
BELL_004g01740.1	BELL_9401_2g04630.1
BELL_065g00250.1	BELL_9401_6g04360.1
BELL_005g00820.1	BELL_9401_12g04050.1
BELL_021g01340.1	BELL_9401_8g00370.1
BELL_008g00910.1	BELL_9401_16g00940.1
BELL_010g02060.1	BELL_9401_11g05920.1
BELL_069g00280.1	BELL_9401_2g00280.1
BELL_038g00440.1	BELL_9401_8g05050.2
BELL_025g00440.1	BELL_9401_14g03630.1
BELL_022g00910.1	BELL_9401_10g02730.1
BELL_002g02410.1	BELL_9401_7g03880.1
BELL_057g00280.1	BELL_9401_3g10170.1
BELL_021g00590.1	BELL_9401_8g01110.1
BELL_027g00070.1	BELL_9401_10g00380.1
BELL_111g00070.1	BELL_9401_13g04380.1
BELL_023g00980.1	BELL_9401_14g02320.1
BELL_002g04030.1	BELL_9401_7g02150.1
BELL_035g00440.1	BELL_9401_5g00810.1
BELL_076g00320.1	BELL_9401_2g10150.1
BELL_088g00440.1	BELL_9401_12g05310.1
BELL_009g02210.1	BELL_9401_4g02350.1
BELL_030g00220.1	BELL_9401_4g04040.1
BELL_098g00050.1	BELL_9401_13g04260.1
BELL_007g02040.1	BELL_9401_5g08290.1
BELL_014g01190.1	BELL_9401_13g02790.1
BELL_002g04090.1	BELL_9401_7g02090.1
BELL_050g00810.1	BELL_9401_13g05220.1
BELL_079g00240.1	BELL_9401_14g00260.1
BELL_004g03050.1	BELL_9401_2g03360.1
BELL_010g00350.1	BELL_9401_11g04180.1
BELL_008g01470.1	BELL_9401_1g12210.1
BELL_005g01420.1	BELL_9401_12g03470.1
BELL_013g02520.1	BELL_9401_6g07670.1
BELL_002g05670.1	BELL_9401_7g00430.1
BELL_024g00580.1	BELL_9401_2g07010.1
BELL_009g01100.1	BELL_9401_4g01220.1
BELL_028g00510.1	BELL_9401_16g01950.1
BELL_005g00410.1	BELL_9401_12g04470.1
BELL_003g04280.1	BELL_9401_8g02030.1
BELL_062g00300.1	BELL_9401_6g00410.1
BELL_029g00270.1	BELL_9401_6g05990.1
BELL_021g00120.1	BELL_9401_8g01570.1
BELL_026g00360.1	BELL_9401_2g02150.1
BELL_125g00010.1	BELL_9401_3g04920.1
BELL_075g00340.1	BELL_9401_12g06020.1
BELL_039g00350.1	BELL_9401_9g04750.1
BELL_019g00100.1	BELL_9401_12g05520.1
BELL_055g00100.1	BELL_9401_17g00140.1
BELL_019g00550.1	BELL_9401_3g01950.1
BELL_079g00010.1	BELL_9401_14g00010.1
BELL_067g00350.1	BELL_9401_8g06510.1
BELL_024g00550.1	BELL_9401_2g06980.1
BELL_017g02260.1	BELL_9401_15g02310.1
BELL_048g00450.1	BELL_9401_4g03340.2
BELL_002g00100.1	BELL_9401_7g06140.1
BELL_007g00400.1	BELL_9401_5g06560.1
BELL_046g00150.1	BELL_9401_7g06420.1
BELL_020g01180.1	BELL_9401_3g08550.1
BELL_001g02120.1	BELL_9401_5g03890.1
BELL_003g04580.1	BELL_9401_8g01720.1
BELL_069g00320.1	BELL_9401_2g00320.1
BELL_037g00520.1	BELL_9401_7g07510.1
BELL_023g00990.1	BELL_9401_14g02330.1
BELL_090g00280.1	BELL_9401_18g01980.1
BELL_014g00140.1	BELL_9401_13g01690.1
BELL_010g02020.1	BELL_9401_11g05890.1
BELL_007g01290.1	BELL_9401_5g07480.1
BELL_046g00520.1	BELL_9401_7g06820.1
BELL_002g03820.1	BELL_9401_7g02380.1
BELL_003g00950.1	BELL_9401_4g06210.1
BELL_004g02370.1	BELL_9401_2g04050.1
BELL_092g00080.1	BELL_9401_13g01280.1
BELL_034g00090.1	BELL_9401_1g07410.1
BELL_065g00560.1	BELL_9401_6g04700.1
BELL_008g02440.1	BELL_9401_1g11220.1
BELL_001g02500.1	BELL_9401_5g03520.1
BELL_001g05560.1	BELL_9401_9g02170.1
BELL_052g00150.1	BELL_9401_2g08570.1
BELL_077g00070.1	BELL_9401_20g00700.1
BELL_005g03530.1	BELL_9401_12g01300.1
BELL_009g02240.1	BELL_9401_4g02380.1
BELL_078g00050.1	BELL_9401_2g00400.1
BELL_002g03920.1	BELL_9401_7g02260.1
BELL_038g00410.1	BELL_9401_8g05020.1
BELL_017g00910.1	BELL_9401_15g00910.1
BELL_005g03470.1	BELL_9401_12g01360.1
BELL_006g00400.1	BELL_9401_6g00990.1
BELL_054g00340.1	BELL_9401_18g01350.1
BELL_068g00360.1	BELL_9401_8g07390.1
BELL_124g00040.1	BELL_9401_12g05830.1
BELL_030g00760.1	BELL_9401_4g04740.1
BELL_017g00350.1	BELL_9401_15g00360.1
BELL_096g00010.1	BELL_9401_10g01880.2

## Sheet: Bsqu_old_new_names
Old	New
BSQU_007g06300.1	BSQU_MUCL31421_8g06270.1
BSQU_019g01130.1	BSQU_MUCL31421_15g01840.1
BSQU_015g00820.1	BSQU_MUCL31421_1g03420.1
BSQU_015g02590.1	BSQU_MUCL31421_1g01690.1
BSQU_014g00750.1	BSQU_MUCL31421_14g01700.1
BSQU_006g02660.1	BSQU_MUCL31421_6g04460.1
BSQU_003g04800.1	BSQU_MUCL31421_5g04800.1
BSQU_013g00350.1	BSQU_MUCL31421_7g06700.1
BSQU_008g05520.1	BSQU_MUCL31421_10g00130.1
BSQU_002g01790.1	BSQU_MUCL31421_3g07440.1
BSQU_006g06480.1	BSQU_MUCL31421_6g00650.1
BSQU_006g01910.1	BSQU_MUCL31421_6g05210.1
BSQU_006g04570.1	BSQU_MUCL31421_6g02560.1
BSQU_001g04750.1	BSQU_MUCL31421_2g06510.1
BSQU_012g00270.1	BSQU_MUCL31421_4g04410.1
BSQU_002g04290.1	BSQU_MUCL31421_3g04940.1
BSQU_005g05250.1	BSQU_MUCL31421_9g00540.1
BSQU_016g02290.1	BSQU_MUCL31421_4g02290.1
BSQU_001g04930.1	BSQU_MUCL31421_2g06320.1
BSQU_008g03160.1	BSQU_MUCL31421_10g02490.1
BSQU_005g04680.1	BSQU_MUCL31421_9g01100.1
BSQU_004g03000.1	BSQU_MUCL31421_1g09020.1
BSQU_012g00840.1	BSQU_MUCL31421_4g04980.1
BSQU_025g00170.1	BSQU_MUCL31421_18g00620.1
BSQU_004g03790.1	BSQU_MUCL31421_1g08230.1
BSQU_004g01300.2	BSQU_MUCL31421_1g10720.2
BSQU_001g03530.1	BSQU_MUCL31421_2g07730.1
BSQU_003g01400.1	BSQU_MUCL31421_5g01400.1
BSQU_001g07210.1	BSQU_MUCL31421_2g04070.1
BSQU_014g01040.1	BSQU_MUCL31421_14g01990.1
BSQU_008g02510.1	BSQU_MUCL31421_10g03140.1
BSQU_001g08170.1	BSQU_MUCL31421_2g03110.1
BSQU_007g03480.1	BSQU_MUCL31421_8g03470.1
BSQU_007g00260.1	BSQU_MUCL31421_8g00260.1
BSQU_003g05460.1	BSQU_MUCL31421_5g05460.1
BSQU_006g06160.1	BSQU_MUCL31421_6g00970.1
BSQU_003g00270.1	BSQU_MUCL31421_5g00270.1
BSQU_003g07520.1	BSQU_MUCL31421_5g07510.1
BSQU_003g09280.1	BSQU_MUCL31421_5g09280.1
BSQU_010g04260.1	BSQU_MUCL31421_17g00030.1
BSQU_018g03700.1	BSQU_MUCL31421_13g01040.1
BSQU_013g01310.1	BSQU_MUCL31421_7g05740.1
BSQU_018g01480.1	BSQU_MUCL31421_13g03250.1
BSQU_001g07810.1	BSQU_MUCL31421_2g03470.1
BSQU_005g01390.1	BSQU_MUCL31421_9g04390.1
BSQU_006g06200.1	BSQU_MUCL31421_6g00930.1
BSQU_022g00100.1	BSQU_MUCL31421_1g13040.1
BSQU_005g01210.1	BSQU_MUCL31421_9g04560.1
BSQU_001g01150.1	BSQU_MUCL31421_2g10110.1
BSQU_002g02180.1	BSQU_MUCL31421_3g07050.1
BSQU_015g03300.1	BSQU_MUCL31421_1g00980.1
BSQU_003g02980.1	BSQU_MUCL31421_5g02980.1
BSQU_001g09290.1	BSQU_MUCL31421_2g01990.1
BSQU_001g08850.1	BSQU_MUCL31421_2g02430.1
BSQU_004g02520.1	BSQU_MUCL31421_1g09500.1
BSQU_001g04360.1	BSQU_MUCL31421_2g06900.1
BSQU_003g05640.1	BSQU_MUCL31421_5g05640.1
BSQU_015g04010.1	BSQU_MUCL31421_1g00270.1
BSQU_005g01590.1	BSQU_MUCL31421_9g04190.1
BSQU_010g03310.1	BSQU_MUCL31421_17g00970.1
BSQU_001g03060.1	BSQU_MUCL31421_2g08200.1
BSQU_006g06810.1	BSQU_MUCL31421_6g00320.1
BSQU_012g01260.1	BSQU_MUCL31421_4g05400.1
BSQU_017g03540.1	BSQU_MUCL31421_12g04240.1
BSQU_017g00720.1	BSQU_MUCL31421_12g01420.1
BSQU_002g04430.1	BSQU_MUCL31421_3g04800.1
BSQU_002g02250.1	BSQU_MUCL31421_3g06980.1
BSQU_022g00030.1	BSQU_MUCL31421_1g13110.1
BSQU_016g03140.1	BSQU_MUCL31421_4g03140.1
BSQU_009g02370.1	BSQU_MUCL31421_11g03870.1
BSQU_009g02520.1	BSQU_MUCL31421_11g03720.1
BSQU_006g02260.1	BSQU_MUCL31421_6g04860.1
BSQU_007g03040.1	BSQU_MUCL31421_8g03030.1
BSQU_017g04490.1	BSQU_MUCL31421_12g05190.1
BSQU_006g00060.1	BSQU_MUCL31421_6g07060.1
BSQU_003g02720.1	BSQU_MUCL31421_5g02720.1
BSQU_021g00920.1	BSQU_MUCL31421_11g00200.1
BSQU_017g03670.1	BSQU_MUCL31421_12g04370.1
BSQU_010g01230.1	BSQU_MUCL31421_7g01510.1
BSQU_006g03150.1	BSQU_MUCL31421_6g03980.1
BSQU_026g00820.1	BSQU_MUCL31421_14g00150.1
BSQU_024g00460.1	BSQU_MUCL31421_15g00270.1
BSQU_009g03700.1	BSQU_MUCL31421_11g02540.1
BSQU_001g02190.1	BSQU_MUCL31421_2g09070.1
BSQU_005g00840.1	BSQU_MUCL31421_9g04930.1
BSQU_005g00170.1	BSQU_MUCL31421_9g05600.1
BSQU_003g07110.1	BSQU_MUCL31421_5g07100.1
BSQU_024g00590.1	BSQU_MUCL31421_15g00140.1
BSQU_003g08570.1	BSQU_MUCL31421_5g08560.1
BSQU_010g03510.1	BSQU_MUCL31421_17g00780
BSQU_008g01620.1	BSQU_MUCL31421_10g04040.1
BSQU_007g04930.1	BSQU_MUCL31421_8g04910.1
BSQU_009g00400.1	BSQU_MUCL31421_11g05840.1
BSQU_015g03820.1	BSQU_MUCL31421_1g00450.1
BSQU_006g02270.1	BSQU_MUCL31421_6g04850.1
BSQU_019g00880.1	BSQU_MUCL31421_15g01590.1
BSQU_024g00570.1	BSQU_MUCL31421_15g00160.1
BSQU_004g01980.1	BSQU_MUCL31421_1g10040.1
BSQU_021g00910.1	BSQU_MUCL31421_11g00210.1
BSQU_009g02390.1	BSQU_MUCL31421_11g03850.1
BSQU_017g03430.1	BSQU_MUCL31421_12g04130.1
BSQU_001g00680.1	BSQU_MUCL31421_2g10580.1
BSQU_009g01070.2	BSQU_MUCL31421_11g05170.2
BSQU_005g02420.1	BSQU_MUCL31421_9g03360.1
BSQU_003g05350.1	BSQU_MUCL31421_5g05350.1
BSQU_002g01090.1	BSQU_MUCL31421_3g08140.1
BSQU_002g00160.1	BSQU_MUCL31421_3g09070.1
BSQU_012g02240.1	BSQU_MUCL31421_4g06380.1
BSQU_012g02990.1	BSQU_MUCL31421_4g07130.1
BSQU_002g03700.1	BSQU_MUCL31421_3g05530.1
BSQU_008g03440.1	BSQU_MUCL31421_10g02210.1
BSQU_020g01150.1	BSQU_MUCL31421_12g05720.1
BSQU_004g00660.1	BSQU_MUCL31421_1g11340.1
BSQU_015g00480.1	BSQU_MUCL31421_1g03760.1
BSQU_009g03980.1	BSQU_MUCL31421_11g02260.1
BSQU_014g02000.1	BSQU_MUCL31421_14g02950.1
BSQU_015g02090.1	BSQU_MUCL31421_1g02190.1
BSQU_002g00340.1	BSQU_MUCL31421_3g08890.1
BSQU_016g03330.1	BSQU_MUCL31421_4g03330.1
BSQU_014g02360.1	BSQU_MUCL31421_14g03310.1
BSQU_017g00750.1	BSQU_MUCL31421_12g01450.1
BSQU_009g02090.1	BSQU_MUCL31421_11g04150.1
BSQU_014g00530.1	BSQU_MUCL31421_14g01480.1
BSQU_018g01380.1	BSQU_MUCL31421_13g03350.1
BSQU_016g02000.1	BSQU_MUCL31421_4g02000.1
BSQU_007g02200.1	BSQU_MUCL31421_8g02200.1
BSQU_006g07000.1	BSQU_MUCL31421_6g00130.1
BSQU_006g02120.1	BSQU_MUCL31421_6g05000.1
BSQU_002g07440.1	BSQU_MUCL31421_3g01790.1
BSQU_026g00040.1	BSQU_MUCL31421_14g00930.1
BSQU_009g02620.1	BSQU_MUCL31421_11g03620.1
BSQU_005g05480.1	BSQU_MUCL31421_9g00310.1
BSQU_001g05570.1	BSQU_MUCL31421_2g05690.1
BSQU_015g03700.1	BSQU_MUCL31421_1g00570.1
BSQU_014g02220.1	BSQU_MUCL31421_14g03170.1
BSQU_024g00720.1	BSQU_MUCL31421_15g00010.1
BSQU_002g07810.1	BSQU_MUCL31421_3g01420.1
BSQU_006g05060.1	BSQU_MUCL31421_6g02070.1
BSQU_018g03740.1	BSQU_MUCL31421_13g01000.1
BSQU_012g03960.1	BSQU_MUCL31421_4g08100.1
BSQU_016g01720.1	BSQU_MUCL31421_4g01720.1
BSQU_004g03230.1	BSQU_MUCL31421_1g08790.1
BSQU_002g07590.1	BSQU_MUCL31421_3g01640.1
BSQU_012g03350.1	BSQU_MUCL31421_4g07490.1
BSQU_007g01660.1	BSQU_MUCL31421_8g01660.1
BSQU_011g03710.1	BSQU_MUCL31421_13g05240.1
BSQU_001g05660.1	BSQU_MUCL31421_2g05600.1
BSQU_002g03920.1	BSQU_MUCL31421_3g05310.1
BSQU_003g08050.1	BSQU_MUCL31421_5g08040.1
BSQU_013g01080.1	BSQU_MUCL31421_7g05970.1
BSQU_007g00780.1	BSQU_MUCL31421_8g00780.1
BSQU_016g02100.1	BSQU_MUCL31421_4g02100.1
BSQU_005g02730.1	BSQU_MUCL31421_9g03050.1
BSQU_007g00130.1	BSQU_MUCL31421_8g00130.1
BSQU_018g00870.1	BSQU_MUCL31421_13g03860.1
BSQU_008g02290.1	BSQU_MUCL31421_10g03370.1
BSQU_002g07470.1	BSQU_MUCL31421_3g01760.1
BSQU_001g09120.1	BSQU_MUCL31421_2g02160.1
BSQU_001g07750.1	BSQU_MUCL31421_2g03530.1
BSQU_012g02060.1	BSQU_MUCL31421_4g06200.1
BSQU_016g02320.1	BSQU_MUCL31421_4g02320.1
BSQU_003g00320.1	BSQU_MUCL31421_5g00320.1
BSQU_008g03050.1	BSQU_MUCL31421_10g02600.1
BSQU_003g00280.1	BSQU_MUCL31421_5g00280.1
BSQU_004g06160.1	BSQU_MUCL31421_1g05880.1
BSQU_009g02220.1	BSQU_MUCL31421_11g04020.1
BSQU_003g01230.1	BSQU_MUCL31421_5g01230.1
BSQU_006g06170.1	BSQU_MUCL31421_6g00960.1
BSQU_012g01980.1	BSQU_MUCL31421_4g06120.1
BSQU_018g00610.1	BSQU_MUCL31421_13g04120.1
BSQU_009g02360.1	BSQU_MUCL31421_11g03880.1
BSQU_017g04010.1	BSQU_MUCL31421_12g04710.1
BSQU_001g00410.1	BSQU_MUCL31421_2g10850.1
BSQU_005g03540.1	BSQU_MUCL31421_9g02250.1
BSQU_004g07780.1	BSQU_MUCL31421_1g04290.1
BSQU_003g02390.1	BSQU_MUCL31421_5g02390.1
BSQU_018g02910.1	BSQU_MUCL31421_13g01830.1
BSQU_004g05630.1	BSQU_MUCL31421_1g06410.1
BSQU_016g03170.1	BSQU_MUCL31421_4g03170.1
BSQU_017g00820.1	BSQU_MUCL31421_12g01520.1
BSQU_002g07520.1	BSQU_MUCL31421_3g01710.1
BSQU_011g00340.1	BSQU_MUCL31421_16g00340.1
BSQU_001g09420.1	BSQU_MUCL31421_2g01860.1
BSQU_001g01290.1	BSQU_MUCL31421_2g09970.1
BSQU_017g01520.1	BSQU_MUCL31421_12g02220.1
BSQU_016g03800.1	BSQU_MUCL31421_4g03790.1
BSQU_006g03450.1	BSQU_MUCL31421_6g03680.1
BSQU_010g00400.1	BSQU_MUCL31421_7g02340.1
BSQU_009g03840.1	BSQU_MUCL31421_11g02400.1
BSQU_009g00040.1	BSQU_MUCL31421_11g06200.1
BSQU_003g06660.1	BSQU_MUCL31421_5g06650.1
BSQU_004g02340.1	BSQU_MUCL31421_1g09680.1
BSQU_006g06630.1	BSQU_MUCL31421_6g00500.1
BSQU_003g07820.1	BSQU_MUCL31421_5g07810.1
BSQU_014g00600.1	BSQU_MUCL31421_14g01550.1
BSQU_014g01300.1	BSQU_MUCL31421_14g02250.1
BSQU_009g04460.1	BSQU_MUCL31421_11g01790.1
BSQU_024g00340.1	BSQU_MUCL31421_15g00380.1
BSQU_018g04140.1	BSQU_MUCL31421_13g00600.1
BSQU_007g01060.1	BSQU_MUCL31421_8g01060.1
BSQU_008g02590.1	BSQU_MUCL31421_10g03060.1
BSQU_012g04550.1	BSQU_MUCL31421_4g08680.1
BSQU_014g01140.1	BSQU_MUCL31421_14g02090.1
BSQU_005g06810.1	BSQU_MUCL31421_15g02980.1
BSQU_002g04560.1	BSQU_MUCL31421_3g04670.1
BSQU_008g00540.1	BSQU_MUCL31421_10g05120.1
BSQU_013g00090.1	BSQU_MUCL31421_7g06960.1
BSQU_017g04150.2	BSQU_MUCL31421_12g04850.2
BSQU_011g03520.1	BSQU_MUCL31421_13g05040.1
BSQU_002g04460.1	BSQU_MUCL31421_3g04770.1
BSQU_018g04520.1	BSQU_MUCL31421_13g00220.1
BSQU_003g00460.1	BSQU_MUCL31421_5g00460.1
BSQU_002g01130.1	BSQU_MUCL31421_3g08100.1
BSQU_008g02230.1	BSQU_MUCL31421_10g03430.1
BSQU_004g01860.1	BSQU_MUCL31421_1g10160.1
BSQU_002g03890.1	BSQU_MUCL31421_3g05340.1
BSQU_023g00470.1	BSQU_MUCL31421_2g00270.1
BSQU_017g01270.1	BSQU_MUCL31421_12g01970.1
BSQU_003g06080.1	BSQU_MUCL31421_5g06080.1
BSQU_007g04780.1	BSQU_MUCL31421_8g04760.1
BSQU_012g01290.1	BSQU_MUCL31421_4g05430.1
BSQU_003g01380.1	BSQU_MUCL31421_5g01380.1
BSQU_010g01480.1	BSQU_MUCL31421_7g01260.1
BSQU_010g02100.1	BSQU_MUCL31421_7g00640.1
BSQU_014g02230.1	BSQU_MUCL31421_14g03180.1
BSQU_003g00560.1	BSQU_MUCL31421_5g00560.1
BSQU_009g02830.1	BSQU_MUCL31421_11g03410.1
BSQU_001g00670.1	BSQU_MUCL31421_2g10590.1
BSQU_012g04030.1	BSQU_MUCL31421_4g08170.1
BSQU_014g00880.1	BSQU_MUCL31421_14g01830.1
BSQU_002g03290.1	BSQU_MUCL31421_3g05940.1
BSQU_026g00620.1	BSQU_MUCL31421_14g00350.1
BSQU_018g02600.1	BSQU_MUCL31421_13g02130.1
BSQU_015g04170.1	BSQU_MUCL31421_1g00110.1
BSQU_008g02390.1	BSQU_MUCL31421_10g03260.1
BSQU_004g05240.1	BSQU_MUCL31421_1g06800.1
BSQU_011g03920.1	BSQU_MUCL31421_13g05450.1
BSQU_006g02830.1	BSQU_MUCL31421_6g04300.1
BSQU_007g05970.1	BSQU_MUCL31421_8g05940.1
BSQU_012g03320.1	BSQU_MUCL31421_4g07460.1
BSQU_007g00350.1	BSQU_MUCL31421_8g00350.1
BSQU_014g03140.1	BSQU_MUCL31421_14g04090.1
BSQU_003g05620.1	BSQU_MUCL31421_5g05620.1
BSQU_020g00390.1	BSQU_MUCL31421_12g06480.1
BSQU_002g04240.1	BSQU_MUCL31421_3g04990.1
BSQU_011g04160.1	BSQU_MUCL31421_13g05690.1
BSQU_010g01390.1	BSQU_MUCL31421_7g01350.1
BSQU_007g06500.1	BSQU_MUCL31421_8g06470.1
BSQU_007g01610.1	BSQU_MUCL31421_8g01610.1
BSQU_004g04600.1	BSQU_MUCL31421_1g07440.1
BSQU_018g02580.1	BSQU_MUCL31421_13g02150.1
BSQU_003g03090.1	BSQU_MUCL31421_5g03090.1
BSQU_010g02260.1	BSQU_MUCL31421_7g00480.1
BSQU_006g04280.1	BSQU_MUCL31421_6g02850.1
BSQU_002g04530.1	BSQU_MUCL31421_3g04700.1
BSQU_006g02960.1	BSQU_MUCL31421_6g04170.1
BSQU_013g02270.1	BSQU_MUCL31421_7g04790.1
BSQU_018g04260.1	BSQU_MUCL31421_13g00480.1
BSQU_008g03690.1	BSQU_MUCL31421_10g01970.1
BSQU_003g02330.1	BSQU_MUCL31421_5g02330.1
BSQU_001g07170.1	BSQU_MUCL31421_2g04110.1
BSQU_005g07010.1	BSQU_MUCL31421_15g02780.1
BSQU_001g08930.1	BSQU_MUCL31421_2g02350.1
BSQU_009g02650.1	BSQU_MUCL31421_11g03590.1
BSQU_006g03330.1	BSQU_MUCL31421_6g03800.1
BSQU_005g01360.1	BSQU_MUCL31421_9g04420.1
BSQU_003g00590.1	BSQU_MUCL31421_5g00590.1
BSQU_006g06210.1	BSQU_MUCL31421_6g00920.1
BSQU_011g04300.1	BSQU_MUCL31421_13g05820.1
BSQU_006g06240.1	BSQU_MUCL31421_6g00890.1
BSQU_015g02450.1	BSQU_MUCL31421_1g01830.1
BSQU_002g03900.1	BSQU_MUCL31421_3g05330.1
BSQU_020g01230.1	BSQU_MUCL31421_12g05640.1
BSQU_025g00750.1	BSQU_MUCL31421_18g00050.1
BSQU_023g00550.1	BSQU_MUCL31421_2g00190.1
BSQU_002g07120.1	BSQU_MUCL31421_3g02110.1
BSQU_007g03200.1	BSQU_MUCL31421_8g03190.1
BSQU_011g02090.1	BSQU_MUCL31421_16g02090.1
BSQU_003g00400.1	BSQU_MUCL31421_5g00400.1
BSQU_002g07490.1	BSQU_MUCL31421_3g01740.1
BSQU_006g06100.1	BSQU_MUCL31421_6g01030.1
BSQU_006g01110.1	BSQU_MUCL31421_6g06010.1
BSQU_002g06960.1	BSQU_MUCL31421_3g02270.1
BSQU_001g05970.1	BSQU_MUCL31421_2g05290.1
BSQU_006g02990.1	BSQU_MUCL31421_6g04140.1
BSQU_013g00860.1	BSQU_MUCL31421_7g06190.1
BSQU_027g00420.1	BSQU_MUCL31421_12g00300.1
BSQU_011g03950.1	BSQU_MUCL31421_13g00020.1
BSQU_001g08610.1	BSQU_MUCL31421_2g02670.1
BSQU_001g05460.1	BSQU_MUCL31421_2g05800.1
BSQU_024g00360.1	BSQU_MUCL31421_15g00360.1
BSQU_023g00380.1	BSQU_MUCL31421_2g00360.1
BSQU_001g09360.1	BSQU_MUCL31421_2g01920.1
BSQU_023g00330.1	BSQU_MUCL31421_2g00410.1
BSQU_007g01090.1	BSQU_MUCL31421_8g01090.1
BSQU_016g03260.1	BSQU_MUCL31421_4g03260.1
BSQU_012g00560.1	BSQU_MUCL31421_4g04700.1
BSQU_007g03090.1	BSQU_MUCL31421_8g03080.1
BSQU_009g02480.1	BSQU_MUCL31421_11g03760.1
BSQU_007g06340.1	BSQU_MUCL31421_8g06310.1
BSQU_007g06410.1	BSQU_MUCL31421_8g06380.1
BSQU_008g03660.1	BSQU_MUCL31421_10g02000.1
BSQU_022g00260.1	BSQU_MUCL31421_1g12880.1
BSQU_016g03320.1	BSQU_MUCL31421_4g03320.1
BSQU_005g03620.1	BSQU_MUCL31421_9g02170.1
BSQU_013g01770.1	BSQU_MUCL31421_7g05280.1
BSQU_010g03300.1	BSQU_MUCL31421_17g00980.1
BSQU_009g00530.1	BSQU_MUCL31421_11g05710.1
BSQU_006g00100.1	BSQU_MUCL31421_6g07020.1
BSQU_005g00780.1	BSQU_MUCL31421_9g04990.1
BSQU_007g00880.1	BSQU_MUCL31421_8g00880.1
BSQU_013g01230.1	BSQU_MUCL31421_7g05820.1
BSQU_011g01730.1	BSQU_MUCL31421_16g01730.1
BSQU_017g03990.1	BSQU_MUCL31421_12g04690.1
BSQU_017g00230.1	BSQU_MUCL31421_12g00940.1
BSQU_008g02440.1	BSQU_MUCL31421_10g03210.1
BSQU_001g06530.1	BSQU_MUCL31421_2g04730.1
BSQU_001g02930.1	BSQU_MUCL31421_2g08330.1
BSQU_005g06900.1	BSQU_MUCL31421_15g02890.1
BSQU_012g00830.1	BSQU_MUCL31421_4g04970.1
BSQU_016g00750.1	BSQU_MUCL31421_8g03010.1
BSQU_023g00140.1	BSQU_MUCL31421_2g00600.1
BSQU_016g02750.1	BSQU_MUCL31421_4g02750.1
BSQU_002g05080.1	BSQU_MUCL31421_3g04150.1
BSQU_008g00770.1	BSQU_MUCL31421_10g04890.1
BSQU_008g00750.1	BSQU_MUCL31421_10g04910.1
BSQU_006g05310.1	BSQU_MUCL31421_6g01820.1
BSQU_013g03720.1	BSQU_MUCL31421_7g03340.1
BSQU_018g02030.1	BSQU_MUCL31421_13g02700.1
BSQU_018g00730.1	BSQU_MUCL31421_13g04000.1
BSQU_005g01600.1	BSQU_MUCL31421_9g04180.1
BSQU_013g02760.1	BSQU_MUCL31421_7g04300.1
BSQU_007g02520.1	BSQU_MUCL31421_8g02520.1
BSQU_011g00060.1	BSQU_MUCL31421_16g00060.1
BSQU_026g00140.1	BSQU_MUCL31421_14g00830.1
BSQU_004g05220.1	BSQU_MUCL31421_1g06820.1
BSQU_011g04090.1	BSQU_MUCL31421_16g00400.1
BSQU_004g02160.1	BSQU_MUCL31421_1g09860.1
BSQU_014g02700.1	BSQU_MUCL31421_14g03650.1
BSQU_003g00600.1	BSQU_MUCL31421_5g00600.1
BSQU_004g07390.1	BSQU_MUCL31421_1g04670.1
BSQU_022g00170.1	BSQU_MUCL31421_1g12970.1
BSQU_008g04600.1	BSQU_MUCL31421_10g01060.1
BSQU_017g02340.1	BSQU_MUCL31421_12g03040.1
BSQU_015g03720.1	BSQU_MUCL31421_1g00550.1
BSQU_014g01350.1	BSQU_MUCL31421_14g02300.1
BSQU_004g05970.1	BSQU_MUCL31421_1g06070.1
BSQU_013g02390.1	BSQU_MUCL31421_7g04670.1
BSQU_013g01300.1	BSQU_MUCL31421_7g05750.1
BSQU_003g05450.1	BSQU_MUCL31421_5g05450.1
BSQU_014g02940.1	BSQU_MUCL31421_14g03890.1
BSQU_023g00390.1	BSQU_MUCL31421_2g00350.1
BSQU_020g00060.1	BSQU_MUCL31421_12g06810.1
BSQU_008g00740.1	BSQU_MUCL31421_10g04920.1
BSQU_014g01070.1	BSQU_MUCL31421_14g02020.1
BSQU_007g04160.1	BSQU_MUCL31421_8g04140.1
BSQU_006g01720.1	BSQU_MUCL31421_6g05400.1
BSQU_020g00280.1	BSQU_MUCL31421_12g06590.1
BSQU_002g00840.1	BSQU_MUCL31421_3g08390.1
BSQU_010g03100.1	BSQU_MUCL31421_17g01180.1
BSQU_001g04430.1	BSQU_MUCL31421_2g06830.1
BSQU_004g03430.1	BSQU_MUCL31421_1g08580.1
BSQU_003g02680.1	BSQU_MUCL31421_5g02680.1
BSQU_004g06410.1	BSQU_MUCL31421_1g05630.1
BSQU_006g03300.1	BSQU_MUCL31421_6g03830.1
BSQU_018g03650.1	BSQU_MUCL31421_13g01090.1
BSQU_009g00010.1	BSQU_MUCL31421_11g06230.1
BSQU_005g00680.1	BSQU_MUCL31421_9g05090.1
BSQU_010g03260.1	BSQU_MUCL31421_17g01020.1
BSQU_005g06830.1	BSQU_MUCL31421_15g02960.1
BSQU_019g01360.1	BSQU_MUCL31421_15g02070.1
BSQU_017g02020.1	BSQU_MUCL31421_12g02720.1
BSQU_006g04140.1	BSQU_MUCL31421_6g02990.1
BSQU_002g07300.1	BSQU_MUCL31421_3g01930.1
BSQU_009g01740.1	BSQU_MUCL31421_11g04490.1
BSQU_018g04360.1	BSQU_MUCL31421_13g00380.1
BSQU_002g00600.1	BSQU_MUCL31421_3g08630.1
BSQU_008g00680.1	BSQU_MUCL31421_10g04980.1
BSQU_012g04090.1	BSQU_MUCL31421_4g08230.1
BSQU_018g02780.1	BSQU_MUCL31421_13g01950.1
BSQU_011g01130.1	BSQU_MUCL31421_16g01130.1
BSQU_004g03200.1	BSQU_MUCL31421_1g08820.1
BSQU_003g02750.1	BSQU_MUCL31421_5g02750.1
BSQU_027g00110.1	BSQU_MUCL31421_12g00610.1
BSQU_001g05030.1	BSQU_MUCL31421_2g06220.1
BSQU_006g06140.1	BSQU_MUCL31421_6g00990.1
BSQU_007g03650.1	BSQU_MUCL31421_8g03640.1
BSQU_017g04470.1	BSQU_MUCL31421_12g05170.1
BSQU_016g03570.1	BSQU_MUCL31421_4g03560.1
BSQU_015g03410.1	BSQU_MUCL31421_1g00870.1
BSQU_005g00730.1	BSQU_MUCL31421_9g05040.1
BSQU_003g03220.1	BSQU_MUCL31421_5g03220.1
BSQU_010g00530.1	BSQU_MUCL31421_7g02210.1
BSQU_004g05210.1	BSQU_MUCL31421_1g06830.1
BSQU_015g01970.1	BSQU_MUCL31421_1g02310.1
BSQU_003g03100.1	BSQU_MUCL31421_5g03100.1
BSQU_014g02410.1	BSQU_MUCL31421_14g03360.1
BSQU_007g02270.1	BSQU_MUCL31421_8g02270.1
BSQU_010g03290.1	BSQU_MUCL31421_17g00990.1
BSQU_018g04540.1	BSQU_MUCL31421_13g00200.1
BSQU_007g00660.1	BSQU_MUCL31421_8g00660.1
BSQU_015g01900.1	BSQU_MUCL31421_1g02380.1
BSQU_003g08700.1	BSQU_MUCL31421_5g08700.1
BSQU_016g03660.1	BSQU_MUCL31421_4g03650.1
BSQU_001g07010.1	BSQU_MUCL31421_2g04270.1
BSQU_018g03300.1	BSQU_MUCL31421_13g01440.1
BSQU_018g04510.1	BSQU_MUCL31421_13g00230.1
BSQU_007g01130.1	BSQU_MUCL31421_8g01130.1
BSQU_015g03160.1	BSQU_MUCL31421_1g01120.1
BSQU_013g04090.1	BSQU_MUCL31421_7g02970.1
BSQU_014g02400.1	BSQU_MUCL31421_14g03350.1
BSQU_002g06930.1	BSQU_MUCL31421_3g02300.1
BSQU_006g01230.1	BSQU_MUCL31421_6g05890.1
BSQU_011g00050.1	BSQU_MUCL31421_16g00050.1
BSQU_013g03760.1	BSQU_MUCL31421_7g03300.1
BSQU_013g02470.1	BSQU_MUCL31421_7g04590.1
BSQU_008g03270.1	BSQU_MUCL31421_10g02380
BSQU_008g00380.1	BSQU_MUCL31421_10g05280.1
BSQU_006g01360.1	BSQU_MUCL31421_6g05760.1
BSQU_017g01190.1	BSQU_MUCL31421_12g01890.1
BSQU_001g07580.1	BSQU_MUCL31421_2g03700.1
BSQU_018g02970.1	BSQU_MUCL31421_13g01770.1
BSQU_002g01080.1	BSQU_MUCL31421_3g08150.1
BSQU_001g05780.1	BSQU_MUCL31421_2g05480.1
BSQU_010g01240.1	BSQU_MUCL31421_7g01500.1
BSQU_008g04260.1	BSQU_MUCL31421_10g01400.1
BSQU_023g00070.1	BSQU_MUCL31421_2g00660.1
BSQU_009g02730.1	BSQU_MUCL31421_11g03510.1
BSQU_026g00750.1	BSQU_MUCL31421_14g00220.1
BSQU_011g00290.1	BSQU_MUCL31421_16g00290.1
BSQU_014g00560.1	BSQU_MUCL31421_14g01510.1
BSQU_012g02910.1	BSQU_MUCL31421_4g07050.1
BSQU_011g03390.1	BSQU_MUCL31421_13g04900.1
BSQU_010g01000.1	BSQU_MUCL31421_7g01740.1
BSQU_020g01070.1	BSQU_MUCL31421_12g05800.1
BSQU_001g04790.1	BSQU_MUCL31421_2g06470.1
BSQU_018g04420.1	BSQU_MUCL31421_13g00320.1
BSQU_008g01510.1	BSQU_MUCL31421_10g04150.1
BSQU_002g08230.1	BSQU_MUCL31421_3g01000.1
BSQU_011g02800.1	BSQU_MUCL31421_16g02790.1
BSQU_013g01150.1	BSQU_MUCL31421_7g05900.1
BSQU_005g00830.1	BSQU_MUCL31421_9g04940.1
BSQU_016g00420.1	BSQU_MUCL31421_4g00420.1
BSQU_004g03410.1	BSQU_MUCL31421_1g08610.1
BSQU_006g04260.1	BSQU_MUCL31421_6g02870.1
BSQU_013g00280.1	BSQU_MUCL31421_7g06770.1
BSQU_020g00690.1	BSQU_MUCL31421_12g06180.1
BSQU_001g02680.1	BSQU_MUCL31421_2g08580.1
BSQU_001g05920.1	BSQU_MUCL31421_2g05340.1
BSQU_001g09200.1	BSQU_MUCL31421_2g02080.1
BSQU_018g00110.1	BSQU_MUCL31421_13g04620.1
BSQU_004g00450.1	BSQU_MUCL31421_1g11550.1
BSQU_009g03290.1	BSQU_MUCL31421_11g03090.1
BSQU_018g00820.1	BSQU_MUCL31421_13g03910.1
BSQU_005g01270.1	BSQU_MUCL31421_9g04500.1
BSQU_012g03670.1	BSQU_MUCL31421_4g07810.1
BSQU_015g02840.1	BSQU_MUCL31421_1g01440.1
BSQU_004g05090.1	BSQU_MUCL31421_1g06950.1
BSQU_015g01780.1	BSQU_MUCL31421_1g02490.1
BSQU_010g03380.1	BSQU_MUCL31421_17g00900.1
BSQU_014g03360.1	BSQU_MUCL31421_14g04310.1
BSQU_028g00100.1	BSQU_MUCL31421_19g00030.1
BSQU_012g04740.1	BSQU_MUCL31421_4g08870.1
BSQU_017g04280.1	BSQU_MUCL31421_12g04980.1
BSQU_004g04000.1	BSQU_MUCL31421_1g08030.1
BSQU_010g00190.1	BSQU_MUCL31421_7g02550.1
BSQU_003g05030.1	BSQU_MUCL31421_5g05030.1
BSQU_007g05040.1	BSQU_MUCL31421_8g05020.1
BSQU_001g01020.1	BSQU_MUCL31421_2g10240.1
BSQU_008g01230.1	BSQU_MUCL31421_10g04430.1
BSQU_014g03440.1	BSQU_MUCL31421_14g04390.1
BSQU_007g01510.1	BSQU_MUCL31421_8g01510.1
BSQU_010g00210.1	BSQU_MUCL31421_7g02530.1
BSQU_003g01170.1	BSQU_MUCL31421_5g01170.1
BSQU_004g02550.2	BSQU_MUCL31421_1g09470.2
BSQU_022g00160.1	BSQU_MUCL31421_1g12980.1
BSQU_011g00140.1	BSQU_MUCL31421_16g00140.1
BSQU_006g05050.1	BSQU_MUCL31421_6g02080.1
BSQU_002g06700.1	BSQU_MUCL31421_3g02530.1
BSQU_010g03230.1	BSQU_MUCL31421_17g01050.1
BSQU_003g00240.1	BSQU_MUCL31421_5g00240.1
BSQU_001g05080.1	BSQU_MUCL31421_2g06170.1
BSQU_003g09190.1	BSQU_MUCL31421_5g09190.1
BSQU_006g01060.1	BSQU_MUCL31421_6g06060.1
BSQU_004g07150.1	BSQU_MUCL31421_1g04910.1
BSQU_007g02090.1	BSQU_MUCL31421_8g02090.1
BSQU_002g00350.1	BSQU_MUCL31421_3g08880.1
BSQU_018g04110.1	BSQU_MUCL31421_13g00630.1
BSQU_018g04170.1	BSQU_MUCL31421_13g00570.1
BSQU_003g03140.1	BSQU_MUCL31421_5g03140.1
BSQU_008g03200.1	BSQU_MUCL31421_10g02450.1
BSQU_002g04850.1	BSQU_MUCL31421_3g04380.1
BSQU_001g00160.1	BSQU_MUCL31421_2g11100.1
BSQU_012g02690.1	BSQU_MUCL31421_4g06830.1
BSQU_019g01290.1	BSQU_MUCL31421_15g02000.1
BSQU_010g01320.1	BSQU_MUCL31421_7g01420.1
BSQU_007g04500.1	BSQU_MUCL31421_8g04480.1
BSQU_022g00750.1	BSQU_MUCL31421_1g12390.1
BSQU_005g03680.1	BSQU_MUCL31421_9g02110.1
BSQU_004g07620.1	BSQU_MUCL31421_1g04440.1
BSQU_010g01590.1	BSQU_MUCL31421_7g01150.1
BSQU_007g04700.1	BSQU_MUCL31421_8g04680.1
BSQU_016g00040.1	BSQU_MUCL31421_4g00040.1
BSQU_002g01520.1	BSQU_MUCL31421_3g07710.1
BSQU_007g02020.1	BSQU_MUCL31421_8g02020.1
BSQU_002g01870.1	BSQU_MUCL31421_3g07360.1
BSQU_004g01370.1	BSQU_MUCL31421_1g10650.1
BSQU_001g07790.1	BSQU_MUCL31421_2g03490.1
BSQU_008g04820.1	BSQU_MUCL31421_10g00830.1
BSQU_001g01240.1	BSQU_MUCL31421_2g10020.1
BSQU_008g01380.1	BSQU_MUCL31421_10g04280.1
BSQU_002g09110.1	BSQU_MUCL31421_3g00130.1
BSQU_012g02070.1	BSQU_MUCL31421_4g06210.1
BSQU_007g03590.1	BSQU_MUCL31421_8g03580.1
BSQU_003g02940.1	BSQU_MUCL31421_5g02940.1
BSQU_004g01490.1	BSQU_MUCL31421_1g10530.1
BSQU_012g03460.1	BSQU_MUCL31421_4g07600.1
BSQU_005g01800.1	BSQU_MUCL31421_9g03980.1
BSQU_005g05160.1	BSQU_MUCL31421_9g00630.1
BSQU_005g06300.1	BSQU_MUCL31421_15g03490.1
BSQU_007g04580.1	BSQU_MUCL31421_8g04560.1
BSQU_021g00940.1	BSQU_MUCL31421_11g00180.1
BSQU_001g03130.1	BSQU_MUCL31421_2g08130.1
BSQU_019g01480.1	BSQU_MUCL31421_15g02190.1
BSQU_004g01420.1	BSQU_MUCL31421_1g10600.1
BSQU_016g01560.1	BSQU_MUCL31421_4g01560.1
BSQU_004g02140.1	BSQU_MUCL31421_1g09880.1
BSQU_005g01740.1	BSQU_MUCL31421_9g04040.1
BSQU_013g03660.1	BSQU_MUCL31421_7g03400.1
BSQU_021g00030.1	BSQU_MUCL31421_11g01090.1
BSQU_004g06650.1	BSQU_MUCL31421_1g05400.1
BSQU_001g00330.1	BSQU_MUCL31421_2g10930.1
BSQU_016g01370.1	BSQU_MUCL31421_4g01370.1
BSQU_012g00440.1	BSQU_MUCL31421_4g04580.1
BSQU_018g03040.1	BSQU_MUCL31421_13g01700.1
BSQU_003g02900.1	BSQU_MUCL31421_5g02900.1
BSQU_005g04020.1	BSQU_MUCL31421_9g01760.1
BSQU_005g05910.1	BSQU_MUCL31421_15g03880.1
BSQU_004g06380.1	BSQU_MUCL31421_1g05660.1
BSQU_014g02730.1	BSQU_MUCL31421_14g03680.1
BSQU_023g00040.1	BSQU_MUCL31421_2g00690.1
BSQU_002g02040.1	BSQU_MUCL31421_3g07190.1
BSQU_012g00690.1	BSQU_MUCL31421_4g04830.1
BSQU_008g00310.1	BSQU_MUCL31421_10g05350.1
BSQU_006g01790.1	BSQU_MUCL31421_6g05330.1
BSQU_008g02280.1	BSQU_MUCL31421_10g03380.1
BSQU_001g00170.1	BSQU_MUCL31421_2g11090.1
BSQU_005g03640.1	BSQU_MUCL31421_9g02150.1
BSQU_006g04840.1	BSQU_MUCL31421_6g02290.1
BSQU_023g00520.1	BSQU_MUCL31421_2g00220.1
BSQU_007g05980.1	BSQU_MUCL31421_8g05950.1
BSQU_005g06610.1	BSQU_MUCL31421_15g03180.1
BSQU_013g02250.1	BSQU_MUCL31421_7g04810.1
BSQU_002g01010.1	BSQU_MUCL31421_3g08220.1
BSQU_003g07080.1	BSQU_MUCL31421_5g07070.1
BSQU_008g05540.1	BSQU_MUCL31421_10g00110.1
BSQU_018g02390.1	BSQU_MUCL31421_13g02340.1
BSQU_002g04340.1	BSQU_MUCL31421_3g04890.1
BSQU_012g03700.1	BSQU_MUCL31421_4g07840.1
BSQU_002g08440.1	BSQU_MUCL31421_3g00790.1
BSQU_003g03730.1	BSQU_MUCL31421_5g03730.1
BSQU_018g04150.1	BSQU_MUCL31421_13g00590.1
BSQU_003g04940.1	BSQU_MUCL31421_5g04940.1
BSQU_002g05360.1	BSQU_MUCL31421_3g03870.1
BSQU_004g06100.1	BSQU_MUCL31421_1g05940.1
BSQU_009g00250.1	BSQU_MUCL31421_11g05990.1
BSQU_001g02550.1	BSQU_MUCL31421_2g08710.1
BSQU_025g00520.1	BSQU_MUCL31421_18g00270.1
BSQU_005g06820.1	BSQU_MUCL31421_15g02970.1
BSQU_014g00390.1	BSQU_MUCL31421_14g01340.1
BSQU_018g00660.1	BSQU_MUCL31421_13g04070.1
BSQU_008g01670.1	BSQU_MUCL31421_10g03990.1
BSQU_003g01530.1	BSQU_MUCL31421_5g01530.1
BSQU_027g00710.1	BSQU_MUCL31421_12g00010.1
BSQU_013g04150.1	BSQU_MUCL31421_7g02910.1
BSQU_024g00270.1	BSQU_MUCL31421_15g00450.1
BSQU_006g06060.1	BSQU_MUCL31421_6g01070.1
BSQU_002g07430.1	BSQU_MUCL31421_3g01800.1
BSQU_001g02340.1	BSQU_MUCL31421_2g08920.1
BSQU_009g03470.1	BSQU_MUCL31421_11g02770.1
BSQU_006g04850.1	BSQU_MUCL31421_6g02280.1
BSQU_021g00300.1	BSQU_MUCL31421_11g00820.1
BSQU_006g05020.1	BSQU_MUCL31421_6g02110.1
BSQU_011g03790.1	BSQU_MUCL31421_13g05320.1
BSQU_001g08210.1	BSQU_MUCL31421_2g03070.1
BSQU_002g01140.1	BSQU_MUCL31421_3g08090.1
BSQU_010g01990.1	BSQU_MUCL31421_7g00750.1
BSQU_012g01970.1	BSQU_MUCL31421_4g06110.1
BSQU_017g01530.1	BSQU_MUCL31421_12g02230.1
BSQU_009g03510.1	BSQU_MUCL31421_11g02730.1
BSQU_023g00130.1	BSQU_MUCL31421_2g00610.1
BSQU_003g03930.1	BSQU_MUCL31421_5g03930.1
BSQU_002g06800.1	BSQU_MUCL31421_3g02430.1
BSQU_024g00500.1	BSQU_MUCL31421_15g00230.1
BSQU_012g04640.1	BSQU_MUCL31421_4g08770.1
BSQU_001g07620.1	BSQU_MUCL31421_2g03660.1
BSQU_013g01330.1	BSQU_MUCL31421_7g05720.1
BSQU_008g00140.1	BSQU_MUCL31421_10g05520.1
BSQU_013g02030.1	BSQU_MUCL31421_7g05030.1
BSQU_018g02950.1	BSQU_MUCL31421_13g01790.1
BSQU_017g00400.1	BSQU_MUCL31421_12g01100.1
BSQU_026g00120.1	BSQU_MUCL31421_14g00850.1
BSQU_003g09260.1	BSQU_MUCL31421_5g09260.1
BSQU_011g03930.1	BSQU_MUCL31421_13g00020.1
BSQU_001g03710.1	BSQU_MUCL31421_2g07550.1
BSQU_008g00850.1	BSQU_MUCL31421_10g04810.1
BSQU_005g02460.1	BSQU_MUCL31421_9g03320.1
BSQU_011g03320.1	BSQU_MUCL31421_13g04830.1
BSQU_002g08770.1	BSQU_MUCL31421_3g00470.1
BSQU_014g03100.1	BSQU_MUCL31421_14g04050.1
BSQU_001g09480.1	BSQU_MUCL31421_2g01800.1
BSQU_009g03560.1	BSQU_MUCL31421_11g02680.1
BSQU_001g00510.1	BSQU_MUCL31421_2g10750.1
BSQU_023g00510.1	BSQU_MUCL31421_2g00230.1
BSQU_013g02220.1	BSQU_MUCL31421_7g04840.1
BSQU_008g02580.1	BSQU_MUCL31421_10g03070.1
BSQU_009g03940.1	BSQU_MUCL31421_11g02300.1
BSQU_001g02330.1	BSQU_MUCL31421_2g08930.1
BSQU_016g00280.1	BSQU_MUCL31421_4g00280.1
BSQU_020g00110.1	BSQU_MUCL31421_12g06760.1
BSQU_021g00900.1	BSQU_MUCL31421_11g00220.1
BSQU_018g04350.1	BSQU_MUCL31421_13g00390.1
BSQU_015g00020.1	BSQU_MUCL31421_1g04290.1
BSQU_002g02320.1	BSQU_MUCL31421_3g06910.1
BSQU_004g03500.1	BSQU_MUCL31421_1g08520.1
BSQU_008g03280.1	BSQU_MUCL31421_10g02370.1
BSQU_004g04480.1	BSQU_MUCL31421_1g07560.1
BSQU_004g06110.1	BSQU_MUCL31421_1g05930.2
BSQU_002g02270.1	BSQU_MUCL31421_3g06960.1
BSQU_005g06080.1	BSQU_MUCL31421_15g03710.1
BSQU_016g00090.1	BSQU_MUCL31421_4g00090.1
BSQU_011g01650.1	BSQU_MUCL31421_16g01650.1
BSQU_006g01450.1	BSQU_MUCL31421_6g05670.1
BSQU_002g08070.1	BSQU_MUCL31421_3g01160.1
BSQU_007g02170.1	BSQU_MUCL31421_8g02170.1
BSQU_008g02450.1	BSQU_MUCL31421_10g03200.1
BSQU_012g02640.1	BSQU_MUCL31421_4g06780.1
BSQU_017g00650.1	BSQU_MUCL31421_12g01350.1
BSQU_007g00220.1	BSQU_MUCL31421_8g00220.1
BSQU_003g09080.1	BSQU_MUCL31421_5g09080.1
BSQU_026g00910.1	BSQU_MUCL31421_14g00060.1
BSQU_016g02350.1	BSQU_MUCL31421_4g02350.1
BSQU_019g00320.1	BSQU_MUCL31421_15g01040.1
BSQU_007g01560.1	BSQU_MUCL31421_8g01560.1
BSQU_015g03220.1	BSQU_MUCL31421_1g01060.1
BSQU_002g05510.1	BSQU_MUCL31421_3g03720.1
BSQU_014g03600.1	BSQU_MUCL31421_14g04550.1
BSQU_001g08410.1	BSQU_MUCL31421_2g02870.1
BSQU_007g05770.1	BSQU_MUCL31421_8g05740.1
BSQU_002g02290.1	BSQU_MUCL31421_3g06940.1
BSQU_008g00440.1	BSQU_MUCL31421_10g05220.1
BSQU_003g00990.1	BSQU_MUCL31421_5g00990.1
BSQU_018g04200.1	BSQU_MUCL31421_13g00540.1
BSQU_004g01970.1	BSQU_MUCL31421_1g10050.1
BSQU_013g02450.1	BSQU_MUCL31421_7g04610.1
BSQU_012g03080.1	BSQU_MUCL31421_4g07220.1
BSQU_007g06290.1	BSQU_MUCL31421_8g06260.1
BSQU_001g04380.1	BSQU_MUCL31421_2g06880.1
BSQU_002g00770.1	BSQU_MUCL31421_3g08460.1
BSQU_007g00360.1	BSQU_MUCL31421_8g00360.1
BSQU_001g02610.1	BSQU_MUCL31421_2g08650.1
BSQU_002g07450.1	BSQU_MUCL31421_3g01780.1
BSQU_006g01080.1	BSQU_MUCL31421_6g06040.1
BSQU_007g04610.1	BSQU_MUCL31421_8g04590.1
BSQU_003g04460.1	BSQU_MUCL31421_5g04460.1
BSQU_002g00710.1	BSQU_MUCL31421_3g08520.1
BSQU_003g03980.1	BSQU_MUCL31421_5g03980.1
BSQU_010g01740.1	BSQU_MUCL31421_7g01000.1
BSQU_015g01110.1	BSQU_MUCL31421_1g03130.1
BSQU_003g03230.1	BSQU_MUCL31421_5g03230.1
BSQU_001g01850.1	BSQU_MUCL31421_2g09410.1
BSQU_006g03920.1	BSQU_MUCL31421_6g03210.1
BSQU_007g01820.1	BSQU_MUCL31421_8g01820.1
BSQU_006g00280.1	BSQU_MUCL31421_6g06840.1
BSQU_005g03140.1	BSQU_MUCL31421_9g02650.1
BSQU_018g00620.1	BSQU_MUCL31421_13g04110.1
BSQU_015g02130.1	BSQU_MUCL31421_1g02150.1
BSQU_018g01400.1	BSQU_MUCL31421_13g03330.1
BSQU_025g00550.1	BSQU_MUCL31421_18g00240.1
BSQU_002g04790.1	BSQU_MUCL31421_3g04440.1
BSQU_003g07570.1	BSQU_MUCL31421_5g07560.1
BSQU_006g02550.1	BSQU_MUCL31421_6g04570.1
BSQU_018g02760.1	BSQU_MUCL31421_13g01970.1
BSQU_001g04330.1	BSQU_MUCL31421_2g06930.1
BSQU_001g05060.1	BSQU_MUCL31421_2g06190.1
BSQU_004g05120.1	BSQU_MUCL31421_1g06920.1
BSQU_008g05120.1	BSQU_MUCL31421_10g00530.1
BSQU_017g04520.1	BSQU_MUCL31421_12g05220.1
BSQU_001g10180.1	BSQU_MUCL31421_2g01100.1
BSQU_001g02300.1	BSQU_MUCL31421_2g08960.1
BSQU_018g03020.1	BSQU_MUCL31421_13g01720.1
BSQU_003g01490.1	BSQU_MUCL31421_5g01490.1
BSQU_008g00410.1	BSQU_MUCL31421_10g05250.1
BSQU_018g04080.1	BSQU_MUCL31421_7g02550.1
BSQU_013g04180.1	BSQU_MUCL31421_7g02880.1
BSQU_011g03130.1	BSQU_MUCL31421_16g03130.1
BSQU_009g00310.1	BSQU_MUCL31421_11g05930.1
BSQU_003g00230.1	BSQU_MUCL31421_5g00230.1
BSQU_007g05020.1	BSQU_MUCL31421_8g05000.1
BSQU_018g01640.1	BSQU_MUCL31421_13g03090.1
BSQU_011g02490.1	BSQU_MUCL31421_16g02480.1
BSQU_008g00080.1	BSQU_MUCL31421_10g05580.1
BSQU_013g03110.1	BSQU_MUCL31421_7g03950.1
BSQU_005g03670.1	BSQU_MUCL31421_9g02120.1
BSQU_017g04350.1	BSQU_MUCL31421_12g05050.1
BSQU_009g04860.1	BSQU_MUCL31421_11g01390.1
BSQU_010g01540.1	BSQU_MUCL31421_7g01200.1
BSQU_008g00940.1	BSQU_MUCL31421_10g04720.1
BSQU_002g04190.1	BSQU_MUCL31421_3g05040.1
BSQU_015g02520.1	BSQU_MUCL31421_1g01760.1
BSQU_018g04130.1	BSQU_MUCL31421_13g00610.1
BSQU_014g02810.1	BSQU_MUCL31421_14g03760.1
BSQU_006g01100.1	BSQU_MUCL31421_6g06020.1
BSQU_014g02110.1	BSQU_MUCL31421_14g03060.1
BSQU_017g02910.1	BSQU_MUCL31421_12g03610.1
BSQU_025g00710.1	BSQU_MUCL31421_18g00080.1
BSQU_004g06850.1	BSQU_MUCL31421_1g05210.1
BSQU_008g00720.1	BSQU_MUCL31421_10g04940.1
BSQU_026g00610.1	BSQU_MUCL31421_14g00360.1
BSQU_006g06260.1	BSQU_MUCL31421_6g00870.1
BSQU_011g03360.1	BSQU_MUCL31421_13g04870.1
BSQU_014g03460.1	BSQU_MUCL31421_14g04410.1
BSQU_002g06770.1	BSQU_MUCL31421_3g02460.1
BSQU_007g01000.1	BSQU_MUCL31421_8g01000.1
BSQU_002g06940.1	BSQU_MUCL31421_3g02290.1
BSQU_021g01010.1	BSQU_MUCL31421_11g00110.1
BSQU_007g05960.1	BSQU_MUCL31421_8g05930.1
BSQU_016g02200.1	BSQU_MUCL31421_4g02200.1
BSQU_006g02460.1	BSQU_MUCL31421_6g04660.1
BSQU_002g03960.1	BSQU_MUCL31421_3g05270.1
BSQU_012g03970.1	BSQU_MUCL31421_4g08110.1
BSQU_003g01760.1	BSQU_MUCL31421_5g01760.1
BSQU_002g00170.1	BSQU_MUCL31421_3g09060.1
BSQU_014g01410.1	BSQU_MUCL31421_14g02360.1
BSQU_010g02610.1	BSQU_MUCL31421_7g00140.1
BSQU_014g02600.1	BSQU_MUCL31421_14g03550.1
BSQU_005g07020.1	BSQU_MUCL31421_15g02770.1
BSQU_001g05730.1	BSQU_MUCL31421_2g05530.1
BSQU_001g04100.1	BSQU_MUCL31421_2g07160.1
BSQU_008g04540.1	BSQU_MUCL31421_10g01120.1
BSQU_022g00070.1	BSQU_MUCL31421_1g13070.1
BSQU_011g00370.1	BSQU_MUCL31421_16g00370.1
BSQU_023g00670.1	BSQU_MUCL31421_2g00070.1
BSQU_005g06260.1	BSQU_MUCL31421_15g03530.1
BSQU_001g05420.1	BSQU_MUCL31421_2g05840.1
BSQU_014g03070.1	BSQU_MUCL31421_14g04020.1
BSQU_012g02920.1	BSQU_MUCL31421_4g07060.1
BSQU_003g03400.1	BSQU_MUCL31421_5g03400.1
BSQU_003g01140.1	BSQU_MUCL31421_5g01140.1
BSQU_008g01090.1	BSQU_MUCL31421_10g04570.1
BSQU_018g01240.1	BSQU_MUCL31421_13g03490.1
BSQU_007g01960.1	BSQU_MUCL31421_8g01960.1
BSQU_013g01660.1	BSQU_MUCL31421_7g05390.1
BSQU_018g04000.1	BSQU_MUCL31421_13g00740.1
BSQU_008g00160.1	BSQU_MUCL31421_10g05500.1
BSQU_015g03920.1	BSQU_MUCL31421_1g00360.1
BSQU_003g05360.1	BSQU_MUCL31421_5g05360.1
BSQU_008g03950.1	BSQU_MUCL31421_10g01710.1
BSQU_001g00080.1	BSQU_MUCL31421_2g11180.1
BSQU_011g03270.1	BSQU_MUCL31421_13g04780.1
BSQU_005g04790.1	BSQU_MUCL31421_9g00990.1
BSQU_002g04880.1	BSQU_MUCL31421_3g04350.1
BSQU_001g09370.1	BSQU_MUCL31421_2g01910.1
BSQU_017g00660.1	BSQU_MUCL31421_12g01360.1
BSQU_005g04110.1	BSQU_MUCL31421_9g01670.1
BSQU_001g00540.1	BSQU_MUCL31421_2g10720.1
BSQU_009g02210.1	BSQU_MUCL31421_11g04030.1
BSQU_003g05580.1	BSQU_MUCL31421_5g05580.1
BSQU_003g01630.1	BSQU_MUCL31421_5g01630.1
BSQU_020g00070.1	BSQU_MUCL31421_12g06800.1
BSQU_016g00030.1	BSQU_MUCL31421_4g00030.1
BSQU_018g02570.1	BSQU_MUCL31421_13g02160.1
BSQU_003g00420.1	BSQU_MUCL31421_5g00420.1
BSQU_006g05580.1	BSQU_MUCL31421_6g01550.1
BSQU_002g02950.1	BSQU_MUCL31421_3g06280.1
BSQU_005g00560.1	BSQU_MUCL31421_9g05210.1
BSQU_021g00930.1	BSQU_MUCL31421_11g00190.1
BSQU_001g00090.1	BSQU_MUCL31421_2g11170.1
BSQU_012g00680.1	BSQU_MUCL31421_4g04820.1
BSQU_012g00360.1	BSQU_MUCL31421_4g04500.1
BSQU_001g00790.1	BSQU_MUCL31421_2g10470.1
BSQU_003g02590.1	BSQU_MUCL31421_5g02590.1
BSQU_009g02490.1	BSQU_MUCL31421_11g03750.1
BSQU_016g00820.1	BSQU_MUCL31421_4g00820.1
BSQU_003g01550.1	BSQU_MUCL31421_5g01550.1
BSQU_002g04550.1	BSQU_MUCL31421_3g04680.1
BSQU_005g06450.1	BSQU_MUCL31421_15g03340.1
BSQU_021g00990.1	BSQU_MUCL31421_11g00130.1
BSQU_002g00330.1	BSQU_MUCL31421_3g09040.1
BSQU_006g05070.1	BSQU_MUCL31421_6g02060.1
BSQU_019g01510.1	BSQU_MUCL31421_15g02220.1
BSQU_004g03920.1	BSQU_MUCL31421_1g08110.1
BSQU_005g06990.1	BSQU_MUCL31421_15g02800.1
BSQU_011g00560.1	BSQU_MUCL31421_16g00560.1
BSQU_004g01610.1	BSQU_MUCL31421_1g10410.1
BSQU_001g09380.1	BSQU_MUCL31421_2g01900.1
BSQU_012g01300.1	BSQU_MUCL31421_4g05440.1
BSQU_007g04630.1	BSQU_MUCL31421_8g04610.1
BSQU_010g00180.1	BSQU_MUCL31421_7g02560.1
BSQU_016g00170.1	BSQU_MUCL31421_4g00170.1
BSQU_004g02440.1	BSQU_MUCL31421_1g09580.1
BSQU_010g03590.1	BSQU_MUCL31421_17g00700.1
BSQU_012g03640.1	BSQU_MUCL31421_4g07780.1
BSQU_001g01630.1	BSQU_MUCL31421_2g09630.1
BSQU_008g04480.1	BSQU_MUCL31421_10g01180.1
BSQU_015g02100.1	BSQU_MUCL31421_1g02180.1
BSQU_009g04220.1	BSQU_MUCL31421_11g02030.1
BSQU_006g06870.1	BSQU_MUCL31421_6g00260.1
BSQU_018g03970.1	BSQU_MUCL31421_13g00770.1
BSQU_018g04230.1	BSQU_MUCL31421_13g00510.1
BSQU_005g06030.1	BSQU_MUCL31421_15g03760.1
BSQU_019g01050.1	BSQU_MUCL31421_15g01760.1
BSQU_013g02480.1	BSQU_MUCL31421_7g04580.1
BSQU_018g02750.1	BSQU_MUCL31421_13g01980.1
BSQU_006g03170.1	BSQU_MUCL31421_6g03960.1
BSQU_012g04470.1	BSQU_MUCL31421_4g08610.1
BSQU_003g01560.1	BSQU_MUCL31421_5g01560.1
BSQU_008g02570.1	BSQU_MUCL31421_10g03080.2
BSQU_008g02060.1	BSQU_MUCL31421_10g03600.1
BSQU_001g08730.1	BSQU_MUCL31421_2g02550.1
BSQU_003g07060.1	BSQU_MUCL31421_5g07050.1
BSQU_002g04820.1	BSQU_MUCL31421_3g04410.1
BSQU_008g00760.1	BSQU_MUCL31421_10g04900.1
BSQU_012g04210.1	BSQU_MUCL31421_4g08350.1
BSQU_014g03470.1	BSQU_MUCL31421_14g04420.1
BSQU_009g03880.1	BSQU_MUCL31421_11g02370.1
BSQU_018g02510.1	BSQU_MUCL31421_13g02220.1
BSQU_003g05340.1	BSQU_MUCL31421_5g05340.1
BSQU_017g00780.1	BSQU_MUCL31421_12g01480.1
BSQU_006g00390.1	BSQU_MUCL31421_6g06730.1
BSQU_006g03840.1	BSQU_MUCL31421_6g03290.1
BSQU_009g03820.1	BSQU_MUCL31421_11g02420.1
BSQU_009g00380.1	BSQU_MUCL31421_11g05860.1
BSQU_008g05500.1	BSQU_MUCL31421_10g00150.1
BSQU_009g02900.1	BSQU_MUCL31421_11g03340.1
BSQU_005g07060.1	BSQU_MUCL31421_15g02730.1
BSQU_001g07320.1	BSQU_MUCL31421_2g03960.1
BSQU_001g04660.1	BSQU_MUCL31421_2g06600.1
BSQU_007g00420.1	BSQU_MUCL31421_8g00420.1
BSQU_008g00340.1	BSQU_MUCL31421_10g05320.1
BSQU_004g07550.1	BSQU_MUCL31421_1g04510.1
BSQU_008g03740.1	BSQU_MUCL31421_10g01920.1
BSQU_016g03430.1	BSQU_MUCL31421_4g03430.1
BSQU_007g01440.1	BSQU_MUCL31421_8g01440.1
BSQU_007g00070.1	BSQU_MUCL31421_8g00070.1
BSQU_010g00470.1	BSQU_MUCL31421_7g02270.1
BSQU_009g01470.1	BSQU_MUCL31421_11g04770.1
BSQU_013g03740.1	BSQU_MUCL31421_7g03320.1
BSQU_005g00520.1	BSQU_MUCL31421_9g05250.1
BSQU_011g03980.1	BSQU_MUCL31421_13g05500.1
BSQU_008g02380.1	BSQU_MUCL31421_10g03270.1
BSQU_016g00390.1	BSQU_MUCL31421_4g00390.1
BSQU_005g00320.1	BSQU_MUCL31421_9g05450.1
BSQU_014g03270.1	BSQU_MUCL31421_14g04220.1
BSQU_001g04020.1	BSQU_MUCL31421_2g07240.1
BSQU_023g00400.1	BSQU_MUCL31421_2g00340.1
BSQU_005g04800.1	BSQU_MUCL31421_9g00980.1
BSQU_012g04950.1	BSQU_MUCL31421_4g09080.1
BSQU_004g00790.1	BSQU_MUCL31421_1g11210.1
BSQU_010g00450.1	BSQU_MUCL31421_7g02290.1
BSQU_011g00980.1	BSQU_MUCL31421_16g00980.1
BSQU_010g01060.1	BSQU_MUCL31421_7g01680.1
BSQU_013g00730.1	BSQU_MUCL31421_7g06320.1
BSQU_004g04070.1	BSQU_MUCL31421_1g07960.1
BSQU_018g03570.1	BSQU_MUCL31421_13g01170.1
BSQU_014g01390.1	BSQU_MUCL31421_14g02340.1
BSQU_018g04160.1	BSQU_MUCL31421_13g00580.1
BSQU_003g04770.1	BSQU_MUCL31421_5g04770.1
BSQU_007g01940.1	BSQU_MUCL31421_8g01940.1
BSQU_014g01430.1	BSQU_MUCL31421_14g02380.1
BSQU_016g00210.1	BSQU_MUCL31421_4g00210.1
BSQU_003g03520.1	BSQU_MUCL31421_5g03520.1
BSQU_002g00250.1	BSQU_MUCL31421_3g08980.1
BSQU_002g03910.1	BSQU_MUCL31421_3g05320.1
BSQU_005g00770.1	BSQU_MUCL31421_9g05000.1
BSQU_002g05540.1	BSQU_MUCL31421_3g03690.1
BSQU_005g01530.1	BSQU_MUCL31421_9g04250.1
BSQU_001g01350.1	BSQU_MUCL31421_2g09910.1
BSQU_018g03240.1	BSQU_MUCL31421_13g01500.1
BSQU_011g01560.1	BSQU_MUCL31421_16g01560.1
BSQU_018g00080.1	BSQU_MUCL31421_13g04650.1
BSQU_001g00180.1	BSQU_MUCL31421_2g11080.1
BSQU_002g06460.1	BSQU_MUCL31421_3g02770.1
BSQU_002g01310.1	BSQU_MUCL31421_3g07920.1
BSQU_003g06480.1	BSQU_MUCL31421_5g06470.1
BSQU_001g08430.1	BSQU_MUCL31421_2g02850.1
BSQU_002g08830.1	BSQU_MUCL31421_3g00410.1
BSQU_011g02530.1	BSQU_MUCL31421_16g02520.1
BSQU_017g02420.1	BSQU_MUCL31421_12g03120.1
BSQU_002g05810.1	BSQU_MUCL31421_3g03420.1
BSQU_003g00810.1	BSQU_MUCL31421_5g00810.1
BSQU_003g08080.1	BSQU_MUCL31421_5g08070.1
BSQU_007g06740.1	BSQU_MUCL31421_8g06710.1
BSQU_008g00470.1	BSQU_MUCL31421_10g05190.1
BSQU_013g04240.1	BSQU_MUCL31421_7g02820.1
BSQU_015g00310.1	BSQU_MUCL31421_1g03930.1
BSQU_016g02970.1	BSQU_MUCL31421_4g02970.1

## Sheet: Interproscan_BELL_specific
BELL_007g01140.1	53d6539ba13bb64898430c4bdb3d89a1	233	MobiDBLite	mobidb-lite	consensus disorder prediction	178	199	-	T	2022-08-07	-	-
BELL_007g01130.1	ba56f84c35ca261a621473ec75dbeeb2	87	ProSiteProfiles	PS51257	Prokaryotic membrane lipoprotein lipid attachment site profile.	1	18	5	T	2022-08-07	-	-
BELL_057g00260.1	fa4e997422038e1e1d03f3b0638a3075	348	PRINTS	PR00837	Allergen V5/Tpx-1 family signature	242	255	9.6e-07	T	2022-08-07	IPR001283	Cysteine-rich secretory protein-related	-	Reactome: R-CEL-6798695|Reactome: R-HSA-1989781|Reactome: R-HSA-6798695|Reactome: R-MMU-6798695|Reactome: R-XTR-6798695
BELL_057g00260.1	fa4e997422038e1e1d03f3b0638a3075	348	PRINTS	PR00837	Allergen V5/Tpx-1 family signature	141	159	9.6e-07	T	2022-08-07	IPR001283	Cysteine-rich secretory protein-related	-	Reactome: R-CEL-6798695|Reactome: R-HSA-1989781|Reactome: R-HSA-6798695|Reactome: R-MMU-6798695|Reactome: R-XTR-6798695
BELL_057g00260.1	fa4e997422038e1e1d03f3b0638a3075	348	PRINTS	PR00837	Allergen V5/Tpx-1 family signature	205	221	9.6e-07	T	2022-08-07	IPR001283	Cysteine-rich secretory protein-related	-	Reactome: R-CEL-6798695|Reactome: R-HSA-1989781|Reactome: R-HSA-6798695|Reactome: R-MMU-6798695|Reactome: R-XTR-6798695
BELL_057g00260.1	fa4e997422038e1e1d03f3b0638a3075	348	Gene3D	G3DSA:3.40.33.10	-	114	266	7e-27	T	2022-08-07	IPR035940	CAP superfamily	-	Reactome: R-CEL-6798695|Reactome: R-HSA-1989781|Reactome: R-HSA-6798695|Reactome: R-MMU-6798695|Reactome: R-XTR-6798695
BELL_057g00260.1	fa4e997422038e1e1d03f3b0638a3075	348	SUPERFAMILY	SSF55797	PR-1-like	117	254	6.15e-29	T	2022-08-07	IPR035940	CAP superfamily	-	Reactome: R-CEL-6798695|Reactome: R-HSA-1989781|Reactome: R-HSA-6798695|Reactome: R-MMU-6798695|Reactome: R-XTR-6798695
BELL_057g00260.1	fa4e997422038e1e1d03f3b0638a3075	348	SMART	SM00198	SCP_3	120	255	7.8e-17	T	2022-08-07	IPR014044	CAP domain	-	Reactome: R-CEL-6798695|Reactome: R-HSA-1989781|Reactome: R-HSA-6798695|Reactome: R-MMU-6798695|Reactome: R-XTR-6798695
BELL_057g00260.1	fa4e997422038e1e1d03f3b0638a3075	348	MobiDBLite	mobidb-lite	consensus disorder prediction	83	112	-	T	2022-08-07	-	-
BELL_057g00260.1	fa4e997422038e1e1d03f3b0638a3075	348	Pfam	PF00188	Cysteine-rich secretory protein family	126	247	2.8e-16	T	2022-08-07	IPR014044	CAP domain	-	Reactome: R-CEL-6798695|Reactome: R-HSA-1989781|Reactome: R-HSA-6798695|Reactome: R-MMU-6798695|Reactome: R-XTR-6798695
BELL_057g00260.1	fa4e997422038e1e1d03f3b0638a3075	348	PANTHER	PTHR10334:SF480	GLI PATHOGENESIS-RELATED 2-RELATED	119	254	2.3e-18	T	2022-08-07	-	-
BELL_057g00260.1	fa4e997422038e1e1d03f3b0638a3075	348	PANTHER	PTHR10334	CYSTEINE-RICH SECRETORY PROTEIN-RELATED	119	254	2.3e-18	T	2022-08-07	IPR001283	Cysteine-rich secretory protein-related	-	Reactome: R-CEL-6798695|Reactome: R-HSA-1989781|Reactome: R-HSA-6798695|Reactome: R-MMU-6798695|Reactome: R-XTR-6798695
BELL_001g04820.1	ba5737fbbac5ee71d5b1a5b694418a5d	487	MobiDBLite	mobidb-lite	consensus disorder prediction	32	72	-	T	2022-08-07	-	-
BELL_001g04820.1	ba5737fbbac5ee71d5b1a5b694418a5d	487	MobiDBLite	mobidb-lite	consensus disorder prediction	212	234	-	T	2022-08-07	-	-
BELL_001g04820.1	ba5737fbbac5ee71d5b1a5b694418a5d	487	MobiDBLite	mobidb-lite	consensus disorder prediction	57	72	-	T	2022-08-07	-	-
BELL_007g02900.1	0be36d0250a8f486281024209bb7ad45	439	Gene3D	G3DSA:3.20.20.80	Glycosidases	35	386	2.3e-59	T	2022-08-07	-	-
BELL_007g02900.1	0be36d0250a8f486281024209bb7ad45	439	Pfam	PF14587	O-Glycosyl hydrolase family 30	37	257	1.1e-17	T	2022-08-07	IPR039514	Endo-beta-1,6-galactanase-like	GO:0004553	MetaCyc: PWY-1921|MetaCyc: PWY-2343|MetaCyc: PWY-5821|MetaCyc: PWY-5976|MetaCyc: PWY-6527|MetaCyc: PWY-6735|MetaCyc: PWY-6737|MetaCyc: PWY-6749|MetaCyc: PWY-6784|MetaCyc: PWY-6821|MetaCyc: PWY-6848|MetaCyc: PWY-6855|MetaCyc: PWY-6906|MetaCyc: PWY-6972|MetaCyc: PWY-6996|MetaCyc: PWY-7056|MetaCyc: PWY-7057|MetaCyc: PWY-7074|MetaCyc: PWY-7091|MetaCyc: PWY-7133|MetaCyc: PWY-7134|MetaCyc: PWY-7135|Met…
BELL_007g02900.1	0be36d0250a8f486281024209bb7ad45	439	PANTHER	PTHR42767	ENDO-BETA-1,6-GALACTANASE	15	429	3.1e-129	T	2022-08-07	IPR039743	Endo-beta-1,6-galactanase	GO:0004553	-
BELL_007g02900.1	0be36d0250a8f486281024209bb7ad45	439	SUPERFAMILY	SSF51445	(Trans)glycosidases	36	386	1.25e-33	T	2022-08-07	IPR017853	Glycoside hydrolase superfamily	-	KEGG: 00010|KEGG: 00040|KEGG: 00051|KEGG: 00052|KEGG: 00053|KEGG: 00230|KEGG: 00380|KEGG: 00460|KEGG: 00500|KEGG: 00510|KEGG: 00511|KEGG: 00513|KEGG: 00520|KEGG: 00531|KEGG: 00561|KEGG: 00600|KEGG: 00603|KEGG: 00604|KEGG: 00860|KEGG: 00901|KEGG: 00906|KEGG: 00940|KEGG: 00942|KEGG: 00944|KEGG: 00983|KEGG: 01100|KEGG: 01110|KEGG: 01120|MetaCyc: PWY-116|MetaCyc: PWY-1901|MetaCyc: PWY-1921|MetaCyc: P…
BELL_108g00140.1	385a3ee9b61709f93461bf68e81a385c	203	MobiDBLite	mobidb-lite	consensus disorder prediction	100	137	-	T	2022-08-07	-	-
BELL_002g05220.1	650edd09940eccfd05c335bbacee431f	311	Coils	Coil	Coil	120	147	-	T	2022-08-07	-	-
BELL_002g05220.1	650edd09940eccfd05c335bbacee431f	311	Pfam	PF01814	Hemerythrin HHE cation binding domain	161	290	2.1e-10	T	2022-08-07	IPR012312	Haemerythrin-like	-	Reactome: R-DRE-8951664|Reactome: R-DRE-917937|Reactome: R-DRE-983168|Reactome: R-HSA-390471|Reactome: R-HSA-8951664|Reactome: R-HSA-917937|Reactome: R-HSA-983168|Reactome: R-MMU-8951664|Reactome: R-MMU-917937|Reactome: R-MMU-983168|Reactome: R-XTR-8951664|Reactome: R-XTR-917937|Reactome: R-XTR-983168
BELL_002g05220.1	650edd09940eccfd05c335bbacee431f	311	Gene3D	G3DSA:1.20.120.520	nmb1532 protein domain like	147	311	2.9e-18	T	2022-08-07	-	-
BELL_002g05220.1	650edd09940eccfd05c335bbacee431f	311	PANTHER	PTHR38048:SF1	EXPRESSED PROTEIN	135	311	1.1e-72	T	2022-08-07	-	-
BELL_002g05220.1	650edd09940eccfd05c335bbacee431f	311	CDD	cd12108	Hr-like	161	292	3.48683e-14	T	2022-08-07	-	-
BELL_002g05220.1	650edd09940eccfd05c335bbacee431f	311	PANTHER	PTHR38048	EXPRESSED PROTEIN	135	311	1.1e-72	T	2022-08-07	-	-
BELL_074g00430.1	6462120aeb180390ff26f14017e0f406	472	PANTHER	PTHR42678	AMIDASE	16	168	5e-122	T	2022-08-07	-	-
BELL_074g00430.1	6462120aeb180390ff26f14017e0f406	472	PANTHER	PTHR42678:SF30	PUTATIVE-RELATED	16	168	5e-122	T	2022-08-07	-	-
BELL_074g00430.1	6462120aeb180390ff26f14017e0f406	472	SUPERFAMILY	SSF75304	Amidase signature (AS) enzymes	32	447	9.55e-72	T	2022-08-07	IPR036928	Amidase signature (AS) superfamily	-	KEGG: 00220|KEGG: 00330|KEGG: 00360|KEGG: 00380|KEGG: 00561|KEGG: 00627|KEGG: 00643|KEGG: 00791|KEGG: 00930|KEGG: 00970|KEGG: 01100|KEGG: 01110|KEGG: 01120|MetaCyc: PWY-1822|MetaCyc: PWY-1921|MetaCyc: PWY-2229|MetaCyc: PWY-2467|MetaCyc: PWY-3161|MetaCyc: PWY-5025|MetaCyc: PWY-5061|MetaCyc: PWY-5367|MetaCyc: PWY-5408|MetaCyc: PWY-5409|MetaCyc: PWY-5410|MetaCyc: PWY-5497|MetaCyc: PWY-5644|MetaCyc: …
BELL_074g00430.1	6462120aeb180390ff26f14017e0f406	472	PANTHER	PTHR42678:SF30	PUTATIVE-RELATED	334	466	5e-122	T	2022-08-07	-	-
BELL_074g00430.1	6462120aeb180390ff26f14017e0f406	472	PANTHER	PTHR42678:SF30	PUTATIVE-RELATED	166	333	5e-122	T	2022-08-07	-	-
BELL_074g00430.1	6462120aeb180390ff26f14017e0f406	472	PANTHER	PTHR42678	AMIDASE	334	466	5e-122	T	2022-08-07	-	-
BELL_074g00430.1	6462120aeb180390ff26f14017e0f406	472	PANTHER	PTHR42678	AMIDASE	166	333	5e-122	T	2022-08-07	-	-
BELL_074g00430.1	6462120aeb180390ff26f14017e0f406	472	Pfam	PF01425	Amidase	59	331	1.4e-43	T	2022-08-07	IPR023631	Amidase signature domain	-	KEGG: 00220|KEGG: 00330|KEGG: 00360|KEGG: 00380|KEGG: 00561|KEGG: 00627|KEGG: 00643|KEGG: 00791|KEGG: 00930|KEGG: 00970|KEGG: 01100|KEGG: 01110|KEGG: 01120|MetaCyc: PWY-1822|MetaCyc: PWY-1921|MetaCyc: PWY-2229|MetaCyc: PWY-2467|MetaCyc: PWY-3161|MetaCyc: PWY-5025|MetaCyc: PWY-5061|MetaCyc: PWY-5367|MetaCyc: PWY-5408|MetaCyc: PWY-5409|MetaCyc: PWY-5410|MetaCyc: PWY-5497|MetaCyc: PWY-5644|MetaCyc: …
BELL_074g00430.1	6462120aeb180390ff26f14017e0f406	472	Gene3D	G3DSA:3.90.1300.10	Amidase signature (AS) enzymes	12	454	1.5e-101	T	2022-08-07	IPR036928	Amidase signature (AS) superfamily	-	KEGG: 00220|KEGG: 00330|KEGG: 00360|KEGG: 00380|KEGG: 00561|KEGG: 00627|KEGG: 00643|KEGG: 00791|KEGG: 00930|KEGG: 00970|KEGG: 01100|KEGG: 01110|KEGG: 01120|MetaCyc: PWY-1822|MetaCyc: PWY-1921|MetaCyc: PWY-2229|MetaCyc: PWY-2467|MetaCyc: PWY-3161|MetaCyc: PWY-5025|MetaCyc: PWY-5061|MetaCyc: PWY-5367|MetaCyc: PWY-5408|MetaCyc: PWY-5409|MetaCyc: PWY-5410|MetaCyc: PWY-5497|MetaCyc: PWY-5644|MetaCyc: …
BELL_039g00350.1	c942a52fc8d408a3ef8bc064924b5085	59	MobiDBLite	mobidb-lite	consensus disorder prediction	37	59	-	T	2022-08-07	-	-
BELL_007g00120.1	77286e4662eb89618a9dd7cf1adfa5d7	438	ProSiteProfiles	PS51257	Prokaryotic membrane lipoprotein lipid attachment site profile.	1	21	7	T	2022-08-07	-	-
BELL_001g00620.1	cf75eb4d2e4c69e2d16e5aa270559a0a	524	SUPERFAMILY	SSF57180	Cellulose-binding domain	490	524	3.66e-11	T	2022-08-07	IPR035971	Cellulose-binding domain superfamily	GO:0005576|GO:0005975|GO:0030248	KEGG: 00051|KEGG: 00500|KEGG: 00520|KEGG: 01100|MetaCyc: PWY-1921|MetaCyc: PWY-2343|MetaCyc: PWY-5821|MetaCyc: PWY-5835|MetaCyc: PWY-5976|MetaCyc: PWY-6190|MetaCyc: PWY-6322|MetaCyc: PWY-6415|MetaCyc: PWY-6527|MetaCyc: PWY-6558|MetaCyc: PWY-6717|MetaCyc: PWY-6735|MetaCyc: PWY-6737|MetaCyc: PWY-6749|MetaCyc: PWY-6784|MetaCyc: PWY-6788|MetaCyc: PWY-6821|MetaCyc: PWY-6848|MetaCyc: PWY-6855|MetaCyc: …
BELL_001g00620.1	cf75eb4d2e4c69e2d16e5aa270559a0a	524	ProSitePatterns	PS00562	CBM1 (carbohydrate binding type-1) domain signature.	496	523	-	T	2022-08-07	IPR000254	Cellulose-binding domain, fungal	GO:0005576|GO:0005975|GO:0030248	KEGG: 00051|KEGG: 00500|KEGG: 00520|KEGG: 01100|MetaCyc: PWY-1921|MetaCyc: PWY-2343|MetaCyc: PWY-5821|MetaCyc: PWY-5835|MetaCyc: PWY-5976|MetaCyc: PWY-6190|MetaCyc: PWY-6322|MetaCyc: PWY-6415|MetaCyc: PWY-6527|MetaCyc: PWY-6558|MetaCyc: PWY-6717|MetaCyc: PWY-6735|MetaCyc: PWY-6737|MetaCyc: PWY-6749|MetaCyc: PWY-6784|MetaCyc: PWY-6788|MetaCyc: PWY-6821|MetaCyc: PWY-6848|MetaCyc: PWY-6855|MetaCyc: …
BELL_001g00620.1	cf75eb4d2e4c69e2d16e5aa270559a0a	524	Pfam	PF02057	Glycosyl hydrolase family 59	31	332	5.4e-16	T	2022-08-07	IPR001286	Glycoside hydrolase, family 59	GO:0004336|GO:0006683	KEGG: 00600|KEGG: 01100|Reactome: R-CEL-1660662|Reactome: R-HSA-1660662|Reactome: R-MMU-1660662|Reactome: R-XTR-1660662
BELL_001g00620.1	cf75eb4d2e4c69e2d16e5aa270559a0a	524	PANTHER	PTHR11069	GLUCOSYLCERAMIDASE	14	450	1.1e-49	T	2022-08-07	IPR001139	Glycoside hydrolase family 30	GO:0004348|GO:0006665	KEGG: 00511|KEGG: 00600|KEGG: 01100|MetaCyc: PWY-1901|MetaCyc: PWY-1921|MetaCyc: PWY-1961|MetaCyc: PWY-1981|MetaCyc: PWY-2021|MetaCyc: PWY-2343|MetaCyc: PWY-2881|MetaCyc: PWY-2901|MetaCyc: PWY-2902|MetaCyc: PWY-4421|MetaCyc: PWY-5094|MetaCyc: PWY-5105|MetaCyc: PWY-5129|MetaCyc: PWY-5139|MetaCyc: PWY-5160|MetaCyc: PWY-5161|MetaCyc: PWY-5268|MetaCyc: PWY-5284|MetaCyc: PWY-5286|MetaCyc: PWY-5310|Met…
BELL_001g00620.1	cf75eb4d2e4c69e2d16e5aa270559a0a	524	SUPERFAMILY	SSF51445	(Trans)glycosidases	30	362	1.26e-50	T	2022-08-07	IPR017853	Glycoside hydrolase superfamily	-	KEGG: 00010|KEGG: 00040|KEGG: 00051|KEGG: 00052|KEGG: 00053|KEGG: 00230|KEGG: 00380|KEGG: 00460|KEGG: 00500|KEGG: 00510|KEGG: 00511|KEGG: 00513|KEGG: 00520|KEGG: 00531|KEGG: 00561|KEGG: 00600|KEGG: 00603|KEGG: 00604|KEGG: 00860|KEGG: 00901|KEGG: 00906|KEGG: 00940|KEGG: 00942|KEGG: 00944|KEGG: 00983|KEGG: 01100|KEGG: 01110|KEGG: 01120|MetaCyc: PWY-116|MetaCyc: PWY-1901|MetaCyc: PWY-1921|MetaCyc: P…
BELL_001g00620.1	cf75eb4d2e4c69e2d16e5aa270559a0a	524	ProSiteProfiles	PS51164	CBM1 (carbohydrate binding type-1) domain profile.	488	524	12.151	T	2022-08-07	IPR000254	Cellulose-binding domain, fungal	GO:0005576|GO:0005975|GO:0030248	KEGG: 00051|KEGG: 00500|KEGG: 00520|KEGG: 01100|MetaCyc: PWY-1921|MetaCyc: PWY-2343|MetaCyc: PWY-5821|MetaCyc: PWY-5835|MetaCyc: PWY-5976|MetaCyc: PWY-6190|MetaCyc: PWY-6322|MetaCyc: PWY-6415|MetaCyc: PWY-6527|MetaCyc: PWY-6558|MetaCyc: PWY-6717|MetaCyc: PWY-6735|MetaCyc: PWY-6737|MetaCyc: PWY-6749|MetaCyc: PWY-6784|MetaCyc: PWY-6788|MetaCyc: PWY-6821|MetaCyc: PWY-6848|MetaCyc: PWY-6855|MetaCyc: …
BELL_001g00620.1	cf75eb4d2e4c69e2d16e5aa270559a0a	524	Coils	Coil	Coil	524	524	-	T	2022-08-07	-	-
BELL_001g00620.1	cf75eb4d2e4c69e2d16e5aa270559a0a	524	SUPERFAMILY	SSF51011	Glycosyl hydrolase domain	357	449	4.96e-10	T	2022-08-07	-	-
BELL_001g00620.1	cf75eb4d2e4c69e2d16e5aa270559a0a	524	Gene3D	G3DSA:2.60.40.1180	-	26	449	3.5e-87	T	2022-08-07	IPR013780	Glycosyl hydrolase, all-beta	-	KEGG: 00051|KEGG: 00052|KEGG: 00460|KEGG: 00500|KEGG: 00510|KEGG: 00511|KEGG: 00513|KEGG: 00520|KEGG: 00531|KEGG: 00561|KEGG: 00600|KEGG: 00603|KEGG: 00604|KEGG: 00940|KEGG: 01100|KEGG: 01110|MetaCyc: PWY-1901|MetaCyc: PWY-1921|MetaCyc: PWY-1961|MetaCyc: PWY-1981|MetaCyc: PWY-2021|MetaCyc: PWY-2343|MetaCyc: PWY-2622|MetaCyc: PWY-2661|MetaCyc: PWY-2881|MetaCyc: PWY-2901|MetaCyc: PWY-2902|MetaCyc: …
BELL_001g00620.1	cf75eb4d2e4c69e2d16e5aa270559a0a	524	Pfam	PF17189	Glycosyl hydrolase family 30 beta sandwich domain	361	448	1.7e-11	T	2022-08-07	IPR033452	Glycosyl hydrolase family 30, beta sandwich domain	-	KEGG: 00511|KEGG: 00600|KEGG: 01100|MetaCyc: PWY-1901|MetaCyc: PWY-1921|MetaCyc: PWY-1961|MetaCyc: PWY-1981|MetaCyc: PWY-2021|MetaCyc: PWY-2343|MetaCyc: PWY-2881|MetaCyc: PWY-2901|MetaCyc: PWY-2902|MetaCyc: PWY-4421|MetaCyc: PWY-5094|MetaCyc: PWY-5105|MetaCyc: PWY-5129|MetaCyc: PWY-5139|MetaCyc: PWY-5160|MetaCyc: PWY-5161|MetaCyc: PWY-5268|MetaCyc: PWY-5284|MetaCyc: PWY-5286|MetaCyc: PWY-5310|Met…
BELL_001g00620.1	cf75eb4d2e4c69e2d16e5aa270559a0a	524	Gene3D	G3DSA:3.20.20.80	Glycosidases	31	364	3.5e-87	T	2022-08-07	-	-
BELL_001g00620.1	cf75eb4d2e4c69e2d16e5aa270559a0a	524	Pfam	PF00734	Fungal cellulose binding domain	492	520	1.8e-09	T	2022-08-07	IPR000254	Cellulose-binding domain, fungal	GO:0005576|GO:0005975|GO:0030248	KEGG: 00051|KEGG: 00500|KEGG: 00520|KEGG: 01100|MetaCyc: PWY-1921|MetaCyc: PWY-2343|MetaCyc: PWY-5821|MetaCyc: PWY-5835|MetaCyc: PWY-5976|MetaCyc: PWY-6190|MetaCyc: PWY-6322|MetaCyc: PWY-6415|MetaCyc: PWY-6527|MetaCyc: PWY-6558|MetaCyc: PWY-6717|MetaCyc: PWY-6735|MetaCyc: PWY-6737|MetaCyc: PWY-6749|MetaCyc: PWY-6784|MetaCyc: PWY-6788|MetaCyc: PWY-6821|MetaCyc: PWY-6848|MetaCyc: PWY-6855|MetaCyc: …
BELL_001g00620.1	cf75eb4d2e4c69e2d16e5aa270559a0a	524	SMART	SM00236	fcbd_2	491	524	1.2e-10	T	2022-08-07	IPR000254	Cellulose-binding domain, fungal	GO:0005576|GO:0005975|GO:0030248	KEGG: 00051|KEGG: 00500|KEGG: 00520|KEGG: 01100|MetaCyc: PWY-1921|MetaCyc: PWY-2343|MetaCyc: PWY-5821|MetaCyc: PWY-5835|MetaCyc: PWY-5976|MetaCyc: PWY-6190|MetaCyc: PWY-6322|MetaCyc: PWY-6415|MetaCyc: PWY-6527|MetaCyc: PWY-6558|MetaCyc: PWY-6717|MetaCyc: PWY-6735|MetaCyc: PWY-6737|MetaCyc: PWY-6749|MetaCyc: PWY-6784|MetaCyc: PWY-6788|MetaCyc: PWY-6821|MetaCyc: PWY-6848|MetaCyc: PWY-6855|MetaCyc: …
BELL_030g00240.1	96c3b7de6c5a3ed5add478cf7d97503d	78	PANTHER	PTHR11567:SF142	-	3	74	4.9e-17	T	2022-08-07	-	-
BELL_030g00240.1	96c3b7de6c5a3ed5add478cf7d97503d	78	Gene3D	G3DSA:3.40.50.1240	-	1	76	3.6e-07	T	2022-08-07	IPR029033	Histidine phosphatase superfamily	-	KEGG: 00010|KEGG: 00030|KEGG: 00051|KEGG: 00230|KEGG: 00240|KEGG: 00260|KEGG: 00524|KEGG: 00562|KEGG: 00680|KEGG: 00710|KEGG: 00730|KEGG: 00740|KEGG: 00760|KEGG: 00860|KEGG: 01100|KEGG: 01110|KEGG: 01120|KEGG: 04070|KEGG: 04658|KEGG: 04660|KEGG: 05235|MetaCyc: PWY-1042|MetaCyc: PWY-1622|MetaCyc: PWY-2221|MetaCyc: PWY-3881|MetaCyc: PWY-4702|MetaCyc: PWY-4781|MetaCyc: PWY-5381|MetaCyc: PWY-5484|Met…
BELL_030g00240.1	96c3b7de6c5a3ed5add478cf7d97503d	78	SUPERFAMILY	SSF53254	Phosphoglycerate mutase-like	3	67	7.06e-07	T	2022-08-07	IPR029033	Histidine phosphatase superfamily	-	KEGG: 00010|KEGG: 00030|KEGG: 00051|KEGG: 00230|KEGG: 00240|KEGG: 00260|KEGG: 00524|KEGG: 00562|KEGG: 00680|KEGG: 00710|KEGG: 00730|KEGG: 00740|KEGG: 00760|KEGG: 00860|KEGG: 01100|KEGG: 01110|KEGG: 01120|KEGG: 04070|KEGG: 04658|KEGG: 04660|KEGG: 05235|MetaCyc: PWY-1042|MetaCyc: PWY-1622|MetaCyc: PWY-2221|MetaCyc: PWY-3881|MetaCyc: PWY-4702|MetaCyc: PWY-4781|MetaCyc: PWY-5381|MetaCyc: PWY-5484|Met…
BELL_030g00240.1	96c3b7de6c5a3ed5add478cf7d97503d	78	PANTHER	PTHR11567	ACID PHOSPHATASE-RELATED	3	74	4.9e-17	T	2022-08-07	-	-
BELL_059g00090.1	c7ca847660e644bcd21faa0e443b4e64	782	Gene3D	G3DSA:3.20.20.80	Glycosidases	129	471	1.6e-116	T	2022-08-07	-	-
BELL_059g00090.1	c7ca847660e644bcd21faa0e443b4e64	782	Gene3D	G3DSA:1.20.120.670	-	472	776	4.2e-62	T	2022-08-07	-	-
BELL_059g00090.1	c7ca847660e644bcd21faa0e443b4e64	782	Gene3D	G3DSA:3.30.379.10	Chitobiase	16	124	1.2e-11	T	2022-08-07	IPR029018	Beta-hexosaminidase-like, domain 2	-	KEGG: 00511|KEGG: 00513|KEGG: 00520|KEGG: 00531|KEGG: 00603|KEGG: 00604|KEGG: 01100|MetaCyc: PWY-6902|MetaCyc: PWY-7437|MetaCyc: PWY-7822|MetaCyc: PWY-7883|Reactome: R-BTA-1660662|Reactome: R-BTA-2022857|Reactome: R-BTA-2024101|Reactome: R-BTA-2160916|Reactome: R-CEL-1660662|Reactome: R-CEL-2022857|Reactome: R-CEL-2024101|Reactome: R-CEL-2160916|Reactome: R-CEL-6798695|Reactome: R-DDI-1660662|Rea…
BELL_059g00090.1	c7ca847660e644bcd21faa0e443b4e64	782	PANTHER	PTHR12872	ALPHA-N-ACETYLGLUCOSAMINIDASE	11	745	8.1e-209	T	2022-08-07	IPR007781	Alpha-N-acetylglucosaminidase	-	KEGG: 00531|KEGG: 01100|Reactome: R-HSA-2024096|Reactome: R-HSA-2206282
BELL_059g00090.1	c7ca847660e644bcd21faa0e443b4e64	782	Pfam	PF12971	Alpha-N-acetylglucosaminidase (NAGLU) N-terminal domain	35	117	3.2e-18	T	2022-08-07	IPR024240	Alpha-N-acetylglucosaminidase, N-terminal	-	KEGG: 00531|KEGG: 01100|Reactome: R-HSA-2024096|Reactome: R-HSA-2206282
BELL_059g00090.1	c7ca847660e644bcd21faa0e443b4e64	782	Pfam	PF05089	Alpha-N-acetylglucosaminidase (NAGLU) tim-barrel domain	132	469	5.2e-127	T	2022-08-07	IPR024733	Alpha-N-acetylglucosaminidase, tim-barrel domain	-	KEGG: 00531|KEGG: 01100|Reactome: R-HSA-2024096|Reactome: R-HSA-2206282
BELL_059g00090.1	c7ca847660e644bcd21faa0e443b4e64	782	Pfam	PF12972	Alpha-N-acetylglucosaminidase (NAGLU) C-terminal domain	478	746	1e-64	T	2022-08-07	IPR024732	Alpha-N-acetylglucosaminidase, C-terminal	-	KEGG: 00531|KEGG: 01100|Reactome: R-HSA-2024096|Reactome: R-HSA-2206282
BELL_059g00090.1	c7ca847660e644bcd21faa0e443b4e64	782	PANTHER	PTHR12872:SF1	ALPHA-N-ACETYLGLUCOSAMINIDASE	11	745	8.1e-209	T	2022-08-07	-	-

## Sheet: Interproscan_BSQU_specific
BSQU_002g00330.1	77bd12ab3c336a1b20fb8efcfb859f4b	772	PANTHER	PTHR42721	SUGAR HYDROLASE-RELATED	21	736	1.1e-267	T	2022-08-07	-	-
BSQU_002g00330.1	77bd12ab3c336a1b20fb8efcfb859f4b	772	Pfam	PF01915	Glycosyl hydrolase family 3 C-terminal domain	391	615	3.1e-41	T	2022-08-07	IPR002772	Glycoside hydrolase family 3 C-terminal domain	GO:0004553|GO:0005975	KEGG: 00460|KEGG: 00500|KEGG: 00511|KEGG: 00513|KEGG: 00520|KEGG: 00531|KEGG: 00603|KEGG: 00604|KEGG: 00940|KEGG: 01100|KEGG: 01110|MetaCyc: PWY-1921|MetaCyc: PWY-2343|MetaCyc: PWY-3121|MetaCyc: PWY-5176|MetaCyc: PWY-5821|MetaCyc: PWY-5976|MetaCyc: PWY-6002|MetaCyc: PWY-6527|MetaCyc: PWY-6717|MetaCyc: PWY-6735|MetaCyc: PWY-6737|MetaCyc: PWY-6749|MetaCyc: PWY-6784|MetaCyc: PWY-6788|MetaCyc: PWY-68…
BSQU_002g00330.1	77bd12ab3c336a1b20fb8efcfb859f4b	772	Pfam	PF00933	Glycosyl hydrolase family 3 N terminal domain	99	347	3.3e-33	T	2022-08-07	IPR001764	Glycoside hydrolase, family 3, N-terminal	GO:0004553|GO:0005975	KEGG: 00460|KEGG: 00500|KEGG: 00511|KEGG: 00513|KEGG: 00520|KEGG: 00531|KEGG: 00603|KEGG: 00604|KEGG: 00940|KEGG: 01100|KEGG: 01110|MetaCyc: PWY-1921|MetaCyc: PWY-2343|MetaCyc: PWY-3121|MetaCyc: PWY-5176|MetaCyc: PWY-5821|MetaCyc: PWY-5976|MetaCyc: PWY-6002|MetaCyc: PWY-6527|MetaCyc: PWY-6717|MetaCyc: PWY-6735|MetaCyc: PWY-6737|MetaCyc: PWY-6749|MetaCyc: PWY-6784|MetaCyc: PWY-6788|MetaCyc: PWY-68…
BSQU_002g00330.1	77bd12ab3c336a1b20fb8efcfb859f4b	772	PANTHER	PTHR42721:SF33	BETA-D-XYLOSIDASE 5-RELATED	21	736	1.1e-267	T	2022-08-07	-	-
BSQU_002g00330.1	77bd12ab3c336a1b20fb8efcfb859f4b	772	SMART	SM01217	Fn3_like_2	666	736	0.00094	T	2022-08-07	IPR026891	Fibronectin type III-like domain	-	KEGG: 00460|KEGG: 00500|KEGG: 00520|KEGG: 00940|KEGG: 01100|KEGG: 01110|MetaCyc: PWY-1921|MetaCyc: PWY-2343|MetaCyc: PWY-3121|MetaCyc: PWY-5176|MetaCyc: PWY-5821|MetaCyc: PWY-5976|MetaCyc: PWY-6002|MetaCyc: PWY-6527|MetaCyc: PWY-6717|MetaCyc: PWY-6735|MetaCyc: PWY-6737|MetaCyc: PWY-6749|MetaCyc: PWY-6784|MetaCyc: PWY-6788|MetaCyc: PWY-6821|MetaCyc: PWY-6848|MetaCyc: PWY-6855|MetaCyc: PWY-6906|Met…
BSQU_002g00330.1	77bd12ab3c336a1b20fb8efcfb859f4b	772	Gene3D	G3DSA:3.20.20.300	-	29	370	5.4e-77	T	2022-08-07	IPR036962	Glycoside hydrolase, family 3, N-terminal domain superfamily	GO:0004553|GO:0005975	KEGG: 00460|KEGG: 00500|KEGG: 00511|KEGG: 00513|KEGG: 00520|KEGG: 00531|KEGG: 00603|KEGG: 00604|KEGG: 00940|KEGG: 01100|KEGG: 01110|MetaCyc: PWY-1921|MetaCyc: PWY-2343|MetaCyc: PWY-3121|MetaCyc: PWY-5176|MetaCyc: PWY-5821|MetaCyc: PWY-5976|MetaCyc: PWY-6002|MetaCyc: PWY-6527|MetaCyc: PWY-6717|MetaCyc: PWY-6735|MetaCyc: PWY-6737|MetaCyc: PWY-6749|MetaCyc: PWY-6784|MetaCyc: PWY-6788|MetaCyc: PWY-68…
BSQU_002g00330.1	77bd12ab3c336a1b20fb8efcfb859f4b	772	SUPERFAMILY	SSF52279	Beta-D-glucan exohydrolase, C-terminal domain	391	618	2.09e-42	T	2022-08-07	IPR036881	Glycoside hydrolase family 3 C-terminal domain superfamily	GO:0004553|GO:0005975	KEGG: 00460|KEGG: 00500|KEGG: 00511|KEGG: 00513|KEGG: 00520|KEGG: 00531|KEGG: 00603|KEGG: 00604|KEGG: 00940|KEGG: 01100|KEGG: 01110|MetaCyc: PWY-1921|MetaCyc: PWY-2343|MetaCyc: PWY-3121|MetaCyc: PWY-5176|MetaCyc: PWY-5821|MetaCyc: PWY-5976|MetaCyc: PWY-6002|MetaCyc: PWY-6527|MetaCyc: PWY-6717|MetaCyc: PWY-6735|MetaCyc: PWY-6737|MetaCyc: PWY-6749|MetaCyc: PWY-6784|MetaCyc: PWY-6788|MetaCyc: PWY-68…
BSQU_002g00330.1	77bd12ab3c336a1b20fb8efcfb859f4b	772	Gene3D	G3DSA:2.60.40.10	Immunoglobulins	631	741	1.1e-07	T	2022-08-07	IPR013783	Immunoglobulin-like fold	-	KEGG: 00040|KEGG: 00051|KEGG: 00052|KEGG: 00053|KEGG: 00280|KEGG: 00350|KEGG: 00380|KEGG: 00460|KEGG: 00500|KEGG: 00511|KEGG: 00513|KEGG: 00515|KEGG: 00520|KEGG: 00531|KEGG: 00550|KEGG: 00562|KEGG: 00564|KEGG: 00600|KEGG: 00603|KEGG: 00604|KEGG: 00627|KEGG: 00650|KEGG: 00750|KEGG: 00760|KEGG: 00830|KEGG: 00860|KEGG: 00940|KEGG: 00944|KEGG: 00982|KEGG: 00983|KEGG: 01100|KEGG: 01110|KEGG: 01120|KEG…
ctome: R-RNO-190370|Reactome: R-RNO-190373|Reactome: R-RNO-190374|Reactome: R-RNO-193634|Reactome: R-RNO-193648|Reactome: R-RNO-194306|Reactome: R-RNO-194840|Reactome: R-RNO-195399|Reactome: R-RNO-196108|Reactome: R-RNO-1963640|Reactome: R-RNO-1963642|Reactome: R-RNO-1971475|Reactome: R-RNO-198203|Reactome: R-RNO-198933|Reactome: R-RNO-200425|Reactome: R-RNO-2022090|Reactome: R-RNO-2022854|Reacto…
BSQU_002g00330.1	77bd12ab3c336a1b20fb8efcfb859f4b	772	SUPERFAMILY	SSF51445	(Trans)glycosidases	32	389	4.11e-81	T	2022-08-07	IPR017853	Glycoside hydrolase superfamily	-	KEGG: 00010|KEGG: 00040|KEGG: 00051|KEGG: 00052|KEGG: 00053|KEGG: 00230|KEGG: 00380|KEGG: 00460|KEGG: 00500|KEGG: 00510|KEGG: 00511|KEGG: 00513|KEGG: 00520|KEGG: 00531|KEGG: 00561|KEGG: 00600|KEGG: 00603|KEGG: 00604|KEGG: 00860|KEGG: 00901|KEGG: 00906|KEGG: 00940|KEGG: 00942|KEGG: 00944|KEGG: 00983|KEGG: 01100|KEGG: 01110|KEGG: 01120|MetaCyc: PWY-116|MetaCyc: PWY-1901|MetaCyc: PWY-1921|MetaCyc: P…
BSQU_002g00330.1	77bd12ab3c336a1b20fb8efcfb859f4b	772	Gene3D	G3DSA:3.40.50.1700	-	376	616	6.4e-54	T	2022-08-07	IPR036881	Glycoside hydrolase family 3 C-terminal domain superfamily	GO:0004553|GO:0005975	KEGG: 00460|KEGG: 00500|KEGG: 00511|KEGG: 00513|KEGG: 00520|KEGG: 00531|KEGG: 00603|KEGG: 00604|KEGG: 00940|KEGG: 01100|KEGG: 01110|MetaCyc: PWY-1921|MetaCyc: PWY-2343|MetaCyc: PWY-3121|MetaCyc: PWY-5176|MetaCyc: PWY-5821|MetaCyc: PWY-5976|MetaCyc: PWY-6002|MetaCyc: PWY-6527|MetaCyc: PWY-6717|MetaCyc: PWY-6735|MetaCyc: PWY-6737|MetaCyc: PWY-6749|MetaCyc: PWY-6784|MetaCyc: PWY-6788|MetaCyc: PWY-68…
BSQU_002g07300.1	abb24e1aa6a198a06d968d5f8023f32e	254	PANTHER	PTHR10869	PROLYL 4-HYDROXYLASE ALPHA SUBUNIT	37	250	1.6e-32	T	2022-08-07	-	-
BSQU_002g07300.1	abb24e1aa6a198a06d968d5f8023f32e	254	Pfam	PF13640	2OG-Fe(II) oxygenase superfamily	131	251	6.1e-08	T	2022-08-07	IPR005123	Oxoglutarate/iron-dependent dioxygenase	GO:0016491	KEGG: 00270|KEGG: 00310|KEGG: 00311|KEGG: 00330|KEGG: 00402|KEGG: 00514|KEGG: 00525|KEGG: 00901|KEGG: 00904|KEGG: 00940|KEGG: 00941|KEGG: 00943|KEGG: 00950|KEGG: 00960|KEGG: 00998|KEGG: 01100|KEGG: 01110|MetaCyc: PWY-102|MetaCyc: PWY-1061|MetaCyc: PWY-1187|MetaCyc: PWY-1381|MetaCyc: PWY-1901|MetaCyc: PWY-1961|MetaCyc: PWY-1981|MetaCyc: PWY-2021|MetaCyc: PWY-2083|MetaCyc: PWY-2421|MetaCyc: PWY-246…
BSQU_002g07300.1	abb24e1aa6a198a06d968d5f8023f32e	254	Gene3D	G3DSA:2.60.120.620	q2cbj1_9rhob like domain	44	251	2.1e-47	T	2022-08-07	-	-
BSQU_002g07300.1	abb24e1aa6a198a06d968d5f8023f32e	254	SMART	SM00702	p4hc	52	251	7e-17	T	2022-08-07	IPR006620	Prolyl 4-hydroxylase, alpha subunit	GO:0005506|GO:0016705|GO:0031418	KEGG: 00310|KEGG: 00330|KEGG: 00514|KEGG: 01100|MetaCyc: PWY-102|MetaCyc: PWY-1187|MetaCyc: PWY-1901|MetaCyc: PWY-1961|MetaCyc: PWY-1981|MetaCyc: PWY-2021|MetaCyc: PWY-2881|MetaCyc: PWY-2901|MetaCyc: PWY-2902|MetaCyc: PWY-4421|MetaCyc: PWY-5035|MetaCyc: PWY-5036|MetaCyc: PWY-5047|MetaCyc: PWY-5070|MetaCyc: PWY-5094|MetaCyc: PWY-5105|MetaCyc: PWY-5129|MetaCyc: PWY-5139|MetaCyc: PWY-5160|MetaCyc: P…
BSQU_002g07300.1	abb24e1aa6a198a06d968d5f8023f32e	254	PANTHER	PTHR10869:SF103	TRANSMEMBRANE PROLYL 4-HYDROXYLASE	37	250	1.6e-32	T	2022-08-07	-	-
BSQU_003g04770.1	28bca0657085afdbc7bba1f6c1003255	148	ProSiteProfiles	PS51257	Prokaryotic membrane lipoprotein lipid attachment site profile.	1	22	5	T	2022-08-07	-	-
BSQU_018g04080.1	9c197490e6675c6c14041a3891f09886	811	PANTHER	PTHR12143	PEPTIDE N-GLYCANASE PNGASE -RELATED	15	807	0	T	2022-08-07	-	-
BSQU_018g04080.1	9c197490e6675c6c14041a3891f09886	811	PANTHER	PTHR12143:SF23	PUTATIVE-RELATED	15	807	0	T	2022-08-07	-	-
BSQU_018g04080.1	9c197490e6675c6c14041a3891f09886	811	Gene3D	G3DSA:3.30.2080.10	GH92 mannosidase domain	339	791	5.1e-174	T	2022-08-07	-	-
BSQU_018g04080.1	9c197490e6675c6c14041a3891f09886	811	Gene3D	G3DSA:2.70.98.10	-	34	383	5.1e-174	T	2022-08-07	IPR014718	Glycoside hydrolase-type carbohydrate-binding	GO:0030246	KEGG: 00010|KEGG: 00052|KEGG: 00500|KEGG: 00511|KEGG: 00520|KEGG: 00531|KEGG: 00541|KEGG: 00561|KEGG: 00600|KEGG: 00603|KEGG: 00604|KEGG: 01100|KEGG: 01110|KEGG: 01120|MetaCyc: PWY-1921|MetaCyc: PWY-2343|MetaCyc: PWY-3821|MetaCyc: PWY-5821|MetaCyc: PWY-5941|MetaCyc: PWY-5976|MetaCyc: PWY-6317|MetaCyc: PWY-6397|MetaCyc: PWY-6527|MetaCyc: PWY-6572|MetaCyc: PWY-6724|MetaCyc: PWY-6735|MetaCyc: PWY-67…
BSQU_018g04080.1	9c197490e6675c6c14041a3891f09886	811	Gene3D	G3DSA:1.20.1610.10	-	481	663	5.1e-174	T	2022-08-07	-	-
BSQU_018g04080.1	9c197490e6675c6c14041a3891f09886	811	SUPERFAMILY	SSF48208	Six-hairpin glycosidases	302	786	7.91e-26	T	2022-08-07	IPR008928	Six-hairpin glycosidase superfamily	GO:0005975	KEGG: 00051|KEGG: 00052|KEGG: 00220|KEGG: 00250|KEGG: 00471|KEGG: 00500|KEGG: 00510|KEGG: 00511|KEGG: 00520|KEGG: 00541|KEGG: 00600|KEGG: 01100|KEGG: 01110|MetaCyc: PWY-1901|MetaCyc: PWY-1921|MetaCyc: PWY-1961|MetaCyc: PWY-1981|MetaCyc: PWY-2021|MetaCyc: PWY-2343|MetaCyc: PWY-2721|MetaCyc: PWY-2722|MetaCyc: PWY-2881|MetaCyc: PWY-2901|MetaCyc: PWY-2902|MetaCyc: PWY-3861|MetaCyc: PWY-3881|MetaCyc: …
BSQU_018g04080.1	9c197490e6675c6c14041a3891f09886	811	Pfam	PF07971	Glycosyl hydrolase family 92	301	789	1.3e-144	T	2022-08-07	IPR012939	Glycosyl hydrolase family 92	-	MetaCyc: PWY-1921|MetaCyc: PWY-2343|MetaCyc: PWY-5821|MetaCyc: PWY-5976|MetaCyc: PWY-6527|MetaCyc: PWY-6735|MetaCyc: PWY-6737|MetaCyc: PWY-6749|MetaCyc: PWY-6784|MetaCyc: PWY-6821|MetaCyc: PWY-6848|MetaCyc: PWY-6855|MetaCyc: PWY-6906|MetaCyc: PWY-6972|MetaCyc: PWY-6996|MetaCyc: PWY-7056|MetaCyc: PWY-7057|MetaCyc: PWY-7074|MetaCyc: PWY-7091|MetaCyc: PWY-7133|MetaCyc: PWY-7134|MetaCyc: PWY-7135|Met…
BSQU_018g04080.1	9c197490e6675c6c14041a3891f09886	811	Gene3D	G3DSA:1.20.1050.60	-	384	480	5.1e-174	T	2022-08-07	-	-
BSQU_018g04080.1	9c197490e6675c6c14041a3891f09886	811	Pfam	PF17678	Glycosyl hydrolase family 92 N-terminal domain	35	295	1.1e-71	T	2022-08-07	IPR041371	Glycosyl hydrolase family 92 N-terminal domain	-	MetaCyc: PWY-1921|MetaCyc: PWY-2343|MetaCyc: PWY-5821|MetaCyc: PWY-5976|MetaCyc: PWY-6527|MetaCyc: PWY-6735|MetaCyc: PWY-6737|MetaCyc: PWY-6749|MetaCyc: PWY-6784|MetaCyc: PWY-6821|MetaCyc: PWY-6848|MetaCyc: PWY-6855|MetaCyc: PWY-6906|MetaCyc: PWY-6972|MetaCyc: PWY-6996|MetaCyc: PWY-7056|MetaCyc: PWY-7057|MetaCyc: PWY-7074|MetaCyc: PWY-7091|MetaCyc: PWY-7133|MetaCyc: PWY-7134|MetaCyc: PWY-7135|Met…
BSQU_005g06300.1	020aabead5a41f4de8bc05c698658a40	362	Pfam	PF14521	Lysine-specific metallo-endopeptidase	278	333	1.8e-08	T	2022-08-07	IPR029463	Lysine-specific metallo-endopeptidase	GO:0004222	MetaCyc: PWY-8119
BSQU_005g06300.1	020aabead5a41f4de8bc05c698658a40	362	Gene3D	G3DSA:3.40.390.10	Collagenase (Catalytic Domain)	234	340	1.4e-06	T	2022-08-07	IPR024079	Metallopeptidase, catalytic domain superfamily	GO:0008237	KEGG: 00230|KEGG: 01100|MetaCyc: PWY-1061|MetaCyc: PWY-2083|MetaCyc: PWY-3542|MetaCyc: PWY-4021|MetaCyc: PWY-4161|MetaCyc: PWY-5059|MetaCyc: PWY-5105|MetaCyc: PWY-5209|MetaCyc: PWY-5287|MetaCyc: PWY-5301|MetaCyc: PWY-5305|MetaCyc: PWY-5381|MetaCyc: PWY-5479|MetaCyc: PWY-5665|MetaCyc: PWY-5729|MetaCyc: PWY-5748|MetaCyc: PWY-5765|MetaCyc: PWY-5773|MetaCyc: PWY-5800|MetaCyc: PWY-5846|MetaCyc: PWY-58…
BSQU_005g06300.1	020aabead5a41f4de8bc05c698658a40	362	SUPERFAMILY	SSF55486	Metalloproteases ("zincins"), catalytic domain	278	337	9.52e-06	T	2022-08-07	-	-
BSQU_008g02570.1	b26d5021393be882ec635b54a132818b	738	SUPERFAMILY	SSF48403	Ankyrin repeat	318	389	4.14e-11	T	2022-08-07	IPR036770	Ankyrin repeat-containing domain superfamily	-	KEGG: 00062|KEGG: 00220|KEGG: 00250|KEGG: 00460|KEGG: 00471|KEGG: 00561|KEGG: 00564|KEGG: 00565|KEGG: 00590|KEGG: 00591|KEGG: 00592|KEGG: 00760|KEGG: 01040|KEGG: 01100|KEGG: 01110|KEGG: 04070|KEGG: 04150|KEGG: 04151|KEGG: 04660|KEGG: 04714|KEGG: 04926|KEGG: 05163|KEGG: 05165|KEGG: 05170|MetaCyc: PWY-1061|MetaCyc: PWY-1121|MetaCyc: PWY-2083|MetaCyc: PWY-321|MetaCyc: PWY-3542|MetaCyc: PWY-361|MetaC…
BSQU_008g02570.1	b26d5021393be882ec635b54a132818b	738	SMART	SM00248	ANK_2a	347	376	2e-05	T	2022-08-07	IPR002110	Ankyrin repeat	GO:0005515	KEGG: 00062|KEGG: 00220|KEGG: 00250|KEGG: 00460|KEGG: 00471|KEGG: 00520|KEGG: 00541|KEGG: 00550|KEGG: 00561|KEGG: 00564|KEGG: 00565|KEGG: 00590|KEGG: 00591|KEGG: 00592|KEGG: 00760|KEGG: 01040|KEGG: 01100|KEGG: 01110|KEGG: 04070|KEGG: 04150|KEGG: 04151|KEGG: 04660|KEGG: 04714|KEGG: 04926|KEGG: 05163|KEGG: 05165|KEGG: 05170|MetaCyc: PWY-1061|MetaCyc: PWY-1121|MetaCyc: PWY-2083|MetaCyc: PWY-321|Meta…
BSQU_008g02570.1	b26d5021393be882ec635b54a132818b	738	SMART	SM00248	ANK_2a	480	510	4000	T	2022-08-07	IPR002110	Ankyrin repeat	GO:0005515	KEGG: 00062|KEGG: 00220|KEGG: 00250|KEGG: 00460|KEGG: 00471|KEGG: 00520|KEGG: 00541|KEGG: 00550|KEGG: 00561|KEGG: 00564|KEGG: 00565|KEGG: 00590|KEGG: 00591|KEGG: 00592|KEGG: 00760|KEGG: 01040|KEGG: 01100|KEGG: 01110|KEGG: 04070|KEGG: 04150|KEGG: 04151|KEGG: 04660|KEGG: 04714|KEGG: 04926|KEGG: 05163|KEGG: 05165|KEGG: 05170|MetaCyc: PWY-1061|MetaCyc: PWY-1121|MetaCyc: PWY-2083|MetaCyc: PWY-321|Meta…
BSQU_008g02570.1	b26d5021393be882ec635b54a132818b	738	Gene3D	G3DSA:1.25.40.20	-	280	395	1e-12	T	2022-08-07	IPR036770	Ankyrin repeat-containing domain superfamily	-	KEGG: 00062|KEGG: 00220|KEGG: 00250|KEGG: 00460|KEGG: 00471|KEGG: 00561|KEGG: 00564|KEGG: 00565|KEGG: 00590|KEGG: 00591|KEGG: 00592|KEGG: 00760|KEGG: 01040|KEGG: 01100|KEGG: 01110|KEGG: 04070|KEGG: 04150|KEGG: 04151|KEGG: 04660|KEGG: 04714|KEGG: 04926|KEGG: 05163|KEGG: 05165|KEGG: 05170|MetaCyc: PWY-1061|MetaCyc: PWY-1121|MetaCyc: PWY-2083|MetaCyc: PWY-321|MetaCyc: PWY-3542|MetaCyc: PWY-361|MetaC…
BSQU_008g02570.1	b26d5021393be882ec635b54a132818b	738	ProSiteProfiles	PS50297	Ankyrin repeat region circular profile.	313	379	13.416	T	2022-08-07	IPR020683	Ankyrin repeat-containing domain	-	KEGG: 00062|KEGG: 00220|KEGG: 00250|KEGG: 00460|KEGG: 00471|KEGG: 00520|KEGG: 00541|KEGG: 00550|KEGG: 00561|KEGG: 00564|KEGG: 00565|KEGG: 00590|KEGG: 00591|KEGG: 00592|KEGG: 00760|KEGG: 01040|KEGG: 01100|KEGG: 01110|KEGG: 04070|KEGG: 04150|KEGG: 04151|KEGG: 04660|KEGG: 04714|KEGG: 04926|KEGG: 05163|KEGG: 05165|KEGG: 05170|MetaCyc: PWY-1061|MetaCyc: PWY-1121|MetaCyc: PWY-2083|MetaCyc: PWY-321|Meta…
BSQU_008g02570.1	b26d5021393be882ec635b54a132818b	738	Pfam	PF12796	Ankyrin repeats (3 copies)	316	378	1.4e-08	T	2022-08-07	IPR020683	Ankyrin repeat-containing domain	-	KEGG: 00062|KEGG: 00220|KEGG: 00250|KEGG: 00460|KEGG: 00471|KEGG: 00520|KEGG: 00541|KEGG: 00550|KEGG: 00561|KEGG: 00564|KEGG: 00565|KEGG: 00590|KEGG: 00591|KEGG: 00592|KEGG: 00760|KEGG: 01040|KEGG: 01100|KEGG: 01110|KEGG: 04070|KEGG: 04150|KEGG: 04151|KEGG: 04660|KEGG: 04714|KEGG: 04926|KEGG: 05163|KEGG: 05165|KEGG: 05170|MetaCyc: PWY-1061|MetaCyc: PWY-1121|MetaCyc: PWY-2083|MetaCyc: PWY-321|Meta…
BSQU_008g02570.1	b26d5021393be882ec635b54a132818b	738	Pfam	PF17107	N-terminal domain on NACHT_NTPase and P-loop NTPases	7	124	2.9e-06	T	2022-08-07	IPR031352	NACHT-NTPase and P-loop NTPases, N-terminal domain	-	-
BSQU_008g02570.1	b26d5021393be882ec635b54a132818b	738	ProSiteProfiles	PS50088	Ankyrin repeat profile.	347	379	12.93	T	2022-08-07	IPR002110	Ankyrin repeat	GO:0005515	KEGG: 00062|KEGG: 00220|KEGG: 00250|KEGG: 00460|KEGG: 00471|KEGG: 00520|KEGG: 00541|KEGG: 00550|KEGG: 00561|KEGG: 00564|KEGG: 00565|KEGG: 00590|KEGG: 00591|KEGG: 00592|KEGG: 00760|KEGG: 01040|KEGG: 01100|KEGG: 01110|KEGG: 04070|KEGG: 04150|KEGG: 04151|KEGG: 04660|KEGG: 04714|KEGG: 04926|KEGG: 05163|KEGG: 05165|KEGG: 05170|MetaCyc: PWY-1061|MetaCyc: PWY-1121|MetaCyc: PWY-2083|MetaCyc: PWY-321|Meta…
BSQU_008g02570.1	b26d5021393be882ec635b54a132818b	738	Coils	Coil	Coil	119	139	-	T	2022-08-07	-	-
BSQU_020g00690.1	1265146f95ec9d055a9b922383b903c3	162	Pfam	PF05730	CFEM domain	19	79	5.1e-12	T	2022-08-07	IPR008427	Extracellular membrane protein, CFEM domain	-	-
BSQU_020g00690.1	1265146f95ec9d055a9b922383b903c3	162	PANTHER	PTHR35607	GPI-ANCHORED PROTEIN 10	1	145	3.6e-13	T	2022-08-07	-	-
BSQU_020g00690.1	1265146f95ec9d055a9b922383b903c3	162	PANTHER	PTHR35607:SF8	DOMAIN PROTEIN, PUTATIVE (AFU_ORTHOLOGUE AFUA_6G06690)-RELATED	1	145	3.6e-13	T	2022-08-07	-	-
BSQU_020g00690.1	1265146f95ec9d055a9b922383b903c3	162	SMART	SM00747	2CFEM	17	79	0.0046	T	2022-08-07	IPR008427	Extracellular membrane protein, CFEM domain	-	-
BSQU_010g03300.1	7f9ce1021e5c200c84f26e48a5746bcb	524	Gene3D	G3DSA:3.40.462.20	-	266	483	2.5e-51	T	2022-08-07	-	-
BSQU_010g03300.1	7f9ce1021e5c200c84f26e48a5746bcb	524	PANTHER	PTHR42973	BINDING OXIDOREDUCTASE, PUTATIVE (AFU_ORTHOLOGUE AFUA_1G17690)-RELATED	86	524	1.3e-149	T	2022-08-07	-	-
BSQU_010g03300.1	7f9ce1021e5c200c84f26e48a5746bcb	524	Pfam	PF01565	FAD binding domain	104	233	9.3e-24	T	2022-08-07	IPR006094	FAD linked oxidase, N-terminal	GO:0016491|GO:0050660	KEGG: 00030|KEGG: 00040|KEGG: 00051|KEGG: 00053|KEGG: 00100|KEGG: 00520|KEGG: 00550|KEGG: 00565|KEGG: 00620|KEGG: 00623|KEGG: 00627|KEGG: 00630|KEGG: 00760|KEGG: 00908|KEGG: 00940|KEGG: 00950|KEGG: 00999|KEGG: 01057|KEGG: 01100|KEGG: 01110|KEGG: 01120|MetaCyc: PWY-1121|MetaCyc: PWY-1186|MetaCyc: PWY-2541|MetaCyc: PWY-2582|MetaCyc: PWY-2601|MetaCyc: PWY-2724|MetaCyc: PWY-282|MetaCyc: PWY-3162|Meta…
BSQU_010g03300.1	7f9ce1021e5c200c84f26e48a5746bcb	524	PANTHER	PTHR42973:SF34	FAD BINDING DOMAIN PROTEIN (AFU_ORTHOLOGUE AFUA_3G02770)	86	524	1.3e-149	T	2022-08-07	-	-
BSQU_010g03300.1	7f9ce1021e5c200c84f26e48a5746bcb	524	ProSiteProfiles	PS51387	PCMH-type FAD-binding domain profile.	97	266	14.265	T	2022-08-07	IPR016166	FAD-binding domain, PCMH-type	GO:0071949	KEGG: 00030|KEGG: 00040|KEGG: 00051|KEGG: 00053|KEGG: 00100|KEGG: 00230|KEGG: 00232|KEGG: 00280|KEGG: 00350|KEGG: 00362|KEGG: 00380|KEGG: 00520|KEGG: 00550|KEGG: 00565|KEGG: 00620|KEGG: 00623|KEGG: 00627|KEGG: 00630|KEGG: 00750|KEGG: 00760|KEGG: 00830|KEGG: 00906|KEGG: 00908|KEGG: 00940|KEGG: 00950|KEGG: 00982|KEGG: 00983|KEGG: 00999|KEGG: 01057|KEGG: 01100|KEGG: 01110|KEGG: 01120|MetaCyc: PWY-11…
BSQU_010g03300.1	7f9ce1021e5c200c84f26e48a5746bcb	524	Gene3D	G3DSA:3.30.465.10	-	165	509	2.5e-51	T	2022-08-07	IPR016169	FAD-binding, type PCMH, subdomain 2	-	KEGG: 00030|KEGG: 00040|KEGG: 00051|KEGG: 00053|KEGG: 00100|KEGG: 00230|KEGG: 00232|KEGG: 00362|KEGG: 00520|KEGG: 00550|KEGG: 00565|KEGG: 00620|KEGG: 00623|KEGG: 00627|KEGG: 00630|KEGG: 00760|KEGG: 00908|KEGG: 01100|KEGG: 01110|KEGG: 01120|MetaCyc: PWY-1121|MetaCyc: PWY-1186|MetaCyc: PWY-2541|MetaCyc: PWY-2582|MetaCyc: PWY-2601|MetaCyc: PWY-282|MetaCyc: PWY-3162|MetaCyc: PWY-321|MetaCyc: PWY-3261…
BSQU_010g03300.1	7f9ce1021e5c200c84f26e48a5746bcb	524	Gene3D	G3DSA:3.30.43.10	-	74	152	3e-08	T	2022-08-07	IPR016167	FAD-binding, type PCMH, subdomain 1	-	KEGG: 00030|KEGG: 00040|KEGG: 00051|KEGG: 00053|KEGG: 00071|KEGG: 00232|KEGG: 00520|KEGG: 00550|KEGG: 00565|KEGG: 00620|KEGG: 00623|KEGG: 00627|KEGG: 00760|KEGG: 00908|KEGG: 00940|KEGG: 00950|KEGG: 00999|KEGG: 01100|KEGG: 01110|KEGG: 01120|MetaCyc: PWY-1121|MetaCyc: PWY-1186|MetaCyc: PWY-2541|MetaCyc: PWY-2582|MetaCyc: PWY-2601|MetaCyc: PWY-282|MetaCyc: PWY-3162|MetaCyc: PWY-321|MetaCyc: PWY-3261…
BSQU_010g03300.1	7f9ce1021e5c200c84f26e48a5746bcb	524	SUPERFAMILY	SSF56176	FAD-binding/transporter-associated domain-like	76	260	3.78e-44	T	2022-08-07	IPR036318	FAD-binding, type PCMH-like superfamily	GO:0050660	KEGG: 00030|KEGG: 00040|KEGG: 00051|KEGG: 00053|KEGG: 00100|KEGG: 00230|KEGG: 00232|KEGG: 00280|KEGG: 00350|KEGG: 00362|KEGG: 00380|KEGG: 00520|KEGG: 00550|KEGG: 00565|KEGG: 00620|KEGG: 00623|KEGG: 00627|KEGG: 00630|KEGG: 00750|KEGG: 00760|KEGG: 00830|KEGG: 00906|KEGG: 00908|KEGG: 00940|KEGG: 00950|KEGG: 00982|KEGG: 00983|KEGG: 00999|KEGG: 01057|KEGG: 01100|KEGG: 01110|KEGG: 01120|MetaCyc: PWY-11…
BSQU_016g01370.1	6d87c625f1e2e12b42251239c0bb0a54	1382	CDD	cd00035	ChtBD1	32	66	5.13846e-10	T	2022-08-07	-	-
BSQU_016g01370.1	6d87c625f1e2e12b42251239c0bb0a54	1382	ProSiteProfiles	PS50941	Chitin-binding type-1 domain profile.	117	158	7.276	T	2022-08-07	IPR001002	Chitin-binding, type 1	GO:0008061	KEGG: 00520|KEGG: 01100|MetaCyc: PWY-6855|MetaCyc: PWY-6902|MetaCyc: PWY-7118|MetaCyc: PWY-7822
BSQU_016g01370.1	6d87c625f1e2e12b42251239c0bb0a54	1382	CDD	cd00035	ChtBD1	127	148	1.76583e-06	T	2022-08-07	-	-
BSQU_016g01370.1	6d87c625f1e2e12b42251239c0bb0a54	1382	Gene3D	G3DSA:3.20.20.80	Glycosidases	166	522	4.8e-102	T	2022-08-07	-	-
BSQU_016g01370.1	6d87c625f1e2e12b42251239c0bb0a54	1382	SUPERFAMILY	SSF57016	Plant lectins/antimicrobial peptides	41	66	2.23e-05	T	2022-08-07	IPR036861	Endochitinase-like superfamily	GO:0008061	KEGG: 00520|KEGG: 01100|MetaCyc: PWY-6855|MetaCyc: PWY-6902|MetaCyc: PWY-7118|MetaCyc: PWY-7822
BSQU_016g01370.1	6d87c625f1e2e12b42251239c0bb0a54	1382	SUPERFAMILY	SSF51445	(Trans)glycosidases	163	524	2.77e-78	T	2022-08-07	IPR017853	Glycoside hydrolase superfamily	-	KEGG: 00010|KEGG: 00040|KEGG: 00051|KEGG: 00052|KEGG: 00053|KEGG: 00230|KEGG: 00380|KEGG: 00460|KEGG: 00500|KEGG: 00510|KEGG: 00511|KEGG: 00513|KEGG: 00520|KEGG: 00531|KEGG: 00561|KEGG: 00600|KEGG: 00603|KEGG: 00604|KEGG: 00860|KEGG: 00901|KEGG: 00906|KEGG: 00940|KEGG: 00942|KEGG: 00944|KEGG: 00983|KEGG: 01100|KEGG: 01110|KEGG: 01120|MetaCyc: PWY-116|MetaCyc: PWY-1901|MetaCyc: PWY-1921|MetaCyc: P…
BSQU_016g01370.1	6d87c625f1e2e12b42251239c0bb0a54	1382	Gene3D	G3DSA:3.30.60.10	-	69	107	1.2e-07	T	2022-08-07	IPR036861	Endochitinase-like superfamily	GO:0008061	KEGG: 00520|KEGG: 01100|MetaCyc: PWY-6855|MetaCyc: PWY-6902|MetaCyc: PWY-7118|MetaCyc: PWY-7822
BSQU_016g01370.1	6d87c625f1e2e12b42251239c0bb0a54	1382	Gene3D	G3DSA:3.30.60.10	-	31	66	7.5e-06	T	2022-08-07	IPR036861	Endochitinase-like superfamily	GO:0008061	KEGG: 00520|KEGG: 01100|MetaCyc: PWY-6855|MetaCyc: PWY-6902|MetaCyc: PWY-7118|MetaCyc: PWY-7822
BSQU_016g01370.1	6d87c625f1e2e12b42251239c0bb0a54	1382	ProSitePatterns	PS00026	Chitin recognition or binding domain signature.	127	146	-	T	2022-08-07	IPR018371	Chitin-binding, type 1, conserved site	GO:0008061	KEGG: 00520|KEGG: 01100|MetaCyc: PWY-6855|MetaCyc: PWY-6902|MetaCyc: PWY-7118|MetaCyc: PWY-7822
BSQU_016g01370.1	6d87c625f1e2e12b42251239c0bb0a54	1382	SUPERFAMILY	SSF54556	Chitinase insertion domain	422	492	3.66e-14	T	2022-08-07	IPR029070	Chitinase insertion domain superfamily	-	KEGG: 00511|KEGG: 00513|KEGG: 00520|KEGG: 00531|KEGG: 00603|KEGG: 00604|KEGG: 01100|MetaCyc: PWY-1921|MetaCyc: PWY-2343|MetaCyc: PWY-5821|MetaCyc: PWY-5976|MetaCyc: PWY-6527|MetaCyc: PWY-6735|MetaCyc: PWY-6737|MetaCyc: PWY-6749|MetaCyc: PWY-6784|MetaCyc: PWY-6821|MetaCyc: PWY-6848|MetaCyc: PWY-6855|MetaCyc: PWY-6902|MetaCyc: PWY-6906|MetaCyc: PWY-6972|MetaCyc: PWY-6996|MetaCyc: PWY-7056|MetaCyc: …
BSQU_016g01370.1	6d87c625f1e2e12b42251239c0bb0a54	1382	SMART	SM00636	2g34	163	521	6e-79	T	2022-08-07	IPR011583	Chitinase II	GO:0008061	KEGG: 00511|KEGG: 00513|KEGG: 00520|KEGG: 00531|KEGG: 00603|KEGG: 00604|KEGG: 01100|MetaCyc: PWY-1921|MetaCyc: PWY-2343|MetaCyc: PWY-5821|MetaCyc: PWY-5976|MetaCyc: PWY-6527|MetaCyc: PWY-6735|MetaCyc: PWY-6737|MetaCyc: PWY-6749|MetaCyc: PWY-6784|MetaCyc: PWY-6821|MetaCyc: PWY-6848|MetaCyc: PWY-6855|MetaCyc: PWY-6902|MetaCyc: PWY-6906|MetaCyc: PWY-6972|MetaCyc: PWY-6996|MetaCyc: PWY-7056|MetaCyc: …
BSQU_016g01370.1	6d87c625f1e2e12b42251239c0bb0a54	1382	ProSitePatterns	PS00026	Chitin recognition or binding domain signature.	77	97	-	T	2022-08-07	IPR018371	Chitin-binding, type 1, conserved site	GO:0008061	KEGG: 00520|KEGG: 01100|MetaCyc: PWY-6855|MetaCyc: PWY-6902|MetaCyc: PWY-7118|MetaCyc: PWY-7822
BSQU_016g01370.1	6d87c625f1e2e12b42251239c0bb0a54	1382	Gene3D	G3DSA:3.30.60.10	-	117	159	1.2e-09	T	2022-08-07	IPR036861	Endochitinase-like superfamily	GO:0008061	KEGG: 00520|KEGG: 01100|MetaCyc: PWY-6855|MetaCyc: PWY-6902|MetaCyc: PWY-7118|MetaCyc: PWY-7822
BSQU_016g01370.1	6d87c625f1e2e12b42251239c0bb0a54	1382	SUPERFAMILY	SSF57016	Plant lectins/antimicrobial peptides	125	152	9.69e-08	T	2022-08-07	IPR036861	Endochitinase-like superfamily	GO:0008061	KEGG: 00520|KEGG: 01100|MetaCyc: PWY-6855|MetaCyc: PWY-6902|MetaCyc: PWY-7118|MetaCyc: PWY-7822
BSQU_016g01370.1	6d87c625f1e2e12b42251239c0bb0a54	1382	PANTHER	PTHR11177	CHITINASE	115	373	8.3e-202	T	2022-08-07	-	-
BSQU_016g01370.1	6d87c625f1e2e12b42251239c0bb0a54	1382	Gene3D	G3DSA:3.10.50.10	-	421	492	4.8e-102	T	2022-08-07	IPR029070	Chitinase insertion domain superfamily	-	KEGG: 00511|KEGG: 00513|KEGG: 00520|KEGG: 00531|KEGG: 00603|KEGG: 00604|KEGG: 01100|MetaCyc: PWY-1921|MetaCyc: PWY-2343|MetaCyc: PWY-5821|MetaCyc: PWY-5976|MetaCyc: PWY-6527|MetaCyc: PWY-6735|MetaCyc: PWY-6737|MetaCyc: PWY-6749|MetaCyc: PWY-6784|MetaCyc: PWY-6821|MetaCyc: PWY-6848|MetaCyc: PWY-6855|MetaCyc: PWY-6902|MetaCyc: PWY-6906|MetaCyc: PWY-6972|MetaCyc: PWY-6996|MetaCyc: PWY-7056|MetaCyc: …
BSQU_016g01370.1	6d87c625f1e2e12b42251239c0bb0a54	1382	PANTHER	PTHR11177:SF350	BACTERIODES THETAIOTAOMICRON SYMBIOTIC CHITINASE	115	373	8.3e-202	T	2022-08-07	-	-
BSQU_016g01370.1	6d87c625f1e2e12b42251239c0bb0a54	1382	SMART	SM00270	ChitinBD_3	70	106	0.0085	T	2022-08-07	IPR001002	Chitin-binding, type 1	GO:0008061	KEGG: 00520|KEGG: 01100|MetaCyc: PWY-6855|MetaCyc: PWY-6902|MetaCyc: PWY-7118|MetaCyc: PWY-7822
BSQU_016g01370.1	6d87c625f1e2e12b42251239c0bb0a54	1382	SMART	SM00270	ChitinBD_3	120	161	8.1e-06	T	2022-08-07	IPR001002	Chitin-binding, type 1	GO:0008061	KEGG: 00520|KEGG: 01100|MetaCyc: PWY-6855|MetaCyc: PWY-6902|MetaCyc: PWY-7118|MetaCyc: PWY-7822
BSQU_016g01370.1	6d87c625f1e2e12b42251239c0bb0a54	1382	SMART	SM00270	ChitinBD_3	32	65	1.8e-06	T	2022-08-07	IPR001002	Chitin-binding, type 1	GO:0008061	KEGG: 00520|KEGG: 01100|MetaCyc: PWY-6855|MetaCyc: PWY-6902|MetaCyc: PWY-7118|MetaCyc: PWY-7822
BSQU_016g01370.1	6d87c625f1e2e12b42251239c0bb0a54	1382	Pfam	PF00187	Chitin recognition protein	124	157	2.5e-09	T	2022-08-07	IPR001002	Chitin-binding, type 1	GO:0008061	KEGG: 00520|KEGG: 01100|MetaCyc: PWY-6855|MetaCyc: PWY-6902|MetaCyc: PWY-7118|MetaCyc: PWY-7822
BSQU_016g01370.1	6d87c625f1e2e12b42251239c0bb0a54	1382	ProSitePatterns	PS01095	Chitinases family 18 active site.	279	287	-	T	2022-08-07	IPR001579	Glycosyl hydrolases family 18 (GH18) active site	GO:0004553|GO:0005975	KEGG: 00511|KEGG: 00520|KEGG: 01100|KEGG: 04658|KEGG: 04660|KEGG: 05235|MetaCyc: PWY-1921|MetaCyc: PWY-2343|MetaCyc: PWY-5821|MetaCyc: PWY-5976|MetaCyc: PWY-6527|MetaCyc: PWY-6735|MetaCyc: PWY-6737|MetaCyc: PWY-6749|MetaCyc: PWY-6784|MetaCyc: PWY-6821|MetaCyc: PWY-6848|MetaCyc: PWY-6855|MetaCyc: PWY-6902|MetaCyc: PWY-6906|MetaCyc: PWY-6972|MetaCyc: PWY-6996|MetaCyc: PWY-7056|MetaCyc: PWY-7057|Met…
BSQU_016g01370.1	6d87c625f1e2e12b42251239c0bb0a54	1382	Pfam	PF00704	Glycosyl hydrolases family 18	164	521	2.2e-62	T	2022-08-07	IPR001223	Glycoside hydrolase family 18, catalytic domain	GO:0005975	KEGG: 00511|KEGG: 00513|KEGG: 00520|KEGG: 00531|KEGG: 00603|KEGG: 00604|KEGG: 01100|MetaCyc: PWY-1921|MetaCyc: PWY-2343|MetaCyc: PWY-5821|MetaCyc: PWY-5976|MetaCyc: PWY-6527|MetaCyc: PWY-6735|MetaCyc: PWY-6737|MetaCyc: PWY-6749|MetaCyc: PWY-6784|MetaCyc: PWY-6821|MetaCyc: PWY-6848|MetaCyc: PWY-6855|MetaCyc: PWY-6902|MetaCyc: PWY-6906|MetaCyc: PWY-6972|MetaCyc: PWY-6996|MetaCyc: PWY-7056|MetaCyc: …
BSQU_016g01370.1	6d87c625f1e2e12b42251239c0bb0a54	1382	ProSiteProfiles	PS50941	Chitin-binding type-1 domain profile.	54	114	8.275	T	2022-08-07	IPR001002	Chitin-binding, type 1	GO:0008061	KEGG: 00520|KEGG: 01100|MetaCyc: PWY-6855|MetaCyc: PWY-6902|MetaCyc: PWY-7118|MetaCyc: PWY-7822
BSQU_014g01140.1	aa5d60e165ece96173097664cac55dfd	257	ProSitePatterns	PS00115	Eukaryotic RNA polymerase II heptapeptide repeat.	167	173	-	T	2022-08-07	IPR000684	RNA polymerase II, heptapeptide repeat, eukaryotic	GO:0003677|GO:0006366	Reactome: R-CEL-112382|Reactome: R-CEL-113418|Reactome: R-CEL-5578749|Reactome: R-CEL-674695|Reactome: R-CEL-6781823|Reactome: R-CEL-6782135|Reactome: R-CEL-6782210|Reactome: R-CEL-6796648|Reactome: R-CEL-6803529|Reactome: R-CEL-6807505|Reactome: R-CEL-72086|Reactome: R-CEL-72163|Reactome: R-CEL-72165|Reactome: R-CEL-73776|Reactome: R-CEL-73779|Reactome: R-CEL-75953|Reactome: R-CEL-75955|Reactome…
BSQU_014g01140.1	aa5d60e165ece96173097664cac55dfd	257	MobiDBLite	mobidb-lite	consensus disorder prediction	74	99	-	T	2022-08-07	-	-
BSQU_014g01140.1	aa5d60e165ece96173097664cac55dfd	257	MobiDBLite	mobidb-lite	consensus disorder prediction	75	97	-	T	2022-08-07	-	-
BSQU_014g01140.1	aa5d60e165ece96173097664cac55dfd	257	MobiDBLite	mobidb-lite	consensus disorder prediction	151	172	-	T	2022-08-07	-	-
BSQU_014g01140.1	aa5d60e165ece96173097664cac55dfd	257	MobiDBLite	mobidb-lite	consensus disorder prediction	153	172	-	T	2022-08-07	-	-
BSQU_010g03260.1	4bda83eeb2a6b0ca011c812cdd4e85ca	748	MobiDBLite	mobidb-lite	consensus disorder prediction	671	690	-	T	2022-08-07	-	-
BSQU_010g03260.1	4bda83eeb2a6b0ca011c812cdd4e85ca	748	ProSitePatterns	PS00122	Carboxylesterases type-B serine active site.	274	289	-	T	2022-08-07	IPR019826	Carboxylesterase type B, active site	-	KEGG: 00100|KEGG: 00561|KEGG: 00564|KEGG: 00960|KEGG: 00981|KEGG: 00983|KEGG: 01100|KEGG: 01110|MetaCyc: PWY-1822|MetaCyc: PWY-1921|MetaCyc: PWY-5109|MetaCyc: PWY-5497|MetaCyc: PWY-5784|MetaCyc: PWY-5835|MetaCyc: PWY-5846|MetaCyc: PWY-6190|MetaCyc: PWY-6303|MetaCyc: PWY-6322|MetaCyc: PWY-6409|MetaCyc: PWY-6415|MetaCyc: PWY-6558|MetaCyc: PWY-6585|MetaCyc: PWY-6848|MetaCyc: PWY-6857|MetaCyc: PWY-68…
BSQU_010g03260.1	4bda83eeb2a6b0ca011c812cdd4e85ca	748	Gene3D	G3DSA:3.40.50.1820	-	59	591	7.7e-111	T	2022-08-07	IPR029058	Alpha/Beta hydrolase fold	-	KEGG: 00010|KEGG: 00020|KEGG: 00061|KEGG: 00062|KEGG: 00073|KEGG: 00100|KEGG: 00120|KEGG: 00130|KEGG: 00250|KEGG: 00254|KEGG: 00270|KEGG: 00311|KEGG: 00330|KEGG: 00360|KEGG: 00361|KEGG: 00362|KEGG: 00363|KEGG: 00364|KEGG: 00380|KEGG: 00404|KEGG: 00430|KEGG: 00460|KEGG: 00510|KEGG: 00522|KEGG: 00561|KEGG: 00564|KEGG: 00565|KEGG: 00572|KEGG: 00590|KEGG: 00591|KEGG: 00592|KEGG: 00620|KEGG: 00621|KEG…
BSQU_010g03260.1	4bda83eeb2a6b0ca011c812cdd4e85ca	748	MobiDBLite	mobidb-lite	consensus disorder prediction	29	47	-	T	2022-08-07	-	-
BSQU_010g03260.1	4bda83eeb2a6b0ca011c812cdd4e85ca	748	SUPERFAMILY	SSF53474	alpha/beta-Hydrolases	52	574	2.65e-80	T	2022-08-07	IPR029058	Alpha/Beta hydrolase fold	-	KEGG: 00010|KEGG: 00020|KEGG: 00061|KEGG: 00062|KEGG: 00073|KEGG: 00100|KEGG: 00120|KEGG: 00130|KEGG: 00250|KEGG: 00254|KEGG: 00270|KEGG: 00311|KEGG: 00330|KEGG: 00360|KEGG: 00361|KEGG: 00362|KEGG: 00363|KEGG: 00364|KEGG: 00380|KEGG: 00404|KEGG: 00430|KEGG: 00460|KEGG: 00510|KEGG: 00522|KEGG: 00561|KEGG: 00564|KEGG: 00565|KEGG: 00572|KEGG: 00590|KEGG: 00591|KEGG: 00592|KEGG: 00620|KEGG: 00621|KEG…
BSQU_010g03260.1	4bda83eeb2a6b0ca011c812cdd4e85ca	748	MobiDBLite	mobidb-lite	consensus disorder prediction	19	47	-	T	2022-08-07	-	-
BSQU_010g03260.1	4bda83eeb2a6b0ca011c812cdd4e85ca	748	MobiDBLite	mobidb-lite	consensus disorder prediction	725	748	-	T	2022-08-07	-	-
BSQU_010g03260.1	4bda83eeb2a6b0ca011c812cdd4e85ca	748	Pfam	PF00135	Carboxylesterase family	66	569	6.4e-66	T	2022-08-07	IPR002018	Carboxylesterase, type B	-	KEGG: 00100|KEGG: 00561|KEGG: 00564|KEGG: 00960|KEGG: 00981|KEGG: 00983|KEGG: 01100|KEGG: 01110|MetaCyc: PWY-1822|MetaCyc: PWY-1921|MetaCyc: PWY-5109|MetaCyc: PWY-5497|MetaCyc: PWY-5784|MetaCyc: PWY-5835|MetaCyc: PWY-5846|MetaCyc: PWY-6190|MetaCyc: PWY-6303|MetaCyc: PWY-6322|MetaCyc: PWY-6409|MetaCyc: PWY-6415|MetaCyc: PWY-6558|MetaCyc: PWY-6585|MetaCyc: PWY-6848|MetaCyc: PWY-6857|MetaCyc: PWY-68…
BSQU_010g03260.1	4bda83eeb2a6b0ca011c812cdd4e85ca	748	MobiDBLite	mobidb-lite	consensus disorder prediction	644	690	-	T	2022-08-07	-	-
BSQU_010g03260.1	4bda83eeb2a6b0ca011c812cdd4e85ca	748	MobiDBLite	mobidb-lite	consensus disorder prediction	730	748	-	T	2022-08-07	-	-
BSQU_010g03260.1	4bda83eeb2a6b0ca011c812cdd4e85ca	748	PANTHER	PTHR11559	CARBOXYLESTERASE	66	628	8.3e-74	T	2022-08-07	-	-
BSQU_003g09280.1	a4b8a0e9f430d54c3a992286eabe92c4	336	SMART	SM00633	glyco_10	70	329	4.5e-28	T	2022-08-07	IPR001000	Glycoside hydrolase family 10 domain	GO:0004553|GO:0005975	KEGG: 00500|KEGG: 01100|MetaCyc: PWY-6717|MetaCyc: PWY-6784|MetaCyc: PWY-6788
BSQU_003g09280.1	a4b8a0e9f430d54c3a992286eabe92c4	336	SUPERFAMILY	SSF51445	(Trans)glycosidases	26	328	2.11e-73	T	2022-08-07	IPR017853	Glycoside hydrolase superfamily	-	KEGG: 00010|KEGG: 00040|KEGG: 00051|KEGG: 00052|KEGG: 00053|KEGG: 00230|KEGG: 00380|KEGG: 00460|KEGG: 00500|KEGG: 00510|KEGG: 00511|KEGG: 00513|KEGG: 00520|KEGG: 00531|KEGG: 00561|KEGG: 00600|KEGG: 00603|KEGG: 00604|KEGG: 00860|KEGG: 00901|KEGG: 00906|KEGG: 00940|KEGG: 00942|KEGG: 00944|KEGG: 00983|KEGG: 01100|KEGG: 01110|KEGG: 01120|MetaCyc: PWY-116|MetaCyc: PWY-1901|MetaCyc: PWY-1921|MetaCyc: P…
BSQU_003g09280.1	a4b8a0e9f430d54c3a992286eabe92c4	336	Pfam	PF00331	Glycosyl hydrolase family 10	27	325	2.5e-63	T	2022-08-07	IPR001000	Glycoside hydrolase family 10 domain	GO:0004553|GO:0005975	KEGG: 00500|KEGG: 01100|MetaCyc: PWY-6717|MetaCyc: PWY-6784|MetaCyc: PWY-6788
BSQU_003g09280.1	a4b8a0e9f430d54c3a992286eabe92c4	336	PANTHER	PTHR31490	GLYCOSYL HYDROLASE	2	333	1.4e-151	T	2022-08-07	-	-
BSQU_003g09280.1	a4b8a0e9f430d54c3a992286eabe92c4	336	ProSiteProfiles	PS51760	Glycosyl hydrolases family 10 (GH10) domain profile.	21	328	40.303	T	2022-08-07	IPR001000	Glycoside hydrolase family 10 domain	GO:0004553|GO:0005975	KEGG: 00500|KEGG: 01100|MetaCyc: PWY-6717|MetaCyc: PWY-6784|MetaCyc: PWY-6788
BSQU_003g09280.1	a4b8a0e9f430d54c3a992286eabe92c4	336	PANTHER	PTHR31490:SF38	BETA-XYLANASE	2	333	1.4e-151	T	2022-08-07	-	-
BSQU_003g09280.1	a4b8a0e9f430d54c3a992286eabe92c4	336	Gene3D	G3DSA:3.20.20.80	Glycosidases	24	333	3e-74	T	2022-08-07	-	-
BSQU_004g04600.1	4271aaf252d33f4f1e0dd81ddd948e73	183	MobiDBLite	mobidb-lite	consensus disorder prediction	64	94	-	T	2022-08-07	-	-
BSQU_004g04600.1	4271aaf252d33f4f1e0dd81ddd948e73	183	MobiDBLite	mobidb-lite	consensus disorder prediction	74	94	-	T	2022-08-07	-	-
BSQU_004g03920.1	ca27c6d46873b07f344e7b06bea6b326	354	PANTHER	PTHR37536:SF1	PUTATIVE (AFU_ORTHOLOGUE AFUA_3G02970)-RELATED	77	339	8.5e-63	T	2022-08-07	-	-
BSQU_004g03920.1	ca27c6d46873b07f344e7b06bea6b326	354	Pfam	PF01828	Peptidase A4 family	129	338	7.5e-63	T	2022-08-07	IPR000250	Peptidase G1	GO:0004190|GO:0006508	-
BSQU_004g03920.1	ca27c6d46873b07f344e7b06bea6b326	354	MobiDBLite	mobidb-lite	consensus disorder prediction	18	43	-	T	2022-08-07	-	-
BSQU_004g03920.1	ca27c6d46873b07f344e7b06bea6b326	354	Gene3D	G3DSA:2.60.120.700	-	126	339	1.9e-54	T	2022-08-07	IPR038656	Peptidase G1 superfamily	-	-
BSQU_004g03920.1	ca27c6d46873b07f344e7b06bea6b326	354	SUPERFAMILY	SSF49899	Concanavalin A-like lectins/glucanases	125	338	3.56e-53	T	2022-08-07	IPR013320	Concanavalin A-like lectin/glucanase domain superfamily	-	KEGG: 00051|KEGG: 00052|KEGG: 00500|KEGG: 00511|KEGG: 00520|KEGG: 00531|KEGG: 00600|KEGG: 00630|KEGG: 01100|KEGG: 01110|KEGG: 04150|KEGG: 04151|KEGG: 04660|KEGG: 04714|KEGG: 04926|KEGG: 05163|KEGG: 05165|KEGG: 05170|MetaCyc: PWY-1822|MetaCyc: PWY-1901|MetaCyc: PWY-1921|MetaCyc: PWY-1961|MetaCyc: PWY-1981|MetaCyc: PWY-2021|MetaCyc: PWY-2343|MetaCyc: PWY-2881|MetaCyc: PWY-2901|MetaCyc: PWY-2902|Met…
BSQU_004g03920.1	ca27c6d46873b07f344e7b06bea6b326	354	PANTHER	PTHR37536	PUTATIVE (AFU_ORTHOLOGUE AFUA_3G02970)-RELATED	77	339	8.5e-63	T	2022-08-07	IPR000250	Peptidase G1	GO:0004190|GO:0006508	-
BSQU_004g03920.1	ca27c6d46873b07f344e7b06bea6b326	354	CDD	cd13426	Peptidase_G1	130	339	3.68336e-62	T	2022-08-07	-	-

## Sheet: Interproscan_BE_BS_shared
BSQU_009g04460.1	5008c6c0bc839ed85ecc6a8ab6d7e618	372	PANTHER	PTHR10730:SF51	GLYCOSYLTRANSFERASE 25 FAMILY MEMBER	37	330	2.5e-45	T	2022-08-07	-	-
BSQU_009g04460.1	5008c6c0bc839ed85ecc6a8ab6d7e618	372	CDD	cd06532	Glyco_transf_25	81	166	4.30886e-16	T	2022-08-07	IPR002654	Glycosyl transferase, family 25	-	KEGG: 00310|KEGG: 00514|KEGG: 01100|MetaCyc: PWY-1901|MetaCyc: PWY-1961|MetaCyc: PWY-1981|MetaCyc: PWY-2021|MetaCyc: PWY-2881|MetaCyc: PWY-2901|MetaCyc: PWY-2902|MetaCyc: PWY-4421|MetaCyc: PWY-5094|MetaCyc: PWY-5105|MetaCyc: PWY-5129|MetaCyc: PWY-5139|MetaCyc: PWY-5160|MetaCyc: PWY-5161|MetaCyc: PWY-5268|MetaCyc: PWY-5284|MetaCyc: PWY-5286|MetaCyc: PWY-5310|MetaCyc: PWY-5312|MetaCyc: PWY-5313|Met…
BSQU_009g04460.1	5008c6c0bc839ed85ecc6a8ab6d7e618	372	PANTHER	PTHR10730	PROCOLLAGEN-LYSINE,2-OXOGLUTARATE 5-DIOXYGENASE/GLYCOSYLTRANSFERASE 25 FAMILY MEMBER	37	330	2.5e-45	T	2022-08-07	-	-
BSQU_001g02680.1	dfaa0703f719261872ea783cb51c6910	148	MobiDBLite	mobidb-lite	consensus disorder prediction	26	92	-	T	2022-08-07	-	-
BSQU_002g01080.1	3a7f88348d9075b5aedcec4a8d01a846	327	Gene3D	G3DSA:2.120.10.30	TolB	19	326	1.3e-37	T	2022-08-07	IPR011042	Six-bladed beta-propeller, TolB-like	-	KEGG: 00030|KEGG: 00040|KEGG: 00053|KEGG: 00350|KEGG: 00363|KEGG: 00562|KEGG: 00627|KEGG: 00901|KEGG: 00910|KEGG: 00930|KEGG: 01100|KEGG: 01110|KEGG: 01120|KEGG: 04150|KEGG: 04151|KEGG: 04714|KEGG: 04916|KEGG: 04926|KEGG: 05163|KEGG: 05165|KEGG: 05170|MetaCyc: PWY-1121|MetaCyc: PWY-1186|MetaCyc: PWY-1921|MetaCyc: PWY-2221|MetaCyc: PWY-2541|MetaCyc: PWY-2601|MetaCyc: PWY-3162|MetaCyc: PWY-321|Meta…
BSQU_002g01080.1	3a7f88348d9075b5aedcec4a8d01a846	327	SUPERFAMILY	SSF63829	Calcium-dependent phosphotriesterase	27	304	7.85e-16	T	2022-08-07	-	-
BSQU_002g01080.1	3a7f88348d9075b5aedcec4a8d01a846	327	PANTHER	PTHR42060	-	21	304	8.3e-37	T	2022-08-07	-	-
BSQU_018g00110.1	0cae5eb343f71066adb0879bfc589fd7	629	MobiDBLite	mobidb-lite	consensus disorder prediction	225	270	-	T	2022-08-07	-	-
BSQU_018g00110.1	0cae5eb343f71066adb0879bfc589fd7	629	MobiDBLite	mobidb-lite	consensus disorder prediction	531	553	-	T	2022-08-07	-	-
BSQU_018g00110.1	0cae5eb343f71066adb0879bfc589fd7	629	MobiDBLite	mobidb-lite	consensus disorder prediction	125	164	-	T	2022-08-07	-	-
BSQU_018g00110.1	0cae5eb343f71066adb0879bfc589fd7	629	MobiDBLite	mobidb-lite	consensus disorder prediction	283	335	-	T	2022-08-07	-	-
BSQU_018g00110.1	0cae5eb343f71066adb0879bfc589fd7	629	MobiDBLite	mobidb-lite	consensus disorder prediction	137	158	-	T	2022-08-07	-	-
BSQU_018g00110.1	0cae5eb343f71066adb0879bfc589fd7	629	MobiDBLite	mobidb-lite	consensus disorder prediction	528	563	-	T	2022-08-07	-	-
BSQU_018g00110.1	0cae5eb343f71066adb0879bfc589fd7	629	MobiDBLite	mobidb-lite	consensus disorder prediction	225	348	-	T	2022-08-07	-	-
BSQU_023g00380.1	45ebd5b4b957bcde0d8101dc15a57d97	332	SUPERFAMILY	SSF51126	Pectin lyase-like	34	328	2.12e-61	T	2022-08-07	IPR011050	Pectin lyase fold/virulence factor	-	KEGG: 00040|KEGG: 00051|KEGG: 00052|KEGG: 00500|KEGG: 00531|KEGG: 00561|KEGG: 00600|KEGG: 00603|KEGG: 01053|KEGG: 01100|KEGG: 01110|MetaCyc: PWY-1061|MetaCyc: PWY-1921|MetaCyc: PWY-2083|MetaCyc: PWY-2343|MetaCyc: PWY-3542|MetaCyc: PWY-4021|MetaCyc: PWY-4161|MetaCyc: PWY-5059|MetaCyc: PWY-5105|MetaCyc: PWY-5109|MetaCyc: PWY-5209|MetaCyc: PWY-5287|MetaCyc: PWY-5301|MetaCyc: PWY-5305|MetaCyc: PWY-54…
BSQU_023g00380.1	45ebd5b4b957bcde0d8101dc15a57d97	332	ProSitePatterns	PS00503	Pectinesterase signature 2.	189	198	-	T	2022-08-07	IPR033131	Pectinesterase, Asp active site	-	KEGG: 00040|KEGG: 01100|MetaCyc: PWY-5109|MetaCyc: PWY-6322|MetaCyc: PWY-6585|MetaCyc: PWY-6917|MetaCyc: PWY-6948|MetaCyc: PWY-6995|MetaCyc: PWY-6997|MetaCyc: PWY-7007|MetaCyc: PWY-7246|MetaCyc: PWY-7248|MetaCyc: PWY-7292|MetaCyc: PWY-7401|MetaCyc: PWY-7402|MetaCyc: PWY-7690|MetaCyc: PWY-7706|MetaCyc: PWY-7733|MetaCyc: PWY-7734|MetaCyc: PWY-7738|MetaCyc: PWY-7740|MetaCyc: PWY-7741|MetaCyc: PWY-77…
BSQU_023g00380.1	45ebd5b4b957bcde0d8101dc15a57d97	332	PANTHER	PTHR31321	ACYL-COA THIOESTER HYDROLASE YBHC-RELATED	5	329	4.8e-114	T	2022-08-07	-	-
BSQU_023g00380.1	45ebd5b4b957bcde0d8101dc15a57d97	332	Gene3D	G3DSA:2.160.20.10	-	31	332	5.3e-105	T	2022-08-07	IPR012334	Pectin lyase fold	-	KEGG: 00040|KEGG: 00051|KEGG: 00052|KEGG: 00500|KEGG: 00561|KEGG: 00600|KEGG: 00603|KEGG: 01053|KEGG: 01100|KEGG: 01110|MetaCyc: PWY-1921|MetaCyc: PWY-2343|MetaCyc: PWY-5109|MetaCyc: PWY-5821|MetaCyc: PWY-5976|MetaCyc: PWY-6073|MetaCyc: PWY-6082|MetaCyc: PWY-6289|MetaCyc: PWY-6322|MetaCyc: PWY-6416|MetaCyc: PWY-6419|MetaCyc: PWY-6527|MetaCyc: PWY-6585|MetaCyc: PWY-6735|MetaCyc: PWY-6737|MetaCyc: …
BSQU_023g00380.1	45ebd5b4b957bcde0d8101dc15a57d97	332	PANTHER	PTHR31321:SF108	PECTINESTERASE A	5	329	4.8e-114	T	2022-08-07	-	-
BSQU_023g00380.1	45ebd5b4b957bcde0d8101dc15a57d97	332	Pfam	PF01095	Pectinesterase	50	308	1.4e-47	T	2022-08-07	IPR000070	Pectinesterase, catalytic	GO:0030599|GO:0042545	KEGG: 00040|KEGG: 01100|MetaCyc: PWY-5109|MetaCyc: PWY-6322|MetaCyc: PWY-6585|MetaCyc: PWY-6917|MetaCyc: PWY-6948|MetaCyc: PWY-6995|MetaCyc: PWY-6997|MetaCyc: PWY-7007|MetaCyc: PWY-7246|MetaCyc: PWY-7248|MetaCyc: PWY-7292|MetaCyc: PWY-7401|MetaCyc: PWY-7402|MetaCyc: PWY-7690|MetaCyc: PWY-7706|MetaCyc: PWY-7733|MetaCyc: PWY-7734|MetaCyc: PWY-7738|MetaCyc: PWY-7740|MetaCyc: PWY-7741|MetaCyc: PWY-77…
BSQU_006g06160.1	397bd08d1ead192cd2199fe34f974892	525	Pfam	PF00201	UDP-glucoronosyl and UDP-glucosyl transferase	261	459	1.9e-13	T	2022-08-07	IPR002213	UDP-glucuronosyl/UDP-glucosyltransferase	GO:0008194	KEGG: 00040|KEGG: 00053|KEGG: 00140|KEGG: 00380|KEGG: 00401|KEGG: 00402|KEGG: 00404|KEGG: 00460|KEGG: 00522|KEGG: 00565|KEGG: 00600|KEGG: 00830|KEGG: 00860|KEGG: 00902|KEGG: 00906|KEGG: 00908|KEGG: 00940|KEGG: 00941|KEGG: 00942|KEGG: 00943|KEGG: 00944|KEGG: 00966|KEGG: 00980|KEGG: 00982|KEGG: 00983|KEGG: 00999|KEGG: 01100|KEGG: 01110|MetaCyc: PWY-116|MetaCyc: PWY-1187|MetaCyc: PWY-1741|MetaCyc: P…
BSQU_006g06160.1	397bd08d1ead192cd2199fe34f974892	525	PANTHER	PTHR12317:SF61	DIACYLGLYCEROL ACYLTRANSFERASE FAMILY (AFU_ORTHOLOGUE AFUA_4G14150)	134	496	1.6e-60	T	2022-08-07	-	-
BSQU_006g06160.1	397bd08d1ead192cd2199fe34f974892	525	Gene3D	G3DSA:3.40.50.2000	Glycogen Phosphorylase B;	43	323	1.3e-05	T	2022-08-07	-	-
BSQU_006g06160.1	397bd08d1ead192cd2199fe34f974892	525	SUPERFAMILY	SSF53756	UDP-Glycosyltransferase/glycogen phosphorylase	47	519	8.97e-48	T	2022-08-07	-	-
BSQU_006g06160.1	397bd08d1ead192cd2199fe34f974892	525	Gene3D	G3DSA:3.40.50.2000	Glycogen Phosphorylase B;	324	501	1e-28	T	2022-08-07	-	-
BSQU_006g06160.1	397bd08d1ead192cd2199fe34f974892	525	ProSiteProfiles	PS51257	Prokaryotic membrane lipoprotein lipid attachment site profile.	1	16	6	T	2022-08-07	-	-
BSQU_006g06160.1	397bd08d1ead192cd2199fe34f974892	525	PANTHER	PTHR12317	DIACYLGLYCEROL O-ACYLTRANSFERASE	134	496	1.6e-60	T	2022-08-07	-	-
BSQU_008g01230.1	a554b2bc79eef184bfb58a2f020414a0	126	MobiDBLite	mobidb-lite	consensus disorder prediction	106	126	-	T	2022-08-07	-	-
BSQU_001g03130.1	76c4fcf7f801c3fcad6f830006464196	437	Pfam	PF03659	Glycosyl hydrolase family 71	23	410	1.3e-124	T	2022-08-07	IPR005197	Glycoside hydrolase family 71	GO:0016787	-
BSQU_001g03130.1	76c4fcf7f801c3fcad6f830006464196	437	Gene3D	G3DSA:3.20.20.80	Glycosidases	39	314	9.7e-13	T	2022-08-07	-	-
BSQU_001g03130.1	76c4fcf7f801c3fcad6f830006464196	437	CDD	cd11577	GH71	17	304	1.9267e-111	T	2022-08-07	IPR005197	Glycoside hydrolase family 71	GO:0016787	-
BSQU_001g03130.1	76c4fcf7f801c3fcad6f830006464196	437	PANTHER	PTHR43173:SF31	ALPHA-1,3-GLUCANASE/MUTANASE, PUTATIVE-RELATED	15	435	7.7e-155	T	2022-08-07	-	-
BSQU_001g03130.1	76c4fcf7f801c3fcad6f830006464196	437	PANTHER	PTHR43173	ABC1 FAMILY PROTEIN	15	435	7.7e-155	T	2022-08-07	-	-
BSQU_003g03090.1	660c761710a89d079c10e65aef23f49e	285	PANTHER	PTHR24148:SF73	-	89	277	2.3e-22	T	2022-08-07	-	-
BSQU_003g03090.1	660c761710a89d079c10e65aef23f49e	285	Pfam	PF06985	Heterokaryon incompatibility protein (HET)	88	169	3.7e-09	T	2022-08-07	IPR010730	Heterokaryon incompatibility	-	-
BSQU_003g03090.1	660c761710a89d079c10e65aef23f49e	285	PANTHER	PTHR24148	ANKYRIN REPEAT DOMAIN-CONTAINING PROTEIN 39 HOMOLOG-RELATED	89	277	2.3e-22	T	2022-08-07	-	-
BSQU_011g03360.1	a7fe81ea733c274abc08726c5c48cf60	201	PANTHER	PTHR33365:SF11	-	29	181	5.6e-39	T	2022-08-07	-	-
BSQU_011g03360.1	a7fe81ea733c274abc08726c5c48cf60	201	Pfam	PF11807	Mycotoxin biosynthesis protein UstYa	48	176	1.4e-24	T	2022-08-07	IPR021765	Mycotoxin biosynthesis protein UstYa-like	GO:0043386	MetaCyc: PWY-5660
BSQU_011g03360.1	a7fe81ea733c274abc08726c5c48cf60	201	PANTHER	PTHR33365	YALI0B05434P	29	181	5.6e-39	T	2022-08-07	IPR021765	Mycotoxin biosynthesis protein UstYa-like	GO:0043386	MetaCyc: PWY-5660
BSQU_007g05960.1	596fc6c322d2092be6f405176252f5e4	506	Gene3D	G3DSA:3.40.462.20	-	237	453	1.3e-44	T	2022-08-07	-	-
BSQU_007g05960.1	596fc6c322d2092be6f405176252f5e4	506	PANTHER	PTHR42973	BINDING OXIDOREDUCTASE, PUTATIVE (AFU_ORTHOLOGUE AFUA_1G17690)-RELATED	7	500	7.4e-114	T	2022-08-07	-	-
BSQU_007g05960.1	596fc6c322d2092be6f405176252f5e4	506	SUPERFAMILY	SSF56176	FAD-binding/transporter-associated domain-like	28	235	1.96e-34	T	2022-08-07	IPR036318	FAD-binding, type PCMH-like superfamily	GO:0050660	KEGG: 00030|KEGG: 00040|KEGG: 00051|KEGG: 00053|KEGG: 00100|KEGG: 00230|KEGG: 00232|KEGG: 00280|KEGG: 00350|KEGG: 00362|KEGG: 00380|KEGG: 00520|KEGG: 00550|KEGG: 00565|KEGG: 00620|KEGG: 00623|KEGG: 00627|KEGG: 00630|KEGG: 00750|KEGG: 00760|KEGG: 00830|KEGG: 00906|KEGG: 00908|KEGG: 00940|KEGG: 00950|KEGG: 00982|KEGG: 00983|KEGG: 00999|KEGG: 01057|KEGG: 01100|KEGG: 01110|KEGG: 01120|MetaCyc: PWY-11…
BSQU_007g05960.1	596fc6c322d2092be6f405176252f5e4	506	Gene3D	G3DSA:3.30.465.10	-	139	485	1.3e-44	T	2022-08-07	IPR016169	FAD-binding, type PCMH, subdomain 2	-	KEGG: 00030|KEGG: 00040|KEGG: 00051|KEGG: 00053|KEGG: 00100|KEGG: 00230|KEGG: 00232|KEGG: 00362|KEGG: 00520|KEGG: 00550|KEGG: 00565|KEGG: 00620|KEGG: 00623|KEGG: 00627|KEGG: 00630|KEGG: 00760|KEGG: 00908|KEGG: 01100|KEGG: 01110|KEGG: 01120|MetaCyc: PWY-1121|MetaCyc: PWY-1186|MetaCyc: PWY-2541|MetaCyc: PWY-2582|MetaCyc: PWY-2601|MetaCyc: PWY-282|MetaCyc: PWY-3162|MetaCyc: PWY-321|MetaCyc: PWY-3261…
BSQU_007g05960.1	596fc6c322d2092be6f405176252f5e4	506	Pfam	PF01565	FAD binding domain	67	205	5e-13	T	2022-08-07	IPR006094	FAD linked oxidase, N-terminal	GO:0016491|GO:0050660	KEGG: 00030|KEGG: 00040|KEGG: 00051|KEGG: 00053|KEGG: 00100|KEGG: 00520|KEGG: 00550|KEGG: 00565|KEGG: 00620|KEGG: 00623|KEGG: 00627|KEGG: 00630|KEGG: 00760|KEGG: 00908|KEGG: 00940|KEGG: 00950|KEGG: 00999|KEGG: 01057|KEGG: 01100|KEGG: 01110|KEGG: 01120|MetaCyc: PWY-1121|MetaCyc: PWY-1186|MetaCyc: PWY-2541|MetaCyc: PWY-2582|MetaCyc: PWY-2601|MetaCyc: PWY-2724|MetaCyc: PWY-282|MetaCyc: PWY-3162|Meta…
BSQU_007g05960.1	596fc6c322d2092be6f405176252f5e4	506	Gene3D	G3DSA:3.30.43.10	-	40	119	4.5e-08	T	2022-08-07	IPR016167	FAD-binding, type PCMH, subdomain 1	-	KEGG: 00030|KEGG: 00040|KEGG: 00051|KEGG: 00053|KEGG: 00071|KEGG: 00232|KEGG: 00520|KEGG: 00550|KEGG: 00565|KEGG: 00620|KEGG: 00623|KEGG: 00627|KEGG: 00760|KEGG: 00908|KEGG: 00940|KEGG: 00950|KEGG: 00999|KEGG: 01100|KEGG: 01110|KEGG: 01120|MetaCyc: PWY-1121|MetaCyc: PWY-1186|MetaCyc: PWY-2541|MetaCyc: PWY-2582|MetaCyc: PWY-2601|MetaCyc: PWY-282|MetaCyc: PWY-3162|MetaCyc: PWY-321|MetaCyc: PWY-3261…
BSQU_007g05960.1	596fc6c322d2092be6f405176252f5e4	506	ProSiteProfiles	PS51387	PCMH-type FAD-binding domain profile.	62	237	15.009	T	2022-08-07	IPR016166	FAD-binding domain, PCMH-type	GO:0071949	KEGG: 00030|KEGG: 00040|KEGG: 00051|KEGG: 00053|KEGG: 00100|KEGG: 00230|KEGG: 00232|KEGG: 00280|KEGG: 00350|KEGG: 00362|KEGG: 00380|KEGG: 00520|KEGG: 00550|KEGG: 00565|KEGG: 00620|KEGG: 00623|KEGG: 00627|KEGG: 00630|KEGG: 00750|KEGG: 00760|KEGG: 00830|KEGG: 00906|KEGG: 00908|KEGG: 00940|KEGG: 00950|KEGG: 00982|KEGG: 00983|KEGG: 00999|KEGG: 01057|KEGG: 01100|KEGG: 01110|KEGG: 01120|MetaCyc: PWY-11…
BSQU_007g05960.1	596fc6c322d2092be6f405176252f5e4	506	PANTHER	PTHR42973:SF27	OXIDOREDUCTASE, PUTATIVE (AFU_ORTHOLOGUE AFUA_3G03300)-RELATED	7	500	7.4e-114	T	2022-08-07	-	-
BSQU_006g05020.1	fad7cdb76aba6bb1b68ef7c51687b537	164	ProSiteProfiles	PS51257	Prokaryotic membrane lipoprotein lipid attachment site profile.	1	15	5	T	2022-08-07	-	-
BSQU_007g05980.1	a72e8d80b020410213d23aaf419b404d	543	Gene3D	G3DSA:3.40.462.20	-	273	505	5.7e-80	T	2022-08-07	-	-
BSQU_007g05980.1	a72e8d80b020410213d23aaf419b404d	543	PANTHER	PTHR42973	BINDING OXIDOREDUCTASE, PUTATIVE (AFU_ORTHOLOGUE AFUA_1G17690)-RELATED	62	537	3.3e-121	T	2022-08-07	-	-
BSQU_007g05980.1	a72e8d80b020410213d23aaf419b404d	543	SUPERFAMILY	SSF56176	FAD-binding/transporter-associated domain-like	80	269	2.71e-44	T	2022-08-07	IPR036318	FAD-binding, type PCMH-like superfamily	GO:0050660	KEGG: 00030|KEGG: 00040|KEGG: 00051|KEGG: 00053|KEGG: 00100|KEGG: 00230|KEGG: 00232|KEGG: 00280|KEGG: 00350|KEGG: 00362|KEGG: 00380|KEGG: 00520|KEGG: 00550|KEGG: 00565|KEGG: 00620|KEGG: 00623|KEGG: 00627|KEGG: 00630|KEGG: 00750|KEGG: 00760|KEGG: 00830|KEGG: 00906|KEGG: 00908|KEGG: 00940|KEGG: 00950|KEGG: 00982|KEGG: 00983|KEGG: 00999|KEGG: 01057|KEGG: 01100|KEGG: 01110|KEGG: 01120|MetaCyc: PWY-11…
BSQU_007g05980.1	a72e8d80b020410213d23aaf419b404d	543	Gene3D	G3DSA:3.30.465.40	-	92	533	5.7e-80	T	2022-08-07	-	-
BSQU_007g05980.1	a72e8d80b020410213d23aaf419b404d	543	ProSiteProfiles	PS51387	PCMH-type FAD-binding domain profile.	99	270	18.372	T	2022-08-07	IPR016166	FAD-binding domain, PCMH-type	GO:0071949	KEGG: 00030|KEGG: 00040|KEGG: 00051|KEGG: 00053|KEGG: 00100|KEGG: 00230|KEGG: 00232|KEGG: 00280|KEGG: 00350|KEGG: 00362|KEGG: 00380|KEGG: 00520|KEGG: 00550|KEGG: 00565|KEGG: 00620|KEGG: 00623|KEGG: 00627|KEGG: 00630|KEGG: 00750|KEGG: 00760|KEGG: 00830|KEGG: 00906|KEGG: 00908|KEGG: 00940|KEGG: 00950|KEGG: 00982|KEGG: 00983|KEGG: 00999|KEGG: 01057|KEGG: 01100|KEGG: 01110|KEGG: 01120|MetaCyc: PWY-11…
BSQU_007g05980.1	a72e8d80b020410213d23aaf419b404d	543	Pfam	PF01565	FAD binding domain	106	238	8.4e-25	T	2022-08-07	IPR006094	FAD linked oxidase, N-terminal	GO:0016491|GO:0050660	KEGG: 00030|KEGG: 00040|KEGG: 00051|KEGG: 00053|KEGG: 00100|KEGG: 00520|KEGG: 00550|KEGG: 00565|KEGG: 00620|KEGG: 00623|KEGG: 00627|KEGG: 00630|KEGG: 00760|KEGG: 00908|KEGG: 00940|KEGG: 00950|KEGG: 00999|KEGG: 01057|KEGG: 01100|KEGG: 01110|KEGG: 01120|MetaCyc: PWY-1121|MetaCyc: PWY-1186|MetaCyc: PWY-2541|MetaCyc: PWY-2582|MetaCyc: PWY-2601|MetaCyc: PWY-2724|MetaCyc: PWY-282|MetaCyc: PWY-3162|Meta…
BSQU_007g05980.1	a72e8d80b020410213d23aaf419b404d	543	PANTHER	PTHR42973:SF9	OXYGENASE, PUTATIVE (AFU_ORTHOLOGUE AFUA_3G00840)-RELATED	62	537	3.3e-121	T	2022-08-07	-	-
BSQU_007g05980.1	a72e8d80b020410213d23aaf419b404d	543	ProSiteProfiles	PS51257	Prokaryotic membrane lipoprotein lipid attachment site profile.	1	22	5	T	2022-08-07	-	-
BSQU_007g05980.1	a72e8d80b020410213d23aaf419b404d	543	SUPERFAMILY	SSF55103	FAD-linked oxidases, C-terminal domain	236	531	3.11e-06	T	2022-08-07	IPR016164	FAD-linked oxidase-like, C-terminal	GO:0003824|GO:0050660	KEGG: 00565|KEGG: 00620|KEGG: 00623|KEGG: 00627|KEGG: 00630|KEGG: 00760|KEGG: 00908|KEGG: 01100|KEGG: 01120|MetaCyc: PWY-2582|MetaCyc: PWY-282|MetaCyc: PWY-5283|MetaCyc: PWY-5386|MetaCyc: PWY-5644|MetaCyc: PWY-5748|MetaCyc: PWY-6420|MetaCyc: PWY-6649|MetaCyc: PWY-6670|MetaCyc: PWY-7300|MetaCyc: PWY-7425|MetaCyc: PWY-7599|MetaCyc: PWY-7636|MetaCyc: PWY-7782|MetaCyc: PWY-8110|Reactome: R-BTA-880009…
BSQU_004g01610.1	f5935a2279a7bd4f7dd3fcd719dec0a0	409	MobiDBLite	mobidb-lite	consensus disorder prediction	260	409	-	T	2022-08-07	-	-
BSQU_004g01610.1	f5935a2279a7bd4f7dd3fcd719dec0a0	409	PANTHER	PTHR22093	LEUKOCYTE RECEPTOR CLUSTER LRC MEMBER 1	69	398	5.3e-47	T	2022-08-07	IPR039875	Leukocyte receptor cluster member 1-like	-	-
BSQU_004g01610.1	f5935a2279a7bd4f7dd3fcd719dec0a0	409	MobiDBLite	mobidb-lite	consensus disorder prediction	123	188	-	T	2022-08-07	-	-
BSQU_004g01610.1	f5935a2279a7bd4f7dd3fcd719dec0a0	409	MobiDBLite	mobidb-lite	consensus disorder prediction	260	289	-	T	2022-08-07	-	-
BSQU_004g01610.1	f5935a2279a7bd4f7dd3fcd719dec0a0	409	MobiDBLite	mobidb-lite	consensus disorder prediction	169	183	-	T	2022-08-07	-	-
BSQU_004g01610.1	f5935a2279a7bd4f7dd3fcd719dec0a0	409	Coils	Coil	Coil	93	115	-	T	2022-08-07	-	-
BSQU_004g01610.1	f5935a2279a7bd4f7dd3fcd719dec0a0	409	Pfam	PF10197	N-terminal domain of CBF1 interacting co-repressor CIR	77	113	2.7e-07	T	2022-08-07	IPR019339	CBF1-interacting co-repressor CIR, N-terminal domain	-	Reactome: R-HSA-72163|Reactome: R-MMU-72163
BSQU_004g01610.1	f5935a2279a7bd4f7dd3fcd719dec0a0	409	Coils	Coil	Coil	305	339	-	T	2022-08-07	-	-
BSQU_004g01610.1	f5935a2279a7bd4f7dd3fcd719dec0a0	409	MobiDBLite	mobidb-lite	consensus disorder prediction	393	409	-	T	2022-08-07	-	-
BSQU_004g01610.1	f5935a2279a7bd4f7dd3fcd719dec0a0	409	SMART	SM01083	Cir_N_3	77	113	5.5e-10	T	2022-08-07	IPR019339	CBF1-interacting co-repressor CIR, N-terminal domain	-	Reactome: R-HSA-72163|Reactome: R-MMU-72163
BSQU_004g01610.1	f5935a2279a7bd4f7dd3fcd719dec0a0	409	MobiDBLite	mobidb-lite	consensus disorder prediction	127	168	-	T	2022-08-07	-	-
BSQU_004g01610.1	f5935a2279a7bd4f7dd3fcd719dec0a0	409	MobiDBLite	mobidb-lite	consensus disorder prediction	305	375	-	T	2022-08-07	-	-
BSQU_009g02390.1	a48eebd0d3e75b8b1126b18ce4bc55cf	603	MobiDBLite	mobidb-lite	consensus disorder prediction	545	565	-	T	2022-08-07	-	-
BSQU_007g05970.1	8aa239ba0c15a7a30c78873b2296b41c	303	Pfam	PF00378	Enoyl-CoA hydratase/isomerase	36	245	3.9e-15	T	2022-08-07	IPR001753	Enoyl-CoA hydratase/isomerase	GO:0003824	KEGG: 00061|KEGG: 00062|KEGG: 00071|KEGG: 00130|KEGG: 00280|KEGG: 00281|KEGG: 00310|KEGG: 00332|KEGG: 00360|KEGG: 00362|KEGG: 00364|KEGG: 00380|KEGG: 00410|KEGG: 00592|KEGG: 00623|KEGG: 00627|KEGG: 00640|KEGG: 00650|KEGG: 00660|KEGG: 00720|KEGG: 00903|KEGG: 00920|KEGG: 00930|KEGG: 00998|KEGG: 01055|KEGG: 01100|KEGG: 01110|KEGG: 01120|MetaCyc: PWY-1361|MetaCyc: PWY-2229|MetaCyc: PWY-2467|MetaCyc: …
BSQU_007g05970.1	8aa239ba0c15a7a30c78873b2296b41c	303	CDD	cd06558	crotonase-like	32	230	3.20145e-17	T	2022-08-07	-	-
BSQU_007g05970.1	8aa239ba0c15a7a30c78873b2296b41c	303	Coils	Coil	Coil	209	229	-	T	2022-08-07	-	-
BSQU_007g05970.1	8aa239ba0c15a7a30c78873b2296b41c	303	Gene3D	G3DSA:3.90.226.10	-	25	302	3.1e-41	T	2022-08-07	-	-
BSQU_007g05970.1	8aa239ba0c15a7a30c78873b2296b41c	303	PANTHER	PTHR43459:SF1	EG:BACN32G11.4 PROTEIN	29	268	6.8e-22	T	2022-08-07	-	-
BSQU_007g05970.1	8aa239ba0c15a7a30c78873b2296b41c	303	PANTHER	PTHR43459	ENOYL-COA HYDRATASE	29	268	6.8e-22	T	2022-08-07	-	-
BSQU_007g05970.1	8aa239ba0c15a7a30c78873b2296b41c	303	SUPERFAMILY	SSF52096	ClpP/crotonase	24	246	9.95e-31	T	2022-08-07	IPR029045	ClpP/crotonase-like domain superfamily	-	KEGG: 00061|KEGG: 00062|KEGG: 00071|KEGG: 00130|KEGG: 00254|KEGG: 00280|KEGG: 00281|KEGG: 00310|KEGG: 00332|KEGG: 00360|KEGG: 00362|KEGG: 00364|KEGG: 00380|KEGG: 00410|KEGG: 00592|KEGG: 00620|KEGG: 00623|KEGG: 00627|KEGG: 00630|KEGG: 00640|KEGG: 00650|KEGG: 00660|KEGG: 00720|KEGG: 00903|KEGG: 00920|KEGG: 00930|KEGG: 00998|KEGG: 01055|KEGG: 01100|KEGG: 01110|KEGG: 01120|MetaCyc: PWY-1361|MetaCyc: …
BSQU_005g00520.1	4c68971232dcaf886464cf47d5cb5f52	371	SUPERFAMILY	SSF51126	Pectin lyase-like	32	371	1.81e-76	T	2022-08-07	IPR011050	Pectin lyase fold/virulence factor	-	KEGG: 00040|KEGG: 00051|KEGG: 00052|KEGG: 00500|KEGG: 00531|KEGG: 00561|KEGG: 00600|KEGG: 00603|KEGG: 01053|KEGG: 01100|KEGG: 01110|MetaCyc: PWY-1061|MetaCyc: PWY-1921|MetaCyc: PWY-2083|MetaCyc: PWY-2343|MetaCyc: PWY-3542|MetaCyc: PWY-4021|MetaCyc: PWY-4161|MetaCyc: PWY-5059|MetaCyc: PWY-5105|MetaCyc: PWY-5109|MetaCyc: PWY-5209|MetaCyc: PWY-5287|MetaCyc: PWY-5301|MetaCyc: PWY-5305|MetaCyc: PWY-54…
BSQU_005g00520.1	4c68971232dcaf886464cf47d5cb5f52	371	Gene3D	G3DSA:2.160.20.10	-	32	371	3.2e-82	T	2022-08-07	IPR012334	Pectin lyase fold	-	KEGG: 00040|KEGG: 00051|KEGG: 00052|KEGG: 00500|KEGG: 00561|KEGG: 00600|KEGG: 00603|KEGG: 01053|KEGG: 01100|KEGG: 01110|MetaCyc: PWY-1921|MetaCyc: PWY-2343|MetaCyc: PWY-5109|MetaCyc: PWY-5821|MetaCyc: PWY-5976|MetaCyc: PWY-6073|MetaCyc: PWY-6082|MetaCyc: PWY-6289|MetaCyc: PWY-6322|MetaCyc: PWY-6416|MetaCyc: PWY-6419|MetaCyc: PWY-6527|MetaCyc: PWY-6585|MetaCyc: PWY-6735|MetaCyc: PWY-6737|MetaCyc: …
BSQU_005g00520.1	4c68971232dcaf886464cf47d5cb5f52	371	Pfam	PF00295	Glycosyl hydrolases family 28	49	371	2.4e-99	T	2022-08-07	IPR000743	Glycoside hydrolase, family 28	GO:0004650|GO:0005975	KEGG: 00040|KEGG: 01100|MetaCyc: PWY-1921|MetaCyc: PWY-2343|MetaCyc: PWY-5821|MetaCyc: PWY-5976|MetaCyc: PWY-6527|MetaCyc: PWY-6735|MetaCyc: PWY-6737|MetaCyc: PWY-6749|MetaCyc: PWY-6784|MetaCyc: PWY-6821|MetaCyc: PWY-6848|MetaCyc: PWY-6855|MetaCyc: PWY-6906|MetaCyc: PWY-6972|MetaCyc: PWY-6996|MetaCyc: PWY-7056|MetaCyc: PWY-7057|MetaCyc: PWY-7074|MetaCyc: PWY-7091|MetaCyc: PWY-7133|MetaCyc: PWY-71…
BSQU_005g00520.1	4c68971232dcaf886464cf47d5cb5f52	371	ProSitePatterns	PS00502	Polygalacturonase active site.	225	238	-	T	2022-08-07	IPR000743	Glycoside hydrolase, family 28	GO:0004650|GO:0005975	KEGG: 00040|KEGG: 01100|MetaCyc: PWY-1921|MetaCyc: PWY-2343|MetaCyc: PWY-5821|MetaCyc: PWY-5976|MetaCyc: PWY-6527|MetaCyc: PWY-6735|MetaCyc: PWY-6737|MetaCyc: PWY-6749|MetaCyc: PWY-6784|MetaCyc: PWY-6821|MetaCyc: PWY-6848|MetaCyc: PWY-6855|MetaCyc: PWY-6906|MetaCyc: PWY-6972|MetaCyc: PWY-6996|MetaCyc: PWY-7056|MetaCyc: PWY-7057|MetaCyc: PWY-7074|MetaCyc: PWY-7091|MetaCyc: PWY-7133|MetaCyc: PWY-71…
BSQU_005g00520.1	4c68971232dcaf886464cf47d5cb5f52	371	SMART	SM00710	pbh1	196	217	1800	T	2022-08-07	IPR006626	Parallel beta-helix repeat	-	KEGG: 00040|KEGG: 00051|KEGG: 00052|KEGG: 00561|KEGG: 00600|KEGG: 00603|KEGG: 01053|KEGG: 01100|KEGG: 01110|MetaCyc: PWY-1921|MetaCyc: PWY-2343|MetaCyc: PWY-5821|MetaCyc: PWY-5976|MetaCyc: PWY-6073|MetaCyc: PWY-6082|MetaCyc: PWY-6289|MetaCyc: PWY-6416|MetaCyc: PWY-6419|MetaCyc: PWY-6527|MetaCyc: PWY-6735|MetaCyc: PWY-6737|MetaCyc: PWY-6749|MetaCyc: PWY-6784|MetaCyc: PWY-6821|MetaCyc: PWY-6848|Met…
BSQU_005g00520.1	4c68971232dcaf886464cf47d5cb5f52	371	SMART	SM00710	pbh1	279	301	53	T	2022-08-07	IPR006626	Parallel beta-helix repeat	-	KEGG: 00040|KEGG: 00051|KEGG: 00052|KEGG: 00561|KEGG: 00600|KEGG: 00603|KEGG: 01053|KEGG: 01100|KEGG: 01110|MetaCyc: PWY-1921|MetaCyc: PWY-2343|MetaCyc: PWY-5821|MetaCyc: PWY-5976|MetaCyc: PWY-6073|MetaCyc: PWY-6082|MetaCyc: PWY-6289|MetaCyc: PWY-6416|MetaCyc: PWY-6419|MetaCyc: PWY-6527|MetaCyc: PWY-6735|MetaCyc: PWY-6737|MetaCyc: PWY-6749|MetaCyc: PWY-6784|MetaCyc: PWY-6821|MetaCyc: PWY-6848|Met…
BSQU_005g00520.1	4c68971232dcaf886464cf47d5cb5f52	371	SMART	SM00710	pbh1	218	238	8900	T	2022-08-07	IPR006626	Parallel beta-helix repeat	-	KEGG: 00040|KEGG: 00051|KEGG: 00052|KEGG: 00561|KEGG: 00600|KEGG: 00603|KEGG: 01053|KEGG: 01100|KEGG: 01110|MetaCyc: PWY-1921|MetaCyc: PWY-2343|MetaCyc: PWY-5821|MetaCyc: PWY-5976|MetaCyc: PWY-6073|MetaCyc: PWY-6082|MetaCyc: PWY-6289|MetaCyc: PWY-6416|MetaCyc: PWY-6419|MetaCyc: PWY-6527|MetaCyc: PWY-6735|MetaCyc: PWY-6737|MetaCyc: PWY-6749|MetaCyc: PWY-6784|MetaCyc: PWY-6821|MetaCyc: PWY-6848|Met…
BSQU_005g00520.1	4c68971232dcaf886464cf47d5cb5f52	371	SMART	SM00710	pbh1	250	271	76	T	2022-08-07	IPR006626	Parallel beta-helix repeat	-	KEGG: 00040|KEGG: 00051|KEGG: 00052|KEGG: 00561|KEGG: 00600|KEGG: 00603|KEGG: 01053|KEGG: 01100|KEGG: 01110|MetaCyc: PWY-1921|MetaCyc: PWY-2343|MetaCyc: PWY-5821|MetaCyc: PWY-5976|MetaCyc: PWY-6073|MetaCyc: PWY-6082|MetaCyc: PWY-6289|MetaCyc: PWY-6416|MetaCyc: PWY-6419|MetaCyc: PWY-6527|MetaCyc: PWY-6735|MetaCyc: PWY-6737|MetaCyc: PWY-6749|MetaCyc: PWY-6784|MetaCyc: PWY-6821|MetaCyc: PWY-6848|Met…
BSQU_005g00520.1	4c68971232dcaf886464cf47d5cb5f52	371	SMART	SM00710	pbh1	141	163	9800	T	2022-08-07	IPR006626	Parallel beta-helix repeat	-	KEGG: 00040|KEGG: 00051|KEGG: 00052|KEGG: 00561|KEGG: 00600|KEGG: 00603|KEGG: 01053|KEGG: 01100|KEGG: 01110|MetaCyc: PWY-1921|MetaCyc: PWY-2343|MetaCyc: PWY-5821|MetaCyc: PWY-5976|MetaCyc: PWY-6073|MetaCyc: PWY-6082|MetaCyc: PWY-6289|MetaCyc: PWY-6416|MetaCyc: PWY-6419|MetaCyc: PWY-6527|MetaCyc: PWY-6735|MetaCyc: PWY-6737|MetaCyc: PWY-6749|MetaCyc: PWY-6784|MetaCyc: PWY-6821|MetaCyc: PWY-6848|Met…
BSQU_005g00520.1	4c68971232dcaf886464cf47d5cb5f52	371	SMART	SM00710	pbh1	164	195	2400	T	2022-08-07	IPR006626	Parallel beta-helix repeat	-	KEGG: 00040|KEGG: 00051|KEGG: 00052|KEGG: 00561|KEGG: 00600|KEGG: 00603|KEGG: 01053|KEGG: 01100|KEGG: 01110|MetaCyc: PWY-1921|MetaCyc: PWY-2343|MetaCyc: PWY-5821|MetaCyc: PWY-5976|MetaCyc: PWY-6073|MetaCyc: PWY-6082|MetaCyc: PWY-6289|MetaCyc: PWY-6416|MetaCyc: PWY-6419|MetaCyc: PWY-6527|MetaCyc: PWY-6735|MetaCyc: PWY-6737|MetaCyc: PWY-6749|MetaCyc: PWY-6784|MetaCyc: PWY-6821|MetaCyc: PWY-6848|Met…
BSQU_005g00520.1	4c68971232dcaf886464cf47d5cb5f52	371	PANTHER	PTHR31884	POLYGALACTURONASE	11	371	1.4e-127	T	2022-08-07	-	-
BSQU_018g04360.1	c59663b10d9ac0e9752a9ee2d446d350	173	PANTHER	PTHR38123	CELL WALL SERINE-THREONINE-RICH GALACTOMANNOPROTEIN MP1 (AFU_ORTHOLOGUE AFUA_4G03240)	13	172	5.1e-25	T	2022-08-07	-	-
BSQU_018g04360.1	c59663b10d9ac0e9752a9ee2d446d350	173	Coils	Coil	Coil	20	40	-	T	2022-08-07	-	-
BSQU_018g04360.1	c59663b10d9ac0e9752a9ee2d446d350	173	Pfam	PF12296	Hydrophobic surface binding protein A	20	140	7.8e-19	T	2022-08-07	IPR021054	Cell wall mannoprotein 1	-	-
BSQU_018g04360.1	c59663b10d9ac0e9752a9ee2d446d350	173	PANTHER	PTHR38123:SF6	CELL WALL SERINE-THREONINE-RICH GALACTOMANNOPROTEIN MP1 (AFU_ORTHOLOGUE AFUA_4G03240)	13	172	5.1e-25	T	2022-08-07	-	-
BSQU_008g05120.1	7f8175dbf1e2d9f76401925a25bfb346	699	ProSitePatterns	PS00081	Lipoxygenases iron-binding region signature 2.	401	411	-	T	2022-08-07	IPR020834	Lipoxygenase, conserved site	GO:0016702|GO:0046872	KEGG: 00590|KEGG: 00591|KEGG: 00592|KEGG: 01100|KEGG: 01110|MetaCyc: PWY-181|MetaCyc: PWY-321|MetaCyc: PWY-5163|MetaCyc: PWY-5283|MetaCyc: PWY-5406|MetaCyc: PWY-5407|MetaCyc: PWY-5408|MetaCyc: PWY-5409|MetaCyc: PWY-5410|MetaCyc: PWY-5642|MetaCyc: PWY-6068|MetaCyc: PWY-6069|MetaCyc: PWY-6084|MetaCyc: PWY-6087|MetaCyc: PWY-6089|MetaCyc: PWY-6093|MetaCyc: PWY-6094|MetaCyc: PWY-6102|MetaCyc: PWY-6107…
BSQU_008g05120.1	7f8175dbf1e2d9f76401925a25bfb346	699	Gene3D	G3DSA:1.20.245.10	-	372	696	6e-79	T	2022-08-07	-	-
BSQU_008g05120.1	7f8175dbf1e2d9f76401925a25bfb346	699	PANTHER	PTHR11771	LIPOXYGENASE	128	696	4.2e-92	T	2022-08-07	IPR000907	Lipoxygenase	GO:0016702|GO:0046872	KEGG: 00590|KEGG: 00591|KEGG: 00592|KEGG: 01100|KEGG: 01110|MetaCyc: PWY-181|MetaCyc: PWY-321|MetaCyc: PWY-5163|MetaCyc: PWY-5283|MetaCyc: PWY-5406|MetaCyc: PWY-5407|MetaCyc: PWY-5408|MetaCyc: PWY-5409|MetaCyc: PWY-5410|MetaCyc: PWY-5642|MetaCyc: PWY-6068|MetaCyc: PWY-6069|MetaCyc: PWY-6084|MetaCyc: PWY-6087|MetaCyc: PWY-6089|MetaCyc: PWY-6093|MetaCyc: PWY-6094|MetaCyc: PWY-6102|MetaCyc: PWY-6107…
BSQU_008g05120.1	7f8175dbf1e2d9f76401925a25bfb346	699	PRINTS	PR00087	Lipoxygenase signature	394	414	2.4e-07	T	2022-08-07	IPR013819	Lipoxygenase, C-terminal	GO:0016702|GO:0046872	KEGG: 00590|KEGG: 00591|KEGG: 00592|KEGG: 01100|KEGG: 01110|MetaCyc: PWY-181|MetaCyc: PWY-321|MetaCyc: PWY-5163|MetaCyc: PWY-5283|MetaCyc: PWY-5406|MetaCyc: PWY-5407|MetaCyc: PWY-5408|MetaCyc: PWY-5409|MetaCyc: PWY-5410|MetaCyc: PWY-5642|MetaCyc: PWY-6068|MetaCyc: PWY-6069|MetaCyc: PWY-6084|MetaCyc: PWY-6087|MetaCyc: PWY-6089|MetaCyc: PWY-6093|MetaCyc: PWY-6094|MetaCyc: PWY-6102|MetaCyc: PWY-6107…
BSQU_008g05120.1	7f8175dbf1e2d9f76401925a25bfb346	699	PRINTS	PR00087	Lipoxygenase signature	374	391	2.4e-07	T	2022-08-07	IPR013819	Lipoxygenase, C-terminal	GO:0016702|GO:0046872	KEGG: 00590|KEGG: 00591|KEGG: 00592|KEGG: 01100|KEGG: 01110|MetaCyc: PWY-181|MetaCyc: PWY-321|MetaCyc: PWY-5163|MetaCyc: PWY-5283|MetaCyc: PWY-5406|MetaCyc: PWY-5407|MetaCyc: PWY-5408|MetaCyc: PWY-5409|MetaCyc: PWY-5410|MetaCyc: PWY-5642|MetaCyc: PWY-6068|MetaCyc: PWY-6069|MetaCyc: PWY-6084|MetaCyc: PWY-6087|MetaCyc: PWY-6089|MetaCyc: PWY-6093|MetaCyc: PWY-6094|MetaCyc: PWY-6102|MetaCyc: PWY-6107…
BSQU_008g05120.1	7f8175dbf1e2d9f76401925a25bfb346	699	PRINTS	PR00087	Lipoxygenase signature	356	373	2.4e-07	T	2022-08-07	IPR013819	Lipoxygenase, C-terminal	GO:0016702|GO:0046872	KEGG: 00590|KEGG: 00591|KEGG: 00592|KEGG: 01100|KEGG: 01110|MetaCyc: PWY-181|MetaCyc: PWY-321|MetaCyc: PWY-5163|MetaCyc: PWY-5283|MetaCyc: PWY-5406|MetaCyc: PWY-5407|MetaCyc: PWY-5408|MetaCyc: PWY-5409|MetaCyc: PWY-5410|MetaCyc: PWY-5642|MetaCyc: PWY-6068|MetaCyc: PWY-6069|MetaCyc: PWY-6084|MetaCyc: PWY-6087|MetaCyc: PWY-6089|MetaCyc: PWY-6093|MetaCyc: PWY-6094|MetaCyc: PWY-6102|MetaCyc: PWY-6107…
BSQU_008g05120.1	7f8175dbf1e2d9f76401925a25bfb346	699	Pfam	PF00305	Lipoxygenase	306	608	2.3e-52	T	2022-08-07	IPR013819	Lipoxygenase, C-terminal	GO:0016702|GO:0046872	KEGG: 00590|KEGG: 00591|KEGG: 00592|KEGG: 01100|KEGG: 01110|MetaCyc: PWY-181|MetaCyc: PWY-321|MetaCyc: PWY-5163|MetaCyc: PWY-5283|MetaCyc: PWY-5406|MetaCyc: PWY-5407|MetaCyc: PWY-5408|MetaCyc: PWY-5409|MetaCyc: PWY-5410|MetaCyc: PWY-5642|MetaCyc: PWY-6068|MetaCyc: PWY-6069|MetaCyc: PWY-6084|MetaCyc: PWY-6087|MetaCyc: PWY-6089|MetaCyc: PWY-6093|MetaCyc: PWY-6094|MetaCyc: PWY-6102|MetaCyc: PWY-6107…
BSQU_008g05120.1	7f8175dbf1e2d9f76401925a25bfb346	699	Gene3D	G3DSA:3.10.450.60	-	245	370	3e-08	T	2022-08-07	-	-
BSQU_008g05120.1	7f8175dbf1e2d9f76401925a25bfb346	699	ProSiteProfiles	PS51393	Lipoxygenase iron-binding catalytic domain profile.	221	699	67.267	T	2022-08-07	IPR013819	Lipoxygenase, C-terminal	GO:0016702|GO:0046872	KEGG: 00590|KEGG: 00591|KEGG: 00592|KEGG: 01100|KEGG: 01110|MetaCyc: PWY-181|MetaCyc: PWY-321|MetaCyc: PWY-5163|MetaCyc: PWY-5283|MetaCyc: PWY-5406|MetaCyc: PWY-5407|MetaCyc: PWY-5408|MetaCyc: PWY-5409|MetaCyc: PWY-5410|MetaCyc: PWY-5642|MetaCyc: PWY-6068|MetaCyc: PWY-6069|MetaCyc: PWY-6084|MetaCyc: PWY-6087|MetaCyc: PWY-6089|MetaCyc: PWY-6093|MetaCyc: PWY-6094|MetaCyc: PWY-6102|MetaCyc: PWY-6107…
BSQU_008g05120.1	7f8175dbf1e2d9f76401925a25bfb346	699	PANTHER	PTHR11771:SF153	LIPOXYGENASE 6, CHLOROPLASTIC	128	696	4.2e-92	T	2022-08-07	-	-
BSQU_008g05120.1	7f8175dbf1e2d9f76401925a25bfb346	699	SUPERFAMILY	SSF48484	Lipoxigenase	80	699	1.7e-118	T	2022-08-07	IPR036226	Lipoxigenase, C-terminal domain superfamily	-	KEGG: 00590|KEGG: 00591|KEGG: 00592|KEGG: 01100|KEGG: 01110|MetaCyc: PWY-181|MetaCyc: PWY-321|MetaCyc: PWY-5163|MetaCyc: PWY-5283|MetaCyc: PWY-5406|MetaCyc: PWY-5407|MetaCyc: PWY-5408|MetaCyc: PWY-5409|MetaCyc: PWY-5410|MetaCyc: PWY-5642|MetaCyc: PWY-6068|MetaCyc: PWY-6069|MetaCyc: PWY-6084|MetaCyc: PWY-6087|MetaCyc: PWY-6089|MetaCyc: PWY-6093|MetaCyc: PWY-6094|MetaCyc: PWY-6102|MetaCyc: PWY-6107…
BSQU_010g03100.1	a547f83f3302ff10836d7e3f790224b8	271	Pfam	PF01083	Cutinase	82	250	7e-44	T	2022-08-07	IPR000675	Cutinase/acetylxylan esterase	GO:0016787	MetaCyc: PWY-1921|MetaCyc: PWY-5835|MetaCyc: PWY-6190|MetaCyc: PWY-6322|MetaCyc: PWY-6415|MetaCyc: PWY-6558|MetaCyc: PWY-6848|MetaCyc: PWY-7002|MetaCyc: PWY-7352|MetaCyc: PWY-7367|MetaCyc: PWY-7521|MetaCyc: PWY-7599|MetaCyc: PWY-7660|MetaCyc: PWY-7712|MetaCyc: PWY-7713|MetaCyc: PWY-7730|MetaCyc: PWY-7769|MetaCyc: PWY-7982|MetaCyc: PWY-8058|MetaCyc: PWY-8143
BSQU_010g03100.1	a547f83f3302ff10836d7e3f790224b8	271	SMART	SM01110	Cutinase_3	81	253	1.3e-35	T	2022-08-07	IPR000675	Cutinase/acetylxylan esterase	GO:0016787	MetaCyc: PWY-1921|MetaCyc: PWY-5835|MetaCyc: PWY-6190|MetaCyc: PWY-6322|MetaCyc: PWY-6415|MetaCyc: PWY-6558|MetaCyc: PWY-6848|MetaCyc: PWY-7002|MetaCyc: PWY-7352|MetaCyc: PWY-7367|MetaCyc: PWY-7521|MetaCyc: PWY-7599|MetaCyc: PWY-7660|MetaCyc: PWY-7712|MetaCyc: PWY-7713|MetaCyc: PWY-7730|MetaCyc: PWY-7769|MetaCyc: PWY-7982|MetaCyc: PWY-8058|MetaCyc: PWY-8143
BSQU_010g03100.1	a547f83f3302ff10836d7e3f790224b8	271	PANTHER	PTHR15087:SF15	CUTINASE	52	250	1.8e-79	T	2022-08-07	-	-
BSQU_010g03100.1	a547f83f3302ff10836d7e3f790224b8	271	SUPERFAMILY	SSF53474	alpha/beta-Hydrolases	79	239	7.92e-31	T	2022-08-07	IPR029058	Alpha/Beta hydrolase fold	-	KEGG: 00010|KEGG: 00020|KEGG: 00061|KEGG: 00062|KEGG: 00073|KEGG: 00100|KEGG: 00120|KEGG: 00130|KEGG: 00250|KEGG: 00254|KEGG: 00270|KEGG: 00311|KEGG: 00330|KEGG: 00360|KEGG: 00361|KEGG: 00362|KEGG: 00363|KEGG: 00364|KEGG: 00380|KEGG: 00404|KEGG: 00430|KEGG: 00460|KEGG: 00510|KEGG: 00522|KEGG: 00561|KEGG: 00564|KEGG: 00565|KEGG: 00572|KEGG: 00590|KEGG: 00591|KEGG: 00592|KEGG: 00620|KEGG: 00621|KEG…
BSQU_010g03100.1	a547f83f3302ff10836d7e3f790224b8	271	PRINTS	PR00129	Cutinase signature	216	241	1.7e-08	T	2022-08-07	IPR011150	Cutinase, monofunctional	GO:0005576|GO:0050525	-
BSQU_010g03100.1	a547f83f3302ff10836d7e3f790224b8	271	PRINTS	PR00129	Cutinase signature	157	176	1.7e-08	T	2022-08-07	IPR011150	Cutinase, monofunctional	GO:0005576|GO:0050525	-
BSQU_010g03100.1	a547f83f3302ff10836d7e3f790224b8	271	ProSitePatterns	PS00931	Cutinase, aspartate and histidine active sites.	218	235	-	T	2022-08-07	IPR043579	Cutinase, aspartate and histidine active sites	-	MetaCyc: PWY-1921|MetaCyc: PWY-5835|MetaCyc: PWY-6190|MetaCyc: PWY-6322|MetaCyc: PWY-6415|MetaCyc: PWY-6558|MetaCyc: PWY-6848|MetaCyc: PWY-7002|MetaCyc: PWY-7352|MetaCyc: PWY-7367|MetaCyc: PWY-7521|MetaCyc: PWY-7599|MetaCyc: PWY-7660|MetaCyc: PWY-7712|MetaCyc: PWY-7713|MetaCyc: PWY-7730|MetaCyc: PWY-7769|MetaCyc: PWY-7982|MetaCyc: PWY-8058|MetaCyc: PWY-8143
BSQU_010g03100.1	a547f83f3302ff10836d7e3f790224b8	271	ProSitePatterns	PS00155	Cutinase, serine active site.	160	172	-	T	2022-08-07	IPR043580	Cutinase, serine active site	-	MetaCyc: PWY-1921|MetaCyc: PWY-5835|MetaCyc: PWY-6190|MetaCyc: PWY-6322|MetaCyc: PWY-6415|MetaCyc: PWY-6558|MetaCyc: PWY-6848|MetaCyc: PWY-7002|MetaCyc: PWY-7352|MetaCyc: PWY-7367|MetaCyc: PWY-7521|MetaCyc: PWY-7599|MetaCyc: PWY-7660|MetaCyc: PWY-7712|MetaCyc: PWY-7713|MetaCyc: PWY-7730|MetaCyc: PWY-7769|MetaCyc: PWY-7982|MetaCyc: PWY-8058|MetaCyc: PWY-8143
BSQU_010g03100.1	a547f83f3302ff10836d7e3f790224b8	271	Gene3D	G3DSA:3.40.50.1820	-	41	255	1.3e-57	T	2022-08-07	IPR029058	Alpha/Beta hydrolase fold	-	KEGG: 00010|KEGG: 00020|KEGG: 00061|KEGG: 00062|KEGG: 00073|KEGG: 00100|KEGG: 00120|KEGG: 00130|KEGG: 00250|KEGG: 00254|KEGG: 00270|KEGG: 00311|KEGG: 00330|KEGG: 00360|KEGG: 00361|KEGG: 00362|KEGG: 00363|KEGG: 00364|KEGG: 00380|KEGG: 00404|KEGG: 00430|KEGG: 00460|KEGG: 00510|KEGG: 00522|KEGG: 00561|KEGG: 00564|KEGG: 00565|KEGG: 00572|KEGG: 00590|KEGG: 00591|KEGG: 00592|KEGG: 00620|KEGG: 00621|KEG…
BSQU_010g03100.1	a547f83f3302ff10836d7e3f790224b8	271	PANTHER	PTHR15087	PROTEIN NPAT	52	250	1.8e-79	T	2022-08-07	-	-
BSQU_024g00720.1	71497c9b6f43e92ea40ee2d01837e590	609	Pfam	PF05199	GMC oxidoreductase	464	601	3.5e-34	T	2022-08-07	IPR007867	Glucose-methanol-choline oxidoreductase, C-terminal	GO:0016614	KEGG: 00030|KEGG: 00140|KEGG: 00254|KEGG: 00260|KEGG: 00365|KEGG: 00460|KEGG: 00524|KEGG: 00680|KEGG: 00750|KEGG: 00984|KEGG: 01100|KEGG: 01110|KEGG: 01120|MetaCyc: PWY-1121|MetaCyc: PWY-1186|MetaCyc: PWY-2229|MetaCyc: PWY-2467|MetaCyc: PWY-2541|MetaCyc: PWY-2582|MetaCyc: PWY-2601|MetaCyc: PWY-2724|MetaCyc: PWY-282|MetaCyc: PWY-3162|MetaCyc: PWY-321|MetaCyc: PWY-3261|MetaCyc: PWY-3722|MetaCyc: PW…
BSQU_024g00720.1	71497c9b6f43e92ea40ee2d01837e590	609	ProSitePatterns	PS00623	GMC oxidoreductases signature 1.	133	156	-	T	2022-08-07	IPR000172	Glucose-methanol-choline oxidoreductase, N-terminal	GO:0016614|GO:0050660	KEGG: 00030|KEGG: 00140|KEGG: 00254|KEGG: 00260|KEGG: 00365|KEGG: 00460|KEGG: 00524|KEGG: 00680|KEGG: 00750|KEGG: 00984|KEGG: 01100|KEGG: 01110|KEGG: 01120|MetaCyc: PWY-1121|MetaCyc: PWY-1186|MetaCyc: PWY-2229|MetaCyc: PWY-2467|MetaCyc: PWY-2541|MetaCyc: PWY-2582|MetaCyc: PWY-2601|MetaCyc: PWY-2724|MetaCyc: PWY-282|MetaCyc: PWY-3162|MetaCyc: PWY-321|MetaCyc: PWY-3261|MetaCyc: PWY-3722|MetaCyc: PW…
BSQU_024g00720.1	71497c9b6f43e92ea40ee2d01837e590	609	SUPERFAMILY	SSF51905	FAD/NAD(P)-binding domain	41	607	4.28e-70	T	2022-08-07	IPR036188	FAD/NAD(P)-binding domain superfamily	-	KEGG: 00010|KEGG: 00020|KEGG: 00030|KEGG: 00052|KEGG: 00053|KEGG: 00071|KEGG: 00100|KEGG: 00121|KEGG: 00130|KEGG: 00140|KEGG: 00190|KEGG: 00195|KEGG: 00230|KEGG: 00240|KEGG: 00250|KEGG: 00253|KEGG: 00254|KEGG: 00260|KEGG: 00270|KEGG: 00280|KEGG: 00310|KEGG: 00330|KEGG: 00340|KEGG: 00350|KEGG: 00360|KEGG: 00361|KEGG: 00362|KEGG: 00363|KEGG: 00364|KEGG: 00365|KEGG: 00380|KEGG: 00400|KEGG: 00404|KEG…
BSQU_024g00720.1	71497c9b6f43e92ea40ee2d01837e590	609	PANTHER	PTHR11552	GLUCOSE-METHANOL-CHOLINE GMC OXIDOREDUCTASE	17	606	1.6e-213	T	2022-08-07	IPR012132	Glucose-methanol-choline oxidoreductase	GO:0050660	KEGG: 00030|KEGG: 00254|KEGG: 00260|KEGG: 00365|KEGG: 00460|KEGG: 00680|KEGG: 00750|KEGG: 01100|KEGG: 01110|KEGG: 01120|MetaCyc: PWY-1121|MetaCyc: PWY-1186|MetaCyc: PWY-2229|MetaCyc: PWY-2467|MetaCyc: PWY-2541|MetaCyc: PWY-2582|MetaCyc: PWY-2601|MetaCyc: PWY-282|MetaCyc: PWY-3162|MetaCyc: PWY-321|MetaCyc: PWY-3261|MetaCyc: PWY-3722|MetaCyc: PWY-3981|MetaCyc: PWY-5061|MetaCyc: PWY-5101|MetaCyc: PW…
BSQU_024g00720.1	71497c9b6f43e92ea40ee2d01837e590	609	PANTHER	PTHR11552:SF138	DEHYDROGENASE PKFF-RELATED	17	606	1.6e-213	T	2022-08-07	-	-
BSQU_024g00720.1	71497c9b6f43e92ea40ee2d01837e590	609	SUPERFAMILY	SSF54373	FAD-linked reductases, C-terminal domain	361	549	1.18e-25	T	2022-08-07	-	-
BSQU_024g00720.1	71497c9b6f43e92ea40ee2d01837e590	609	PIRSF	PIRSF000137	Alcohol_oxidase	34	609	3.9e-127	T	2022-08-07	IPR012132	Glucose-methanol-choline oxidoreductase	GO:0050660	KEGG: 00030|KEGG: 00254|KEGG: 00260|KEGG: 00365|KEGG: 00460|KEGG: 00680|KEGG: 00750|KEGG: 01100|KEGG: 01110|KEGG: 01120|MetaCyc: PWY-1121|MetaCyc: PWY-1186|MetaCyc: PWY-2229|MetaCyc: PWY-2467|MetaCyc: PWY-2541|MetaCyc: PWY-2582|MetaCyc: PWY-2601|MetaCyc: PWY-282|MetaCyc: PWY-3162|MetaCyc: PWY-321|MetaCyc: PWY-3261|MetaCyc: PWY-3722|MetaCyc: PWY-3981|MetaCyc: PWY-5061|MetaCyc: PWY-5101|MetaCyc: PW…
BSQU_024g00720.1	71497c9b6f43e92ea40ee2d01837e590	609	Pfam	PF00732	GMC oxidoreductase	44	366	6.3e-52	T	2022-08-07	IPR000172	Glucose-methanol-choline oxidoreductase, N-terminal	GO:0016614|GO:0050660	KEGG: 00030|KEGG: 00140|KEGG: 00254|KEGG: 00260|KEGG: 00365|KEGG: 00460|KEGG: 00524|KEGG: 00680|KEGG: 00750|KEGG: 00984|KEGG: 01100|KEGG: 01110|KEGG: 01120|MetaCyc: PWY-1121|MetaCyc: PWY-1186|MetaCyc: PWY-2229|MetaCyc: PWY-2467|MetaCyc: PWY-2541|MetaCyc: PWY-2582|MetaCyc: PWY-2601|MetaCyc: PWY-2724|MetaCyc: PWY-282|MetaCyc: PWY-3162|MetaCyc: PWY-321|MetaCyc: PWY-3261|MetaCyc: PWY-3722|MetaCyc: PW…
BSQU_024g00720.1	71497c9b6f43e92ea40ee2d01837e590	609	Gene3D	G3DSA:3.50.50.60	-	44	605	4.9e-155	T	2022-08-07	IPR036188	FAD/NAD(P)-binding domain superfamily	-	KEGG: 00010|KEGG: 00020|KEGG: 00030|KEGG: 00052|KEGG: 00053|KEGG: 00071|KEGG: 00100|KEGG: 00121|KEGG: 00130|KEGG: 00140|KEGG: 00190|KEGG: 00195|KEGG: 00230|KEGG: 00240|KEGG: 00250|KEGG: 00253|KEGG: 00254|KEGG: 00260|KEGG: 00270|KEGG: 00280|KEGG: 00310|KEGG: 00330|KEGG: 00340|KEGG: 00350|KEGG: 00360|KEGG: 00361|KEGG: 00362|KEGG: 00363|KEGG: 00364|KEGG: 00365|KEGG: 00380|KEGG: 00400|KEGG: 00404|KEG…
BSQU_024g00720.1	71497c9b6f43e92ea40ee2d01837e590	609	Gene3D	G3DSA:3.30.560.10	Glucose Oxidase	85	544	4.9e-155	T	2022-08-07	-	-
BSQU_001g08210.1	a96d7ad49177d04174241c0958f5f33f	389	Pfam	PF01822	WSC domain	39	117	1.7e-19	T	2022-08-07	IPR002889	Carbohydrate-binding WSC	-	KEGG: 00532|KEGG: 00534|KEGG: 01100|MetaCyc: PWY-6557|Reactome: R-CEL-1971475|Reactome: R-DME-1971475|Reactome: R-HSA-201681|Reactome: R-HSA-3772470|Reactome: R-HSA-5339717|Reactome: R-HSA-5620916|Reactome: R-MMU-3772470|Reactome: R-RNO-3772470
BSQU_001g08210.1	a96d7ad49177d04174241c0958f5f33f	389	Pfam	PF11790	Glycosyl hydrolase catalytic core	164	387	1.4e-55	T	2022-08-07	IPR024655	Uncharacterised protein family, glycosyl hydrolase catalytic domain	-	-
BSQU_001g08210.1	a96d7ad49177d04174241c0958f5f33f	389	Gene3D	G3DSA:3.20.20.80	Glycosidases	188	378	3.7e-14	T	2022-08-07	-	-
BSQU_001g08210.1	a96d7ad49177d04174241c0958f5f33f	389	ProSiteProfiles	PS51212	WSC domain profile.	35	127	12.847	T	2022-08-07	IPR002889	Carbohydrate-binding WSC	-	KEGG: 00532|KEGG: 00534|KEGG: 01100|MetaCyc: PWY-6557|Reactome: R-CEL-1971475|Reactome: R-DME-1971475|Reactome: R-HSA-201681|Reactome: R-HSA-3772470|Reactome: R-HSA-5339717|Reactome: R-HSA-5620916|Reactome: R-MMU-3772470|Reactome: R-RNO-3772470
BSQU_001g08210.1	a96d7ad49177d04174241c0958f5f33f	389	PANTHER	PTHR34154:SF12	-	6	388	5.7e-131	T	2022-08-07	-	-
BSQU_001g08210.1	a96d7ad49177d04174241c0958f5f33f	389	MobiDBLite	mobidb-lite	consensus disorder prediction	125	147	-	T	2022-08-07	-	-
BSQU_001g08210.1	a96d7ad49177d04174241c0958f5f33f	389	PANTHER	PTHR34154	ALKALI-SENSITIVE LINKAGE PROTEIN 1	6	388	5.7e-131	T	2022-08-07	-	-
BSQU_001g08210.1	a96d7ad49177d04174241c0958f5f33f	389	SUPERFAMILY	SSF51445	(Trans)glycosidases	182	375	2.55e-20	T	2022-08-07	IPR017853	Glycoside hydrolase superfamily	-	KEGG: 00010|KEGG: 00040|KEGG: 00051|KEGG: 00052|KEGG: 00053|KEGG: 00230|KEGG: 00380|KEGG: 00460|KEGG: 00500|KEGG: 00510|KEGG: 00511|KEGG: 00513|KEGG: 00520|KEGG: 00531|KEGG: 00561|KEGG: 00600|KEGG: 00603|KEGG: 00604|KEGG: 00860|KEGG: 00901|KEGG: 00906|KEGG: 00940|KEGG: 00942|KEGG: 00944|KEGG: 00983|KEGG: 01100|KEGG: 01110|KEGG: 01120|MetaCyc: PWY-116|MetaCyc: PWY-1901|MetaCyc: PWY-1921|MetaCyc: P…
BSQU_001g08210.1	a96d7ad49177d04174241c0958f5f33f	389	SMART	SM00321	SLG_2	35	127	5.5e-22	T	2022-08-07	IPR002889	Carbohydrate-binding WSC	-	KEGG: 00532|KEGG: 00534|KEGG: 01100|MetaCyc: PWY-6557|Reactome: R-CEL-1971475|Reactome: R-DME-1971475|Reactome: R-HSA-201681|Reactome: R-HSA-3772470|Reactome: R-HSA-5339717|Reactome: R-HSA-5620916|Reactome: R-MMU-3772470|Reactome: R-RNO-3772470
BSQU_015g03920.1	4a3032dd6db8d91565aa618fcec329d4	258	Pfam	PF00877	NlpC/P60 family	140	240	7.8e-19	T	2022-08-07	IPR000064	Endopeptidase, NLPC/P60 domain	-	MetaCyc: PWY-7883
BSQU_015g03920.1	4a3032dd6db8d91565aa618fcec329d4	258	PANTHER	PTHR47359:SF3	PEPTIDOGLYCAN DL-ENDOPEPTIDASE CWLO	117	243	1.1e-28	T	2022-08-07	-	-
BSQU_015g03920.1	4a3032dd6db8d91565aa618fcec329d4	258	Gene3D	G3DSA:3.90.1720.10	endopeptidase domain like (from Nostoc punctiforme)	102	257	2.7e-38	T	2022-08-07	-	-
BSQU_015g03920.1	4a3032dd6db8d91565aa618fcec329d4	258	SUPERFAMILY	SSF54001	Cysteine proteinases	125	252	1.13e-26	T	2022-08-07	IPR038765	Papain-like cysteine peptidase superfamily	-	KEGG: 00100|KEGG: 00230|KEGG: 00232|KEGG: 00480|KEGG: 00510|KEGG: 00513|KEGG: 00564|KEGG: 00633|KEGG: 00730|KEGG: 00983|KEGG: 01100|KEGG: 01110|KEGG: 01120|MetaCyc: PWY-1061|MetaCyc: PWY-1187|MetaCyc: PWY-2083|MetaCyc: PWY-2541|MetaCyc: PWY-2821|MetaCyc: PWY-3542|MetaCyc: PWY-361|MetaCyc: PWY-4021|MetaCyc: PWY-4121|MetaCyc: PWY-4161|MetaCyc: PWY-4801|MetaCyc: PWY-4922|MetaCyc: PWY-5048|MetaCyc: P…
BSQU_015g03920.1	4a3032dd6db8d91565aa618fcec329d4	258	PANTHER	PTHR47359	PEPTIDOGLYCAN DL-ENDOPEPTIDASE CWLO	117	243	1.1e-28	T	2022-08-07	-	-
BSQU_003g04460.1	3633e9544fa6e37ab1d8be673b362f42	582	Pfam	PF00135	Carboxylesterase family	377	498	6.1e-08	T	2022-08-07	IPR002018	Carboxylesterase, type B	-	KEGG: 00100|KEGG: 00561|KEGG: 00564|KEGG: 00960|KEGG: 00981|KEGG: 00983|KEGG: 01100|KEGG: 01110|MetaCyc: PWY-1822|MetaCyc: PWY-1921|MetaCyc: PWY-5109|MetaCyc: PWY-5497|MetaCyc: PWY-5784|MetaCyc: PWY-5835|MetaCyc: PWY-5846|MetaCyc: PWY-6190|MetaCyc: PWY-6303|MetaCyc: PWY-6322|MetaCyc: PWY-6409|MetaCyc: PWY-6415|MetaCyc: PWY-6558|MetaCyc: PWY-6585|MetaCyc: PWY-6848|MetaCyc: PWY-6857|MetaCyc: PWY-68…
BSQU_003g04460.1	3633e9544fa6e37ab1d8be673b362f42	582	Pfam	PF00135	Carboxylesterase family	32	373	2.1e-78	T	2022-08-07	IPR002018	Carboxylesterase, type B	-	KEGG: 00100|KEGG: 00561|KEGG: 00564|KEGG: 00960|KEGG: 00981|KEGG: 00983|KEGG: 01100|KEGG: 01110|MetaCyc: PWY-1822|MetaCyc: PWY-1921|MetaCyc: PWY-5109|MetaCyc: PWY-5497|MetaCyc: PWY-5784|MetaCyc: PWY-5835|MetaCyc: PWY-5846|MetaCyc: PWY-6190|MetaCyc: PWY-6303|MetaCyc: PWY-6322|MetaCyc: PWY-6409|MetaCyc: PWY-6415|MetaCyc: PWY-6558|MetaCyc: PWY-6585|MetaCyc: PWY-6848|MetaCyc: PWY-6857|MetaCyc: PWY-68…
BSQU_003g04460.1	3633e9544fa6e37ab1d8be673b362f42	582	PANTHER	PTHR11559	CARBOXYLESTERASE	1	514	3.6e-168	T	2022-08-07	-	-
BSQU_003g04460.1	3633e9544fa6e37ab1d8be673b362f42	582	PANTHER	PTHR11559:SF392	CARBOXYLIC ESTER HYDROLASE	1	514	3.6e-168	T	2022-08-07	-	-
BSQU_003g04460.1	3633e9544fa6e37ab1d8be673b362f42	582	ProSitePatterns	PS00122	Carboxylesterases type-B serine active site.	220	235	-	T	2022-08-07	IPR019826	Carboxylesterase type B, active site	-	KEGG: 00100|KEGG: 00561|KEGG: 00564|KEGG: 00960|KEGG: 00981|KEGG: 00983|KEGG: 01100|KEGG: 01110|MetaCyc: PWY-1822|MetaCyc: PWY-1921|MetaCyc: PWY-5109|MetaCyc: PWY-5497|MetaCyc: PWY-5784|MetaCyc: PWY-5835|MetaCyc: PWY-5846|MetaCyc: PWY-6190|MetaCyc: PWY-6303|MetaCyc: PWY-6322|MetaCyc: PWY-6409|MetaCyc: PWY-6415|MetaCyc: PWY-6558|MetaCyc: PWY-6585|MetaCyc: PWY-6848|MetaCyc: PWY-6857|MetaCyc: PWY-68…
BSQU_003g04460.1	3633e9544fa6e37ab1d8be673b362f42	582	Gene3D	G3DSA:3.40.50.1820	-	26	512	9.9e-113	T	2022-08-07	IPR029058	Alpha/Beta hydrolase fold	-	KEGG: 00010|KEGG: 00020|KEGG: 00061|KEGG: 00062|KEGG: 00073|KEGG: 00100|KEGG: 00120|KEGG: 00130|KEGG: 00250|KEGG: 00254|KEGG: 00270|KEGG: 00311|KEGG: 00330|KEGG: 00360|KEGG: 00361|KEGG: 00362|KEGG: 00363|KEGG: 00364|KEGG: 00380|KEGG: 00404|KEGG: 00430|KEGG: 00460|KEGG: 00510|KEGG: 00522|KEGG: 00561|KEGG: 00564|KEGG: 00565|KEGG: 00572|KEGG: 00590|KEGG: 00591|KEGG: 00592|KEGG: 00620|KEGG: 00621|KEG…
BSQU_003g04460.1	3633e9544fa6e37ab1d8be673b362f42	582	SUPERFAMILY	SSF53474	alpha/beta-Hydrolases	33	499	3.47e-95	T	2022-08-07	IPR029058	Alpha/Beta hydrolase fold	-	KEGG: 00010|KEGG: 00020|KEGG: 00061|KEGG: 00062|KEGG: 00073|KEGG: 00100|KEGG: 00120|KEGG: 00130|KEGG: 00250|KEGG: 00254|KEGG: 00270|KEGG: 00311|KEGG: 00330|KEGG: 00360|KEGG: 00361|KEGG: 00362|KEGG: 00363|KEGG: 00364|KEGG: 00380|KEGG: 00404|KEGG: 00430|KEGG: 00460|KEGG: 00510|KEGG: 00522|KEGG: 00561|KEGG: 00564|KEGG: 00565|KEGG: 00572|KEGG: 00590|KEGG: 00591|KEGG: 00592|KEGG: 00620|KEGG: 00621|KEG…
BSQU_013g03740.1	707e41cea832d1f9ff349d9d9680791b	645	SUPERFAMILY	SSF53474	alpha/beta-Hydrolases	40	537	8.11e-89	T	2022-08-07	IPR029058	Alpha/Beta hydrolase fold	-	KEGG: 00010|KEGG: 00020|KEGG: 00061|KEGG: 00062|KEGG: 00073|KEGG: 00100|KEGG: 00120|KEGG: 00130|KEGG: 00250|KEGG: 00254|KEGG: 00270|KEGG: 00311|KEGG: 00330|KEGG: 00360|KEGG: 00361|KEGG: 00362|KEGG: 00363|KEGG: 00364|KEGG: 00380|KEGG: 00404|KEGG: 00430|KEGG: 00460|KEGG: 00510|KEGG: 00522|KEGG: 00561|KEGG: 00564|KEGG: 00565|KEGG: 00572|KEGG: 00590|KEGG: 00591|KEGG: 00592|KEGG: 00620|KEGG: 00621|KEG…
BSQU_013g03740.1	707e41cea832d1f9ff349d9d9680791b	645	Gene3D	G3DSA:3.40.50.1820	-	28	566	1.1e-110	T	2022-08-07	IPR029058	Alpha/Beta hydrolase fold	-	KEGG: 00010|KEGG: 00020|KEGG: 00061|KEGG: 00062|KEGG: 00073|KEGG: 00100|KEGG: 00120|KEGG: 00130|KEGG: 00250|KEGG: 00254|KEGG: 00270|KEGG: 00311|KEGG: 00330|KEGG: 00360|KEGG: 00361|KEGG: 00362|KEGG: 00363|KEGG: 00364|KEGG: 00380|KEGG: 00404|KEGG: 00430|KEGG: 00460|KEGG: 00510|KEGG: 00522|KEGG: 00561|KEGG: 00564|KEGG: 00565|KEGG: 00572|KEGG: 00590|KEGG: 00591|KEGG: 00592|KEGG: 00620|KEGG: 00621|KEG…
BSQU_013g03740.1	707e41cea832d1f9ff349d9d9680791b	645	PANTHER	PTHR43142:SF10	-	30	580	2.4e-177	T	2022-08-07	-	-
BSQU_013g03740.1	707e41cea832d1f9ff349d9d9680791b	645	Pfam	PF00135	Carboxylesterase family	49	546	7.5e-79	T	2022-08-07	IPR002018	Carboxylesterase, type B	-	KEGG: 00100|KEGG: 00561|KEGG: 00564|KEGG: 00960|KEGG: 00981|KEGG: 00983|KEGG: 01100|KEGG: 01110|MetaCyc: PWY-1822|MetaCyc: PWY-1921|MetaCyc: PWY-5109|MetaCyc: PWY-5497|MetaCyc: PWY-5784|MetaCyc: PWY-5835|MetaCyc: PWY-5846|MetaCyc: PWY-6190|MetaCyc: PWY-6303|MetaCyc: PWY-6322|MetaCyc: PWY-6409|MetaCyc: PWY-6415|MetaCyc: PWY-6558|MetaCyc: PWY-6585|MetaCyc: PWY-6848|MetaCyc: PWY-6857|MetaCyc: PWY-68…
BSQU_013g03740.1	707e41cea832d1f9ff349d9d9680791b	645	PANTHER	PTHR43142	CARBOXYLIC ESTER HYDROLASE	30	580	2.4e-177	T	2022-08-07	-	-
BSQU_010g01000.1	dc7adbef9a0aa48d56312057f6e2de3a	231	MobiDBLite	mobidb-lite	consensus disorder prediction	46	67	-	T	2022-08-07	-	-
BSQU_003g08700.1	f5614e951a1a4456ee8d8f673e4d6804	719	MobiDBLite	mobidb-lite	consensus disorder prediction	689	719	-	T	2022-08-07	-	-
BSQU_003g08700.1	f5614e951a1a4456ee8d8f673e4d6804	719	MobiDBLite	mobidb-lite	consensus disorder prediction	557	585	-	T	2022-08-07	-	-
BSQU_003g08700.1	f5614e951a1a4456ee8d8f673e4d6804	719	MobiDBLite	mobidb-lite	consensus disorder prediction	494	555	-	T	2022-08-07	-	-
BSQU_003g08700.1	f5614e951a1a4456ee8d8f673e4d6804	719	MobiDBLite	mobidb-lite	consensus disorder prediction	494	669	-	T	2022-08-07	-	-
BSQU_003g08700.1	f5614e951a1a4456ee8d8f673e4d6804	719	MobiDBLite	mobidb-lite	consensus disorder prediction	318	360	-	T	2022-08-07	-	-
BSQU_003g08700.1	f5614e951a1a4456ee8d8f673e4d6804	719	MobiDBLite	mobidb-lite	consensus disorder prediction	178	234	-	T	2022-08-07	-	-
BSQU_003g08700.1	f5614e951a1a4456ee8d8f673e4d6804	719	MobiDBLite	mobidb-lite	consensus disorder prediction	602	642	-	T	2022-08-07	-	-
BSQU_003g08700.1	f5614e951a1a4456ee8d8f673e4d6804	719	MobiDBLite	mobidb-lite	consensus disorder prediction	429	459	-	T	2022-08-07	-	-
BSQU_001g09290.1	2462acbedd44976c452e7d64fab50686	543	MobiDBLite	mobidb-lite	consensus disorder prediction	40	66	-	T	2022-08-07	-	-
BSQU_001g09290.1	2462acbedd44976c452e7d64fab50686	543	MobiDBLite	mobidb-lite	consensus disorder prediction	50	66	-	T	2022-08-07	-	-
BSQU_001g09290.1	2462acbedd44976c452e7d64fab50686	543	PANTHER	PTHR10811	FRINGE-RELATED	137	450	2.3e-39	T	2022-08-07	-	-
BSQU_001g09290.1	2462acbedd44976c452e7d64fab50686	543	PANTHER	PTHR10811:SF86	-	137	450	2.3e-39	T	2022-08-07	-	-
BSQU_027g00110.1	b8b0aecad017933925969d5af2a05d04	534	PANTHER	PTHR35204	YALI0A21131P	39	528	5.1e-121	T	2022-08-07	IPR038921	Uncharacterized protein YOR389W-like	-	-
BSQU_027g00110.1	b8b0aecad017933925969d5af2a05d04	534	MobiDBLite	mobidb-lite	consensus disorder prediction	144	175	-	T	2022-08-07	-	-
BSQU_027g00110.1	b8b0aecad017933925969d5af2a05d04	534	MobiDBLite	mobidb-lite	consensus disorder prediction	114	176	-	T	2022-08-07	-	-
BSQU_002g07120.1	a3423567980366a1b686783aa4ee8e37	435	SUPERFAMILY	SSF50630	Acid proteases	42	406	1.62e-60	T	2022-08-07	IPR021109	Aspartic peptidase domain superfamily	-	KEGG: 00240|KEGG: 00520|KEGG: 00983|KEGG: 01100|MetaCyc: PWY-6289|MetaCyc: PWY-6322|MetaCyc: PWY-6374|MetaCyc: PWY-6378|MetaCyc: PWY-6379|MetaCyc: PWY-6409|MetaCyc: PWY-6423|MetaCyc: PWY-6574|MetaCyc: PWY-6626|MetaCyc: PWY-6749|MetaCyc: PWY-6855|MetaCyc: PWY-6902|MetaCyc: PWY-6955|MetaCyc: PWY-6998|MetaCyc: PWY-7127|MetaCyc: PWY-7400|MetaCyc: PWY-7419|MetaCyc: PWY-7510|MetaCyc: PWY-7529|MetaCyc: …
BSQU_002g07120.1	a3423567980366a1b686783aa4ee8e37	435	Gene3D	G3DSA:2.40.70.10	Acid Proteases	211	401	1.8e-29	T	2022-08-07	IPR021109	Aspartic peptidase domain superfamily	-	KEGG: 00240|KEGG: 00520|KEGG: 00983|KEGG: 01100|MetaCyc: PWY-6289|MetaCyc: PWY-6322|MetaCyc: PWY-6374|MetaCyc: PWY-6378|MetaCyc: PWY-6379|MetaCyc: PWY-6409|MetaCyc: PWY-6423|MetaCyc: PWY-6574|MetaCyc: PWY-6626|MetaCyc: PWY-6749|MetaCyc: PWY-6855|MetaCyc: PWY-6902|MetaCyc: PWY-6955|MetaCyc: PWY-6998|MetaCyc: PWY-7127|MetaCyc: PWY-7400|MetaCyc: PWY-7419|MetaCyc: PWY-7510|MetaCyc: PWY-7529|MetaCyc: …
BSQU_002g07120.1	a3423567980366a1b686783aa4ee8e37	435	PRINTS	PR00792	Pepsin (A1) aspartic protease family signature	365	380	3.1e-13	T	2022-08-07	IPR001461	Aspartic peptidase A1 family	GO:0004190|GO:0006508	KEGG: 00520|KEGG: 01100|MetaCyc: PWY-6423|MetaCyc: PWY-6855|MetaCyc: PWY-6902|MetaCyc: PWY-7822|Reactome: R-CEL-1442490|Reactome: R-CEL-2022377|Reactome: R-CEL-2132295|Reactome: R-CEL-5683826|Reactome: R-CEL-6798695|Reactome: R-CFA-1442490|Reactome: R-CFA-2022377|Reactome: R-CFA-2132295|Reactome: R-CFA-6798695|Reactome: R-DDI-1442490|Reactome: R-DDI-2132295|Reactome: R-DDI-5683826|Reactome: R-DDI…
BSQU_002g07120.1	a3423567980366a1b686783aa4ee8e37	435	PRINTS	PR00792	Pepsin (A1) aspartic protease family signature	47	67	3.1e-13	T	2022-08-07	IPR001461	Aspartic peptidase A1 family	GO:0004190|GO:0006508	KEGG: 00520|KEGG: 01100|MetaCyc: PWY-6423|MetaCyc: PWY-6855|MetaCyc: PWY-6902|MetaCyc: PWY-7822|Reactome: R-CEL-1442490|Reactome: R-CEL-2022377|Reactome: R-CEL-2132295|Reactome: R-CEL-5683826|Reactome: R-CEL-6798695|Reactome: R-CFA-1442490|Reactome: R-CFA-2022377|Reactome: R-CFA-2132295|Reactome: R-CFA-6798695|Reactome: R-DDI-1442490|Reactome: R-DDI-2132295|Reactome: R-DDI-5683826|Reactome: R-DDI…
BSQU_002g07120.1	a3423567980366a1b686783aa4ee8e37	435	PRINTS	PR00792	Pepsin (A1) aspartic protease family signature	205	218	3.1e-13	T	2022-08-07	IPR001461	Aspartic peptidase A1 family	GO:0004190|GO:0006508	KEGG: 00520|KEGG: 01100|MetaCyc: PWY-6423|MetaCyc: PWY-6855|MetaCyc: PWY-6902|MetaCyc: PWY-7822|Reactome: R-CEL-1442490|Reactome: R-CEL-2022377|Reactome: R-CEL-2132295|Reactome: R-CEL-5683826|Reactome: R-CEL-6798695|Reactome: R-CFA-1442490|Reactome: R-CFA-2022377|Reactome: R-CFA-2132295|Reactome: R-CFA-6798695|Reactome: R-DDI-1442490|Reactome: R-DDI-2132295|Reactome: R-DDI-5683826|Reactome: R-DDI…
BSQU_002g07120.1	a3423567980366a1b686783aa4ee8e37	435	PRINTS	PR00792	Pepsin (A1) aspartic protease family signature	268	279	3.1e-13	T	2022-08-07	IPR001461	Aspartic peptidase A1 family	GO:0004190|GO:0006508	KEGG: 00520|KEGG: 01100|MetaCyc: PWY-6423|MetaCyc: PWY-6855|MetaCyc: PWY-6902|MetaCyc: PWY-7822|Reactome: R-CEL-1442490|Reactome: R-CEL-2022377|Reactome: R-CEL-2132295|Reactome: R-CEL-5683826|Reactome: R-CEL-6798695|Reactome: R-CFA-1442490|Reactome: R-CFA-2022377|Reactome: R-CFA-2132295|Reactome: R-CFA-6798695|Reactome: R-DDI-1442490|Reactome: R-DDI-2132295|Reactome: R-DDI-5683826|Reactome: R-DDI…
BSQU_002g07120.1	a3423567980366a1b686783aa4ee8e37	435	Pfam	PF00026	Eukaryotic aspartyl protease	43	391	5.6e-52	T	2022-08-07	IPR033121	Peptidase family A1 domain	-	KEGG: 00520|KEGG: 01100|MetaCyc: PWY-6423|MetaCyc: PWY-6855|MetaCyc: PWY-6902|MetaCyc: PWY-7822|Reactome: R-CEL-1442490|Reactome: R-CEL-2022377|Reactome: R-CEL-2132295|Reactome: R-CEL-5683826|Reactome: R-CEL-6798695|Reactome: R-CFA-1442490|Reactome: R-CFA-2022377|Reactome: R-CFA-2132295|Reactome: R-CFA-6798695|Reactome: R-DDI-1442490|Reactome: R-DDI-2132295|Reactome: R-DDI-5683826|Reactome: R-DDI…
BSQU_002g07120.1	a3423567980366a1b686783aa4ee8e37	435	PANTHER	PTHR47965:SF25	ASPARTIC PROTEINASE 3-RELATED	42	398	1.8e-70	T	2022-08-07	-	-
BSQU_002g07120.1	a3423567980366a1b686783aa4ee8e37	435	ProSiteProfiles	PS51767	Peptidase family A1 domain profile.	41	389	49.324	T	2022-08-07	IPR033121	Peptidase family A1 domain	-	KEGG: 00520|KEGG: 01100|MetaCyc: PWY-6423|MetaCyc: PWY-6855|MetaCyc: PWY-6902|MetaCyc: PWY-7822|Reactome: R-CEL-1442490|Reactome: R-CEL-2022377|Reactome: R-CEL-2132295|Reactome: R-CEL-5683826|Reactome: R-CEL-6798695|Reactome: R-CFA-1442490|Reactome: R-CFA-2022377|Reactome: R-CFA-2132295|Reactome: R-CFA-6798695|Reactome: R-DDI-1442490|Reactome: R-DDI-2132295|Reactome: R-DDI-5683826|Reactome: R-DDI…
BSQU_002g07120.1	a3423567980366a1b686783aa4ee8e37	435	PANTHER	PTHR47965	ASPARTYL PROTEASE-RELATED	42	398	1.8e-70	T	2022-08-07	IPR001461	Aspartic peptidase A1 family	GO:0004190|GO:0006508	KEGG: 00520|KEGG: 01100|MetaCyc: PWY-6423|MetaCyc: PWY-6855|MetaCyc: PWY-6902|MetaCyc: PWY-7822|Reactome: R-CEL-1442490|Reactome: R-CEL-2022377|Reactome: R-CEL-2132295|Reactome: R-CEL-5683826|Reactome: R-CEL-6798695|Reactome: R-CFA-1442490|Reactome: R-CFA-2022377|Reactome: R-CFA-2132295|Reactome: R-CFA-6798695|Reactome: R-DDI-1442490|Reactome: R-DDI-2132295|Reactome: R-DDI-5683826|Reactome: R-DDI…
BSQU_002g07120.1	a3423567980366a1b686783aa4ee8e37	435	ProSitePatterns	PS00141	Eukaryotic and viral aspartyl proteases active site.	56	67	-	T	2022-08-07	IPR001969	Aspartic peptidase, active site	GO:0004190|GO:0006508	KEGG: 00010|KEGG: 00051|KEGG: 00240|KEGG: 00562|KEGG: 00710|KEGG: 00983|KEGG: 01100|KEGG: 01110|KEGG: 01120|MetaCyc: PWY-1042|MetaCyc: PWY-5484|MetaCyc: PWY-6142|MetaCyc: PWY-6322|MetaCyc: PWY-6423|MetaCyc: PWY-6626|MetaCyc: PWY-6749|MetaCyc: PWY-6955|MetaCyc: PWY-6998|MetaCyc: PWY-7003|MetaCyc: PWY-7127|MetaCyc: PWY-7419|MetaCyc: PWY-7529|MetaCyc: PWY-7706|MetaCyc: PWY-7719|MetaCyc: PWY-7735|Met…
BSQU_002g07120.1	a3423567980366a1b686783aa4ee8e37	435	CDD	cd05474	SAP_like	43	391	1.11621e-72	T	2022-08-07	IPR033876	Secreted aspartic endopeptidase	GO:0004190	-
BSQU_002g07120.1	a3423567980366a1b686783aa4ee8e37	435	Gene3D	G3DSA:2.40.70.10	Acid Proteases	39	210	1.7e-32	T	2022-08-07	IPR021109	Aspartic peptidase domain superfamily	-	KEGG: 00240|KEGG: 00520|KEGG: 00983|KEGG: 01100|MetaCyc: PWY-6289|MetaCyc: PWY-6322|MetaCyc: PWY-6374|MetaCyc: PWY-6378|MetaCyc: PWY-6379|MetaCyc: PWY-6409|MetaCyc: PWY-6423|MetaCyc: PWY-6574|MetaCyc: PWY-6626|MetaCyc: PWY-6749|MetaCyc: PWY-6855|MetaCyc: PWY-6902|MetaCyc: PWY-6955|MetaCyc: PWY-6998|MetaCyc: PWY-7127|MetaCyc: PWY-7400|MetaCyc: PWY-7419|MetaCyc: PWY-7510|MetaCyc: PWY-7529|MetaCyc: …
BSQU_001g00080.1	157cafa964d5985e872a4c3c59e9a4f1	594	Pfam	PF00135	Carboxylesterase family	64	555	1.1e-72	T	2022-08-07	IPR002018	Carboxylesterase, type B	-	KEGG: 00100|KEGG: 00561|KEGG: 00564|KEGG: 00960|KEGG: 00981|KEGG: 00983|KEGG: 01100|KEGG: 01110|MetaCyc: PWY-1822|MetaCyc: PWY-1921|MetaCyc: PWY-5109|MetaCyc: PWY-5497|MetaCyc: PWY-5784|MetaCyc: PWY-5835|MetaCyc: PWY-5846|MetaCyc: PWY-6190|MetaCyc: PWY-6303|MetaCyc: PWY-6322|MetaCyc: PWY-6409|MetaCyc: PWY-6415|MetaCyc: PWY-6558|MetaCyc: PWY-6585|MetaCyc: PWY-6848|MetaCyc: PWY-6857|MetaCyc: PWY-68…
BSQU_001g00080.1	157cafa964d5985e872a4c3c59e9a4f1	594	Coils	Coil	Coil	346	366	-	T	2022-08-07	-	-
BSQU_001g00080.1	157cafa964d5985e872a4c3c59e9a4f1	594	ProSitePatterns	PS00122	Carboxylesterases type-B serine active site.	276	291	-	T	2022-08-07	IPR019826	Carboxylesterase type B, active site	-	KEGG: 00100|KEGG: 00561|KEGG: 00564|KEGG: 00960|KEGG: 00981|KEGG: 00983|KEGG: 01100|KEGG: 01110|MetaCyc: PWY-1822|MetaCyc: PWY-1921|MetaCyc: PWY-5109|MetaCyc: PWY-5497|MetaCyc: PWY-5784|MetaCyc: PWY-5835|MetaCyc: PWY-5846|MetaCyc: PWY-6190|MetaCyc: PWY-6303|MetaCyc: PWY-6322|MetaCyc: PWY-6409|MetaCyc: PWY-6415|MetaCyc: PWY-6558|MetaCyc: PWY-6585|MetaCyc: PWY-6848|MetaCyc: PWY-6857|MetaCyc: PWY-68…
BSQU_001g00080.1	157cafa964d5985e872a4c3c59e9a4f1	594	ProSitePatterns	PS00941	Carboxylesterases type-B signature 2.	174	184	-	T	2022-08-07	IPR019819	Carboxylesterase type B, conserved site	-	KEGG: 00100|KEGG: 00561|KEGG: 00564|KEGG: 00960|KEGG: 00983|KEGG: 01100|KEGG: 01110|MetaCyc: PWY-1921|MetaCyc: PWY-5109|MetaCyc: PWY-5835|MetaCyc: PWY-6190|MetaCyc: PWY-6303|MetaCyc: PWY-6322|MetaCyc: PWY-6415|MetaCyc: PWY-6558|MetaCyc: PWY-6585|MetaCyc: PWY-6848|MetaCyc: PWY-6857|MetaCyc: PWY-6917|MetaCyc: PWY-6948|MetaCyc: PWY-6995|MetaCyc: PWY-6997|MetaCyc: PWY-7002|MetaCyc: PWY-7007|MetaCyc: …
BSQU_001g00080.1	157cafa964d5985e872a4c3c59e9a4f1	594	PANTHER	PTHR11559	CARBOXYLESTERASE	45	562	1.9e-79	T	2022-08-07	-	-
BSQU_001g00080.1	157cafa964d5985e872a4c3c59e9a4f1	594	SUPERFAMILY	SSF53474	alpha/beta-Hydrolases	61	558	6.93e-79	T	2022-08-07	IPR029058	Alpha/Beta hydrolase fold	-	KEGG: 00010|KEGG: 00020|KEGG: 00061|KEGG: 00062|KEGG: 00073|KEGG: 00100|KEGG: 00120|KEGG: 00130|KEGG: 00250|KEGG: 00254|KEGG: 00270|KEGG: 00311|KEGG: 00330|KEGG: 00360|KEGG: 00361|KEGG: 00362|KEGG: 00363|KEGG: 00364|KEGG: 00380|KEGG: 00404|KEGG: 00430|KEGG: 00460|KEGG: 00510|KEGG: 00522|KEGG: 00561|KEGG: 00564|KEGG: 00565|KEGG: 00572|KEGG: 00590|KEGG: 00591|KEGG: 00592|KEGG: 00620|KEGG: 00621|KEG…
BSQU_003g01560.1	5790b562efa9c7282a55b7e2e9f36884	402	Pfam	PF02156	Glycosyl hydrolase family 26	126	238	4.4e-06	T	2022-08-07	IPR022790	Glycosyl hydrolase family 26 domain	GO:0004553	KEGG: 00051|KEGG: 00500|KEGG: 01100|MetaCyc: PWY-1921|MetaCyc: PWY-2343|MetaCyc: PWY-5821|MetaCyc: PWY-5976|MetaCyc: PWY-6527|MetaCyc: PWY-6735|MetaCyc: PWY-6737|MetaCyc: PWY-6749|MetaCyc: PWY-6784|MetaCyc: PWY-6788|MetaCyc: PWY-6789|MetaCyc: PWY-6821|MetaCyc: PWY-6848|MetaCyc: PWY-6855|MetaCyc: PWY-6906|MetaCyc: PWY-6972|MetaCyc: PWY-6996|MetaCyc: PWY-7056|MetaCyc: PWY-7057|MetaCyc: PWY-7074|Met…
BSQU_003g01560.1	5790b562efa9c7282a55b7e2e9f36884	402	PANTHER	PTHR40079	MANNAN ENDO-1,4-BETA-MANNOSIDASE E-RELATED	4	308	6.6e-101	T	2022-08-07	IPR000805	Glycoside hydrolase family 26	GO:0006080|GO:0016985	KEGG: 00051|KEGG: 01100|MetaCyc: PWY-1921|MetaCyc: PWY-2343|MetaCyc: PWY-5821|MetaCyc: PWY-5976|MetaCyc: PWY-6527|MetaCyc: PWY-6735|MetaCyc: PWY-6737|MetaCyc: PWY-6749|MetaCyc: PWY-6784|MetaCyc: PWY-6789|MetaCyc: PWY-6821|MetaCyc: PWY-6848|MetaCyc: PWY-6855|MetaCyc: PWY-6906|MetaCyc: PWY-6972|MetaCyc: PWY-6996|MetaCyc: PWY-7056|MetaCyc: PWY-7057|MetaCyc: PWY-7074|MetaCyc: PWY-7091|MetaCyc: PWY-71…
BSQU_003g01560.1	5790b562efa9c7282a55b7e2e9f36884	402	ProSiteProfiles	PS51764	Glycosyl hydrolases family 26 (GH26) domain profile.	28	308	28.189	T	2022-08-07	IPR022790	Glycosyl hydrolase family 26 domain	GO:0004553	KEGG: 00051|KEGG: 00500|KEGG: 01100|MetaCyc: PWY-1921|MetaCyc: PWY-2343|MetaCyc: PWY-5821|MetaCyc: PWY-5976|MetaCyc: PWY-6527|MetaCyc: PWY-6735|MetaCyc: PWY-6737|MetaCyc: PWY-6749|MetaCyc: PWY-6784|MetaCyc: PWY-6788|MetaCyc: PWY-6789|MetaCyc: PWY-6821|MetaCyc: PWY-6848|MetaCyc: PWY-6855|MetaCyc: PWY-6906|MetaCyc: PWY-6972|MetaCyc: PWY-6996|MetaCyc: PWY-7056|MetaCyc: PWY-7057|MetaCyc: PWY-7074|Met…
BSQU_003g01560.1	5790b562efa9c7282a55b7e2e9f36884	402	PANTHER	PTHR40079:SF6	-	4	308	6.6e-101	T	2022-08-07	-	-
BSQU_003g01560.1	5790b562efa9c7282a55b7e2e9f36884	402	Gene3D	G3DSA:3.20.20.80	Glycosidases	42	312	1.2e-44	T	2022-08-07	-	-
BSQU_003g01560.1	5790b562efa9c7282a55b7e2e9f36884	402	SUPERFAMILY	SSF51445	(Trans)glycosidases	49	297	1.45e-37	T	2022-08-07	IPR017853	Glycoside hydrolase superfamily	-	KEGG: 00010|KEGG: 00040|KEGG: 00051|KEGG: 00052|KEGG: 00053|KEGG: 00230|KEGG: 00380|KEGG: 00460|KEGG: 00500|KEGG: 00510|KEGG: 00511|KEGG: 00513|KEGG: 00520|KEGG: 00531|KEGG: 00561|KEGG: 00600|KEGG: 00603|KEGG: 00604|KEGG: 00860|KEGG: 00901|KEGG: 00906|KEGG: 00940|KEGG: 00942|KEGG: 00944|KEGG: 00983|KEGG: 01100|KEGG: 01110|KEGG: 01120|MetaCyc: PWY-116|MetaCyc: PWY-1901|MetaCyc: PWY-1921|MetaCyc: P…
BSQU_002g00170.1	9168308ecbbc5b9f7273a724da20e5ba	377	Pfam	PF00734	Fungal cellulose binding domain	346	373	6.8e-11	T	2022-08-07	IPR000254	Cellulose-binding domain, fungal	GO:0005576|GO:0005975|GO:0030248	KEGG: 00051|KEGG: 00500|KEGG: 00520|KEGG: 01100|MetaCyc: PWY-1921|MetaCyc: PWY-2343|MetaCyc: PWY-5821|MetaCyc: PWY-5835|MetaCyc: PWY-5976|MetaCyc: PWY-6190|MetaCyc: PWY-6322|MetaCyc: PWY-6415|MetaCyc: PWY-6527|MetaCyc: PWY-6558|MetaCyc: PWY-6717|MetaCyc: PWY-6735|MetaCyc: PWY-6737|MetaCyc: PWY-6749|MetaCyc: PWY-6784|MetaCyc: PWY-6788|MetaCyc: PWY-6821|MetaCyc: PWY-6848|MetaCyc: PWY-6855|MetaCyc: …
BSQU_002g00170.1	9168308ecbbc5b9f7273a724da20e5ba	377	Pfam	PF10503	Esterase PHB depolymerase	41	239	5.1e-25	T	2022-08-07	IPR010126	Esterase, PHB depolymerase	GO:0005576|GO:0016787	KEGG: 00650|KEGG: 01100|MetaCyc: PWY-1921|MetaCyc: PWY-5835|MetaCyc: PWY-6190|MetaCyc: PWY-6322|MetaCyc: PWY-6415|MetaCyc: PWY-6558|MetaCyc: PWY-6717|MetaCyc: PWY-6784|MetaCyc: PWY-6848|MetaCyc: PWY-7002|MetaCyc: PWY-7352|MetaCyc: PWY-7367|MetaCyc: PWY-7521|MetaCyc: PWY-7599|MetaCyc: PWY-7660|MetaCyc: PWY-7712|MetaCyc: PWY-7713|MetaCyc: PWY-7730|MetaCyc: PWY-7769|MetaCyc: PWY-7982|MetaCyc: PWY-80…
BSQU_002g00170.1	9168308ecbbc5b9f7273a724da20e5ba	377	ProSiteProfiles	PS51164	CBM1 (carbohydrate binding type-1) domain profile.	341	377	12.192	T	2022-08-07	IPR000254	Cellulose-binding domain, fungal	GO:0005576|GO:0005975|GO:0030248	KEGG: 00051|KEGG: 00500|KEGG: 00520|KEGG: 01100|MetaCyc: PWY-1921|MetaCyc: PWY-2343|MetaCyc: PWY-5821|MetaCyc: PWY-5835|MetaCyc: PWY-5976|MetaCyc: PWY-6190|MetaCyc: PWY-6322|MetaCyc: PWY-6415|MetaCyc: PWY-6527|MetaCyc: PWY-6558|MetaCyc: PWY-6717|MetaCyc: PWY-6735|MetaCyc: PWY-6737|MetaCyc: PWY-6749|MetaCyc: PWY-6784|MetaCyc: PWY-6788|MetaCyc: PWY-6821|MetaCyc: PWY-6848|MetaCyc: PWY-6855|MetaCyc: …
BSQU_002g00170.1	9168308ecbbc5b9f7273a724da20e5ba	377	SMART	SM00236	fcbd_2	344	377	6.1e-11	T	2022-08-07	IPR000254	Cellulose-binding domain, fungal	GO:0005576|GO:0005975|GO:0030248	KEGG: 00051|KEGG: 00500|KEGG: 00520|KEGG: 01100|MetaCyc: PWY-1921|MetaCyc: PWY-2343|MetaCyc: PWY-5821|MetaCyc: PWY-5835|MetaCyc: PWY-5976|MetaCyc: PWY-6190|MetaCyc: PWY-6322|MetaCyc: PWY-6415|MetaCyc: PWY-6527|MetaCyc: PWY-6558|MetaCyc: PWY-6717|MetaCyc: PWY-6735|MetaCyc: PWY-6737|MetaCyc: PWY-6749|MetaCyc: PWY-6784|MetaCyc: PWY-6788|MetaCyc: PWY-6821|MetaCyc: PWY-6848|MetaCyc: PWY-6855|MetaCyc: …
BSQU_002g00170.1	9168308ecbbc5b9f7273a724da20e5ba	377	PANTHER	PTHR42972	TOL-PAL SYSTEM PROTEIN TOLB	10	297	7.5e-98	T	2022-08-07	-	-
BSQU_002g00170.1	9168308ecbbc5b9f7273a724da20e5ba	377	TIGRFAM	TIGR01840	esterase_phb: esterase, PHB depolymerase family	39	256	1.7e-37	T	2022-08-07	IPR010126	Esterase, PHB depolymerase	GO:0005576|GO:0016787	KEGG: 00650|KEGG: 01100|MetaCyc: PWY-1921|MetaCyc: PWY-5835|MetaCyc: PWY-6190|MetaCyc: PWY-6322|MetaCyc: PWY-6415|MetaCyc: PWY-6558|MetaCyc: PWY-6717|MetaCyc: PWY-6784|MetaCyc: PWY-6848|MetaCyc: PWY-7002|MetaCyc: PWY-7352|MetaCyc: PWY-7367|MetaCyc: PWY-7521|MetaCyc: PWY-7599|MetaCyc: PWY-7660|MetaCyc: PWY-7712|MetaCyc: PWY-7713|MetaCyc: PWY-7730|MetaCyc: PWY-7769|MetaCyc: PWY-7982|MetaCyc: PWY-80…
BSQU_002g00170.1	9168308ecbbc5b9f7273a724da20e5ba	377	MobiDBLite	mobidb-lite	consensus disorder prediction	312	331	-	T	2022-08-07	-	-
BSQU_002g00170.1	9168308ecbbc5b9f7273a724da20e5ba	377	SUPERFAMILY	SSF53474	alpha/beta-Hydrolases	23	119	1.86e-10	T	2022-08-07	IPR029058	Alpha/Beta hydrolase fold	-	KEGG: 00010|KEGG: 00020|KEGG: 00061|KEGG: 00062|KEGG: 00073|KEGG: 00100|KEGG: 00120|KEGG: 00130|KEGG: 00250|KEGG: 00254|KEGG: 00270|KEGG: 00311|KEGG: 00330|KEGG: 00360|KEGG: 00361|KEGG: 00362|KEGG: 00363|KEGG: 00364|KEGG: 00380|KEGG: 00404|KEGG: 00430|KEGG: 00460|KEGG: 00510|KEGG: 00522|KEGG: 00561|KEGG: 00564|KEGG: 00565|KEGG: 00572|KEGG: 00590|KEGG: 00591|KEGG: 00592|KEGG: 00620|KEGG: 00621|KEG…
BSQU_002g00170.1	9168308ecbbc5b9f7273a724da20e5ba	377	ProSitePatterns	PS00562	CBM1 (carbohydrate binding type-1) domain signature.	349	376	-	T	2022-08-07	IPR000254	Cellulose-binding domain, fungal	GO:0005576|GO:0005975|GO:0030248	KEGG: 00051|KEGG: 00500|KEGG: 00520|KEGG: 01100|MetaCyc: PWY-1921|MetaCyc: PWY-2343|MetaCyc: PWY-5821|MetaCyc: PWY-5835|MetaCyc: PWY-5976|MetaCyc: PWY-6190|MetaCyc: PWY-6322|MetaCyc: PWY-6415|MetaCyc: PWY-6527|MetaCyc: PWY-6558|MetaCyc: PWY-6717|MetaCyc: PWY-6735|MetaCyc: PWY-6737|MetaCyc: PWY-6749|MetaCyc: PWY-6784|MetaCyc: PWY-6788|MetaCyc: PWY-6821|MetaCyc: PWY-6848|MetaCyc: PWY-6855|MetaCyc: …
BSQU_002g00170.1	9168308ecbbc5b9f7273a724da20e5ba	377	Gene3D	G3DSA:3.40.50.1820	-	12	331	3.8e-47	T	2022-08-07	IPR029058	Alpha/Beta hydrolase fold	-	KEGG: 00010|KEGG: 00020|KEGG: 00061|KEGG: 00062|KEGG: 00073|KEGG: 00100|KEGG: 00120|KEGG: 00130|KEGG: 00250|KEGG: 00254|KEGG: 00270|KEGG: 00311|KEGG: 00330|KEGG: 00360|KEGG: 00361|KEGG: 00362|KEGG: 00363|KEGG: 00364|KEGG: 00380|KEGG: 00404|KEGG: 00430|KEGG: 00460|KEGG: 00510|KEGG: 00522|KEGG: 00561|KEGG: 00564|KEGG: 00565|KEGG: 00572|KEGG: 00590|KEGG: 00591|KEGG: 00592|KEGG: 00620|KEGG: 00621|KEG…
BSQU_002g00170.1	9168308ecbbc5b9f7273a724da20e5ba	377	SUPERFAMILY	SSF53474	alpha/beta-Hydrolases	121	376	2.67e-40	T	2022-08-07	IPR029058	Alpha/Beta hydrolase fold	-	KEGG: 00010|KEGG: 00020|KEGG: 00061|KEGG: 00062|KEGG: 00073|KEGG: 00100|KEGG: 00120|KEGG: 00130|KEGG: 00250|KEGG: 00254|KEGG: 00270|KEGG: 00311|KEGG: 00330|KEGG: 00360|KEGG: 00361|KEGG: 00362|KEGG: 00363|KEGG: 00364|KEGG: 00380|KEGG: 00404|KEGG: 00430|KEGG: 00460|KEGG: 00510|KEGG: 00522|KEGG: 00561|KEGG: 00564|KEGG: 00565|KEGG: 00572|KEGG: 00590|KEGG: 00591|KEGG: 00592|KEGG: 00620|KEGG: 00621|KEG…
BSQU_002g00170.1	9168308ecbbc5b9f7273a724da20e5ba	377	PANTHER	PTHR42972:SF1	FERULOYL ESTERASE B	10	297	7.5e-98	T	2022-08-07	-	-
BSQU_008g00410.1	2a37003b61706b8ecc08b9eff68f5ea0	764	MobiDBLite	mobidb-lite	consensus disorder prediction	736	764	-	T	2022-08-07	-	-
BSQU_008g00410.1	2a37003b61706b8ecc08b9eff68f5ea0	764	MobiDBLite	mobidb-lite	consensus disorder prediction	456	475	-	T	2022-08-07	-	-
BSQU_008g00410.1	2a37003b61706b8ecc08b9eff68f5ea0	764	MobiDBLite	mobidb-lite	consensus disorder prediction	389	425	-	T	2022-08-07	-	-
BSQU_008g00410.1	2a37003b61706b8ecc08b9eff68f5ea0	764	MobiDBLite	mobidb-lite	consensus disorder prediction	741	764	-	T	2022-08-07	-	-
BSQU_021g00300.1	3e1ad0390d3f520a377eae406cd2d85c	549	Pfam	PF00128	Alpha amylase, catalytic domain	55	359	2.3e-41	T	2022-08-07	IPR006047	Glycosyl hydrolase, family 13, catalytic domain	GO:0003824|GO:0005975	KEGG: 00052|KEGG: 00500|KEGG: 01100|KEGG: 01110|MetaCyc: PWY-1921|MetaCyc: PWY-2343|MetaCyc: PWY-2622|MetaCyc: PWY-2661|MetaCyc: PWY-5067|MetaCyc: PWY-5384|MetaCyc: PWY-5821|MetaCyc: PWY-5941|MetaCyc: PWY-5976|MetaCyc: PWY-622|MetaCyc: PWY-6527|MetaCyc: PWY-6724|MetaCyc: PWY-6731|MetaCyc: PWY-6735|MetaCyc: PWY-6737|MetaCyc: PWY-6749|MetaCyc: PWY-6784|MetaCyc: PWY-6821|MetaCyc: PWY-6848|MetaCyc: P…
BSQU_021g00300.1	3e1ad0390d3f520a377eae406cd2d85c	549	Pfam	PF09260	Domain of unknown function (DUF1966)	408	495	7.2e-28	T	2022-08-07	IPR015340	Alpha-amylase, domain of unknown function DUF1966, C-terminal	GO:0004556|GO:0005509|GO:0016052	KEGG: 00500|KEGG: 01100|KEGG: 01110
BSQU_021g00300.1	3e1ad0390d3f520a377eae406cd2d85c	549	PANTHER	PTHR43789:SF3	ALPHA-AMYLASE	1	533	7e-258	T	2022-08-07	-	-
BSQU_021g00300.1	3e1ad0390d3f520a377eae406cd2d85c	549	PANTHER	PTHR43789	ALPHA-AMYLASE 1-RELATED	1	533	7e-258	T	2022-08-07	-	-
BSQU_021g00300.1	3e1ad0390d3f520a377eae406cd2d85c	549	SUPERFAMILY	SSF51445	(Trans)glycosidases	19	396	4.3e-79	T	2022-08-07	IPR017853	Glycoside hydrolase superfamily	-	KEGG: 00010|KEGG: 00040|KEGG: 00051|KEGG: 00052|KEGG: 00053|KEGG: 00230|KEGG: 00380|KEGG: 00460|KEGG: 00500|KEGG: 00510|KEGG: 00511|KEGG: 00513|KEGG: 00520|KEGG: 00531|KEGG: 00561|KEGG: 00600|KEGG: 00603|KEGG: 00604|KEGG: 00860|KEGG: 00901|KEGG: 00906|KEGG: 00940|KEGG: 00942|KEGG: 00944|KEGG: 00983|KEGG: 01100|KEGG: 01110|KEGG: 01120|MetaCyc: PWY-116|MetaCyc: PWY-1901|MetaCyc: PWY-1921|MetaCyc: P…
BSQU_021g00300.1	3e1ad0390d3f520a377eae406cd2d85c	549	PIRSF	PIRSF001024	Alph-amyl_fung	3	497	4.8e-169	T	2022-08-07	IPR013777	Alpha-amylase-like	GO:0004556|GO:0005509|GO:0005975	KEGG: 00500|KEGG: 01100|KEGG: 01110|MetaCyc: PWY-1921|MetaCyc: PWY-2343|MetaCyc: PWY-5821|MetaCyc: PWY-5976|MetaCyc: PWY-6527|MetaCyc: PWY-6735|MetaCyc: PWY-6737|MetaCyc: PWY-6749|MetaCyc: PWY-6784|MetaCyc: PWY-6821|MetaCyc: PWY-6848|MetaCyc: PWY-6855|MetaCyc: PWY-6906|MetaCyc: PWY-6972|MetaCyc: PWY-6996|MetaCyc: PWY-7056|MetaCyc: PWY-7057|MetaCyc: PWY-7074|MetaCyc: PWY-7091|MetaCyc: PWY-7133|Met…
BSQU_021g00300.1	3e1ad0390d3f520a377eae406cd2d85c	549	SMART	SM00642	aamy	31	390	3.3e-65	T	2022-08-07	IPR006047	Glycosyl hydrolase, family 13, catalytic domain	GO:0003824|GO:0005975	KEGG: 00052|KEGG: 00500|KEGG: 01100|KEGG: 01110|MetaCyc: PWY-1921|MetaCyc: PWY-2343|MetaCyc: PWY-2622|MetaCyc: PWY-2661|MetaCyc: PWY-5067|MetaCyc: PWY-5384|MetaCyc: PWY-5821|MetaCyc: PWY-5941|MetaCyc: PWY-5976|MetaCyc: PWY-622|MetaCyc: PWY-6527|MetaCyc: PWY-6724|MetaCyc: PWY-6731|MetaCyc: PWY-6735|MetaCyc: PWY-6737|MetaCyc: PWY-6749|MetaCyc: PWY-6784|MetaCyc: PWY-6821|MetaCyc: PWY-6848|MetaCyc: P…
BSQU_021g00300.1	3e1ad0390d3f520a377eae406cd2d85c	549	Gene3D	G3DSA:2.60.40.1180	-	396	501	9e-30	T	2022-08-07	IPR013780	Glycosyl hydrolase, all-beta	-	KEGG: 00051|KEGG: 00052|KEGG: 00460|KEGG: 00500|KEGG: 00510|KEGG: 00511|KEGG: 00513|KEGG: 00520|KEGG: 00531|KEGG: 00561|KEGG: 00600|KEGG: 00603|KEGG: 00604|KEGG: 00940|KEGG: 01100|KEGG: 01110|MetaCyc: PWY-1901|MetaCyc: PWY-1921|MetaCyc: PWY-1961|MetaCyc: PWY-1981|MetaCyc: PWY-2021|MetaCyc: PWY-2343|MetaCyc: PWY-2622|MetaCyc: PWY-2661|MetaCyc: PWY-2881|MetaCyc: PWY-2901|MetaCyc: PWY-2902|MetaCyc: …
BSQU_021g00300.1	3e1ad0390d3f520a377eae406cd2d85c	549	SUPERFAMILY	SSF51011	Glycosyl hydrolase domain	405	496	1.4e-23	T	2022-08-07	-	-
BSQU_021g00300.1	3e1ad0390d3f520a377eae406cd2d85c	549	Gene3D	G3DSA:3.20.20.80	Glycosidases	19	395	4.7e-109	T	2022-08-07	-	-
BSQU_021g00300.1	3e1ad0390d3f520a377eae406cd2d85c	549	CDD	cd11319	AmyAc_euk_AmyA	19	396	0	T	2022-08-07	-	-
BSQU_023g00670.1	06b83e32c239540a4e7746fd2f38883b	267	Pfam	PF00378	Enoyl-CoA hydratase/isomerase	37	246	1.5e-24	T	2022-08-07	IPR001753	Enoyl-CoA hydratase/isomerase	GO:0003824	KEGG: 00061|KEGG: 00062|KEGG: 00071|KEGG: 00130|KEGG: 00280|KEGG: 00281|KEGG: 00310|KEGG: 00332|KEGG: 00360|KEGG: 00362|KEGG: 00364|KEGG: 00380|KEGG: 00410|KEGG: 00592|KEGG: 00623|KEGG: 00627|KEGG: 00640|KEGG: 00650|KEGG: 00660|KEGG: 00720|KEGG: 00903|KEGG: 00920|KEGG: 00930|KEGG: 00998|KEGG: 01055|KEGG: 01100|KEGG: 01110|KEGG: 01120|MetaCyc: PWY-1361|MetaCyc: PWY-2229|MetaCyc: PWY-2467|MetaCyc: …
BSQU_023g00670.1	06b83e32c239540a4e7746fd2f38883b	267	PANTHER	PTHR43459	ENOYL-COA HYDRATASE	36	250	5.4e-36	T	2022-08-07	-	-
BSQU_023g00670.1	06b83e32c239540a4e7746fd2f38883b	267	SUPERFAMILY	SSF52096	ClpP/crotonase	31	248	4.19e-40	T	2022-08-07	IPR029045	ClpP/crotonase-like domain superfamily	-	KEGG: 00061|KEGG: 00062|KEGG: 00071|KEGG: 00130|KEGG: 00254|KEGG: 00280|KEGG: 00281|KEGG: 00310|KEGG: 00332|KEGG: 00360|KEGG: 00362|KEGG: 00364|KEGG: 00380|KEGG: 00410|KEGG: 00592|KEGG: 00620|KEGG: 00623|KEGG: 00627|KEGG: 00630|KEGG: 00640|KEGG: 00650|KEGG: 00660|KEGG: 00720|KEGG: 00903|KEGG: 00920|KEGG: 00930|KEGG: 00998|KEGG: 01055|KEGG: 01100|KEGG: 01110|KEGG: 01120|MetaCyc: PWY-1361|MetaCyc: …
BSQU_023g00670.1	06b83e32c239540a4e7746fd2f38883b	267	Gene3D	G3DSA:3.90.226.10	-	29	265	7.6e-53	T	2022-08-07	-	-
BSQU_023g00670.1	06b83e32c239540a4e7746fd2f38883b	267	CDD	cd06558	crotonase-like	35	221	7.4798e-30	T	2022-08-07	-	-
BSQU_023g00670.1	06b83e32c239540a4e7746fd2f38883b	267	PANTHER	PTHR43459:SF1	EG:BACN32G11.4 PROTEIN	36	250	5.4e-36	T	2022-08-07	-	-
BSQU_015g01900.1	42606a622e0e50b38a69cbff50eaf33a	166	SUPERFAMILY	SSF48600	Chorismate mutase II	69	158	6.41e-16	T	2022-08-07	IPR036263	Chorismate mutase type II superfamily	GO:0046417	KEGG: 00400|KEGG: 00401|KEGG: 01053|KEGG: 01100|KEGG: 01110|MetaCyc: PWY-3461|MetaCyc: PWY-3462|MetaCyc: PWY-6120|MetaCyc: PWY-6163|MetaCyc: PWY-6406|MetaCyc: PWY-6416|MetaCyc: PWY-6627|MetaCyc: PWY-6707|MetaCyc: PWY-7303|MetaCyc: PWY-7432|MetaCyc: PWY-7626|MetaCyc: PWY-8032
BSQU_015g01900.1	42606a622e0e50b38a69cbff50eaf33a	166	SMART	SM00830	CM_2_4	77	158	4.8e-15	T	2022-08-07	IPR002701	Chorismate mutase II, prokaryotic-type	GO:0046417	KEGG: 00400|KEGG: 00401|KEGG: 01053|KEGG: 01100|KEGG: 01110|MetaCyc: PWY-3461|MetaCyc: PWY-3462|MetaCyc: PWY-6120|MetaCyc: PWY-6163|MetaCyc: PWY-6164|MetaCyc: PWY-6406|MetaCyc: PWY-6416|MetaCyc: PWY-6627|MetaCyc: PWY-6707|MetaCyc: PWY-7303|MetaCyc: PWY-7432|MetaCyc: PWY-7626|MetaCyc: PWY-8032
BSQU_015g01900.1	42606a622e0e50b38a69cbff50eaf33a	166	Pfam	PF01817	Chorismate mutase type II	77	155	8.8e-13	T	2022-08-07	IPR002701	Chorismate mutase II, prokaryotic-type	GO:0046417	KEGG: 00400|KEGG: 00401|KEGG: 01053|KEGG: 01100|KEGG: 01110|MetaCyc: PWY-3461|MetaCyc: PWY-3462|MetaCyc: PWY-6120|MetaCyc: PWY-6163|MetaCyc: PWY-6164|MetaCyc: PWY-6406|MetaCyc: PWY-6416|MetaCyc: PWY-6627|MetaCyc: PWY-6707|MetaCyc: PWY-7303|MetaCyc: PWY-7432|MetaCyc: PWY-7626|MetaCyc: PWY-8032
BSQU_015g01900.1	42606a622e0e50b38a69cbff50eaf33a	166	PANTHER	PTHR38041:SF1	CHORISMATE MUTASE	49	160	1.8e-32	T	2022-08-07	-	-
BSQU_015g01900.1	42606a622e0e50b38a69cbff50eaf33a	166	ProSiteProfiles	PS51168	Chorismate mutase domain profile.	67	159	11.553	T	2022-08-07	IPR002701	Chorismate mutase II, prokaryotic-type	GO:0046417	KEGG: 00400|KEGG: 00401|KEGG: 01053|KEGG: 01100|KEGG: 01110|MetaCyc: PWY-3461|MetaCyc: PWY-3462|MetaCyc: PWY-6120|MetaCyc: PWY-6163|MetaCyc: PWY-6164|MetaCyc: PWY-6406|MetaCyc: PWY-6416|MetaCyc: PWY-6627|MetaCyc: PWY-6707|MetaCyc: PWY-7303|MetaCyc: PWY-7432|MetaCyc: PWY-7626|MetaCyc: PWY-8032
BSQU_015g01900.1	42606a622e0e50b38a69cbff50eaf33a	166	PANTHER	PTHR38041	CHORISMATE MUTASE	49	160	1.8e-32	T	2022-08-07	-	-
BSQU_015g01900.1	42606a622e0e50b38a69cbff50eaf33a	166	Gene3D	G3DSA:1.20.59.10	Chorismate Mutase Domain	67	164	1.9e-18	T	2022-08-07	IPR036979	Chorismate mutase domain superfamily	GO:0046417	KEGG: 00400|KEGG: 00401|KEGG: 01053|KEGG: 01100|KEGG: 01110|MetaCyc: PWY-3461|MetaCyc: PWY-3462|MetaCyc: PWY-6120|MetaCyc: PWY-6163|MetaCyc: PWY-6164|MetaCyc: PWY-6406|MetaCyc: PWY-6416|MetaCyc: PWY-6627|MetaCyc: PWY-6707|MetaCyc: PWY-7303|MetaCyc: PWY-7432|MetaCyc: PWY-7626|MetaCyc: PWY-8032
BSQU_004g03000.1	907b4340c3070c6018db0f4e7ada979c	350	PANTHER	PTHR40617	TERPENE CYCLASE ASQC	14	343	6.2e-111	T	2022-08-07	-	-
BSQU_004g03000.1	907b4340c3070c6018db0f4e7ada979c	350	SUPERFAMILY	SSF159245	AttH-like	50	310	7.32e-29	T	2022-08-07	-	-
BSQU_004g03000.1	907b4340c3070c6018db0f4e7ada979c	350	Gene3D	G3DSA:2.40.370.10	-	215	316	4e-05	T	2022-08-07	IPR023374	AttH-like domain superfamily	-	MetaCyc: PWY-7635
BSQU_004g03000.1	907b4340c3070c6018db0f4e7ada979c	350	Gene3D	G3DSA:2.40.370.10	-	53	211	4.4e-07	T	2022-08-07	IPR023374	AttH-like domain superfamily	-	MetaCyc: PWY-7635
BSQU_004g03000.1	907b4340c3070c6018db0f4e7ada979c	350	Pfam	PF07143	CrtC N-terminal lipocalin domain	107	210	1.1e-05	T	2022-08-07	IPR010791	AttH domain	-	-
BSQU_004g03500.1	2ebf26c041294e2125df54ff076edb24	928	MobiDBLite	mobidb-lite	consensus disorder prediction	859	882	-	T	2022-08-07	-	-
BSQU_004g03500.1	2ebf26c041294e2125df54ff076edb24	928	Coils	Coil	Coil	35	55	-	T	2022-08-07	-	-
BSQU_018g00820.1	ce184a29824db34e347f8ed490c190f9	192	Gene3D	G3DSA:3.40.390.10	Collagenase (Catalytic Domain)	64	189	2.6e-08	T	2022-08-07	IPR024079	Metallopeptidase, catalytic domain superfamily	GO:0008237	KEGG: 00230|KEGG: 01100|MetaCyc: PWY-1061|MetaCyc: PWY-2083|MetaCyc: PWY-3542|MetaCyc: PWY-4021|MetaCyc: PWY-4161|MetaCyc: PWY-5059|MetaCyc: PWY-5105|MetaCyc: PWY-5209|MetaCyc: PWY-5287|MetaCyc: PWY-5301|MetaCyc: PWY-5305|MetaCyc: PWY-5381|MetaCyc: PWY-5479|MetaCyc: PWY-5665|MetaCyc: PWY-5729|MetaCyc: PWY-5748|MetaCyc: PWY-5765|MetaCyc: PWY-5773|MetaCyc: PWY-5800|MetaCyc: PWY-5846|MetaCyc: PWY-58…
BSQU_018g00820.1	ce184a29824db34e347f8ed490c190f9	192	SUPERFAMILY	SSF55486	Metalloproteases ("zincins"), catalytic domain	64	177	4.03e-09	T	2022-08-07	-	-
BSQU_001g02930.1	412b3d6de12b844064e5acf0bb198857	396	CDD	cd11618	ChtBD1_1	335	374	2.08691e-13	T	2022-08-07	-	-
BSQU_001g02930.1	412b3d6de12b844064e5acf0bb198857	396	Gene3D	G3DSA:3.30.60.10	-	331	387	1.7e-07	T	2022-08-07	IPR036861	Endochitinase-like superfamily	GO:0008061	KEGG: 00520|KEGG: 01100|MetaCyc: PWY-6855|MetaCyc: PWY-6902|MetaCyc: PWY-7118|MetaCyc: PWY-7822
BSQU_001g02930.1	412b3d6de12b844064e5acf0bb198857	396	PANTHER	PTHR36182:SF1	PROTEIN, PUTATIVE (AFU_ORTHOLOGUE AFUA_6G10930)-RELATED	325	393	3.9e-111	T	2022-08-07	-	-
BSQU_001g02930.1	412b3d6de12b844064e5acf0bb198857	396	SUPERFAMILY	SSF57016	Plant lectins/antimicrobial peptides	334	377	3.67e-09	T	2022-08-07	IPR036861	Endochitinase-like superfamily	GO:0008061	KEGG: 00520|KEGG: 01100|MetaCyc: PWY-6855|MetaCyc: PWY-6902|MetaCyc: PWY-7118|MetaCyc: PWY-7822
BSQU_001g02930.1	412b3d6de12b844064e5acf0bb198857	396	MobiDBLite	mobidb-lite	consensus disorder prediction	233	254	-	T	2022-08-07	-	-
BSQU_001g02930.1	412b3d6de12b844064e5acf0bb198857	396	PANTHER	PTHR36182	PROTEIN, PUTATIVE (AFU_ORTHOLOGUE AFUA_6G10930)-RELATED	6	329	3.9e-111	T	2022-08-07	-	-
BSQU_001g02930.1	412b3d6de12b844064e5acf0bb198857	396	PANTHER	PTHR36182	PROTEIN, PUTATIVE (AFU_ORTHOLOGUE AFUA_6G10930)-RELATED	325	393	3.9e-111	T	2022-08-07	-	-
BSQU_001g02930.1	412b3d6de12b844064e5acf0bb198857	396	ProSiteProfiles	PS50941	Chitin-binding type-1 domain profile.	331	375	8.101	T	2022-08-07	IPR001002	Chitin-binding, type 1	GO:0008061	KEGG: 00520|KEGG: 01100|MetaCyc: PWY-6855|MetaCyc: PWY-6902|MetaCyc: PWY-7118|MetaCyc: PWY-7822
BSQU_001g02930.1	412b3d6de12b844064e5acf0bb198857	396	PANTHER	PTHR36182:SF1	PROTEIN, PUTATIVE (AFU_ORTHOLOGUE AFUA_6G10930)-RELATED	6	329	3.9e-111	T	2022-08-07	-	-
BSQU_001g02930.1	412b3d6de12b844064e5acf0bb198857	396	Gene3D	G3DSA:2.70.50.70	-	21	223	2.6e-64	T	2022-08-07	-	-
BSQU_003g02680.1	af24d3484dba151947d5a0f1250d26f4	788	SUPERFAMILY	SSF51126	Pectin lyase-like	411	760	1.34e-30	T	2022-08-07	IPR011050	Pectin lyase fold/virulence factor	-	KEGG: 00040|KEGG: 00051|KEGG: 00052|KEGG: 00500|KEGG: 00531|KEGG: 00561|KEGG: 00600|KEGG: 00603|KEGG: 01053|KEGG: 01100|KEGG: 01110|MetaCyc: PWY-1061|MetaCyc: PWY-1921|MetaCyc: PWY-2083|MetaCyc: PWY-2343|MetaCyc: PWY-3542|MetaCyc: PWY-4021|MetaCyc: PWY-4161|MetaCyc: PWY-5059|MetaCyc: PWY-5105|MetaCyc: PWY-5109|MetaCyc: PWY-5209|MetaCyc: PWY-5287|MetaCyc: PWY-5301|MetaCyc: PWY-5305|MetaCyc: PWY-54…
BSQU_003g02680.1	af24d3484dba151947d5a0f1250d26f4	788	Pfam	PF12708	Pectate lyase superfamily protein	67	288	1.9e-61	T	2022-08-07	IPR024535	Pectate lyase superfamily protein	-	KEGG: 00040|KEGG: 00051|KEGG: 00052|KEGG: 00500|KEGG: 00561|KEGG: 00600|KEGG: 00603|KEGG: 01100|MetaCyc: PWY-1921|MetaCyc: PWY-2343|MetaCyc: PWY-5821|MetaCyc: PWY-5976|MetaCyc: PWY-6073|MetaCyc: PWY-6082|MetaCyc: PWY-6527|MetaCyc: PWY-6735|MetaCyc: PWY-6737|MetaCyc: PWY-6749|MetaCyc: PWY-6784|MetaCyc: PWY-6821|MetaCyc: PWY-6822|MetaCyc: PWY-6848|MetaCyc: PWY-6855|MetaCyc: PWY-6906|MetaCyc: PWY-69…
BSQU_003g02680.1	af24d3484dba151947d5a0f1250d26f4	788	Pfam	PF12708	Pectate lyase superfamily protein	412	471	2.4e-10	T	2022-08-07	IPR024535	Pectate lyase superfamily protein	-	KEGG: 00040|KEGG: 00051|KEGG: 00052|KEGG: 00500|KEGG: 00561|KEGG: 00600|KEGG: 00603|KEGG: 01100|MetaCyc: PWY-1921|MetaCyc: PWY-2343|MetaCyc: PWY-5821|MetaCyc: PWY-5976|MetaCyc: PWY-6073|MetaCyc: PWY-6082|MetaCyc: PWY-6527|MetaCyc: PWY-6735|MetaCyc: PWY-6737|MetaCyc: PWY-6749|MetaCyc: PWY-6784|MetaCyc: PWY-6821|MetaCyc: PWY-6822|MetaCyc: PWY-6848|MetaCyc: PWY-6855|MetaCyc: PWY-6906|MetaCyc: PWY-69…
BSQU_003g02680.1	af24d3484dba151947d5a0f1250d26f4	788	PANTHER	PTHR31375:SF53	EXO-BETA-1,3-GLUCANASE	43	774	3.7e-121	T	2022-08-07	-	-
BSQU_003g02680.1	af24d3484dba151947d5a0f1250d26f4	788	Gene3D	G3DSA:2.160.20.10	-	44	376	2.1e-90	T	2022-08-07	IPR012334	Pectin lyase fold	-	KEGG: 00040|KEGG: 00051|KEGG: 00052|KEGG: 00500|KEGG: 00561|KEGG: 00600|KEGG: 00603|KEGG: 01053|KEGG: 01100|KEGG: 01110|MetaCyc: PWY-1921|MetaCyc: PWY-2343|MetaCyc: PWY-5109|MetaCyc: PWY-5821|MetaCyc: PWY-5976|MetaCyc: PWY-6073|MetaCyc: PWY-6082|MetaCyc: PWY-6289|MetaCyc: PWY-6322|MetaCyc: PWY-6416|MetaCyc: PWY-6419|MetaCyc: PWY-6527|MetaCyc: PWY-6585|MetaCyc: PWY-6735|MetaCyc: PWY-6737|MetaCyc: …
BSQU_003g02680.1	af24d3484dba151947d5a0f1250d26f4	788	PANTHER	PTHR31375	-	43	774	3.7e-121	T	2022-08-07	-	-
BSQU_003g02680.1	af24d3484dba151947d5a0f1250d26f4	788	Gene3D	G3DSA:2.160.20.10	-	410	787	1.7e-117	T	2022-08-07	IPR012334	Pectin lyase fold	-	KEGG: 00040|KEGG: 00051|KEGG: 00052|KEGG: 00500|KEGG: 00561|KEGG: 00600|KEGG: 00603|KEGG: 01053|KEGG: 01100|KEGG: 01110|MetaCyc: PWY-1921|MetaCyc: PWY-2343|MetaCyc: PWY-5109|MetaCyc: PWY-5821|MetaCyc: PWY-5976|MetaCyc: PWY-6073|MetaCyc: PWY-6082|MetaCyc: PWY-6289|MetaCyc: PWY-6322|MetaCyc: PWY-6416|MetaCyc: PWY-6419|MetaCyc: PWY-6527|MetaCyc: PWY-6585|MetaCyc: PWY-6735|MetaCyc: PWY-6737|MetaCyc: …
BSQU_003g02680.1	af24d3484dba151947d5a0f1250d26f4	788	SUPERFAMILY	SSF51126	Pectin lyase-like	61	375	3.14e-32	T	2022-08-07	IPR011050	Pectin lyase fold/virulence factor	-	KEGG: 00040|KEGG: 00051|KEGG: 00052|KEGG: 00500|KEGG: 00531|KEGG: 00561|KEGG: 00600|KEGG: 00603|KEGG: 01053|KEGG: 01100|KEGG: 01110|MetaCyc: PWY-1061|MetaCyc: PWY-1921|MetaCyc: PWY-2083|MetaCyc: PWY-2343|MetaCyc: PWY-3542|MetaCyc: PWY-4021|MetaCyc: PWY-4161|MetaCyc: PWY-5059|MetaCyc: PWY-5105|MetaCyc: PWY-5109|MetaCyc: PWY-5209|MetaCyc: PWY-5287|MetaCyc: PWY-5301|MetaCyc: PWY-5305|MetaCyc: PWY-54…
BSQU_004g05970.1	6392e4e1f9cbc488f331d5a914d16226	404	Gene3D	G3DSA:3.40.50.1820	-	41	140	2e-05	T	2022-08-07	IPR029058	Alpha/Beta hydrolase fold	-	KEGG: 00010|KEGG: 00020|KEGG: 00061|KEGG: 00062|KEGG: 00073|KEGG: 00100|KEGG: 00120|KEGG: 00130|KEGG: 00250|KEGG: 00254|KEGG: 00270|KEGG: 00311|KEGG: 00330|KEGG: 00360|KEGG: 00361|KEGG: 00362|KEGG: 00363|KEGG: 00364|KEGG: 00380|KEGG: 00404|KEGG: 00430|KEGG: 00460|KEGG: 00510|KEGG: 00522|KEGG: 00561|KEGG: 00564|KEGG: 00565|KEGG: 00572|KEGG: 00590|KEGG: 00591|KEGG: 00592|KEGG: 00620|KEGG: 00621|KEG…
BSQU_004g05970.1	6392e4e1f9cbc488f331d5a914d16226	404	SUPERFAMILY	SSF53474	alpha/beta-Hydrolases	36	139	2.15e-07	T	2022-08-07	IPR029058	Alpha/Beta hydrolase fold	-	KEGG: 00010|KEGG: 00020|KEGG: 00061|KEGG: 00062|KEGG: 00073|KEGG: 00100|KEGG: 00120|KEGG: 00130|KEGG: 00250|KEGG: 00254|KEGG: 00270|KEGG: 00311|KEGG: 00330|KEGG: 00360|KEGG: 00361|KEGG: 00362|KEGG: 00363|KEGG: 00364|KEGG: 00380|KEGG: 00404|KEGG: 00430|KEGG: 00460|KEGG: 00510|KEGG: 00522|KEGG: 00561|KEGG: 00564|KEGG: 00565|KEGG: 00572|KEGG: 00590|KEGG: 00591|KEGG: 00592|KEGG: 00620|KEGG: 00621|KEG…
BSQU_012g04470.1	58f5abbce8c4344db8da9043546f1d00	608	ProSitePatterns	PS00941	Carboxylesterases type-B signature 2.	119	129	-	T	2022-08-07	IPR019819	Carboxylesterase type B, conserved site	-	KEGG: 00100|KEGG: 00561|KEGG: 00564|KEGG: 00960|KEGG: 00983|KEGG: 01100|KEGG: 01110|MetaCyc: PWY-1921|MetaCyc: PWY-5109|MetaCyc: PWY-5835|MetaCyc: PWY-6190|MetaCyc: PWY-6303|MetaCyc: PWY-6322|MetaCyc: PWY-6415|MetaCyc: PWY-6558|MetaCyc: PWY-6585|MetaCyc: PWY-6848|MetaCyc: PWY-6857|MetaCyc: PWY-6917|MetaCyc: PWY-6948|MetaCyc: PWY-6995|MetaCyc: PWY-6997|MetaCyc: PWY-7002|MetaCyc: PWY-7007|MetaCyc: …
BSQU_012g04470.1	58f5abbce8c4344db8da9043546f1d00	608	PANTHER	PTHR11559	CARBOXYLESTERASE	50	584	5.3e-76	T	2022-08-07	-	-
BSQU_012g04470.1	58f5abbce8c4344db8da9043546f1d00	608	Pfam	PF00135	Carboxylesterase family	46	536	7.6e-73	T	2022-08-07	IPR002018	Carboxylesterase, type B	-	KEGG: 00100|KEGG: 00561|KEGG: 00564|KEGG: 00960|KEGG: 00981|KEGG: 00983|KEGG: 01100|KEGG: 01110|MetaCyc: PWY-1822|MetaCyc: PWY-1921|MetaCyc: PWY-5109|MetaCyc: PWY-5497|MetaCyc: PWY-5784|MetaCyc: PWY-5835|MetaCyc: PWY-5846|MetaCyc: PWY-6190|MetaCyc: PWY-6303|MetaCyc: PWY-6322|MetaCyc: PWY-6409|MetaCyc: PWY-6415|MetaCyc: PWY-6558|MetaCyc: PWY-6585|MetaCyc: PWY-6848|MetaCyc: PWY-6857|MetaCyc: PWY-68…
BSQU_012g04470.1	58f5abbce8c4344db8da9043546f1d00	608	Gene3D	G3DSA:3.40.50.1820	-	25	583	5.3e-110	T	2022-08-07	IPR029058	Alpha/Beta hydrolase fold	-	KEGG: 00010|KEGG: 00020|KEGG: 00061|KEGG: 00062|KEGG: 00073|KEGG: 00100|KEGG: 00120|KEGG: 00130|KEGG: 00250|KEGG: 00254|KEGG: 00270|KEGG: 00311|KEGG: 00330|KEGG: 00360|KEGG: 00361|KEGG: 00362|KEGG: 00363|KEGG: 00364|KEGG: 00380|KEGG: 00404|KEGG: 00430|KEGG: 00460|KEGG: 00510|KEGG: 00522|KEGG: 00561|KEGG: 00564|KEGG: 00565|KEGG: 00572|KEGG: 00590|KEGG: 00591|KEGG: 00592|KEGG: 00620|KEGG: 00621|KEG…
BSQU_012g04470.1	58f5abbce8c4344db8da9043546f1d00	608	SUPERFAMILY	SSF53474	alpha/beta-Hydrolases	33	542	3.06e-83	T	2022-08-07	IPR029058	Alpha/Beta hydrolase fold	-	KEGG: 00010|KEGG: 00020|KEGG: 00061|KEGG: 00062|KEGG: 00073|KEGG: 00100|KEGG: 00120|KEGG: 00130|KEGG: 00250|KEGG: 00254|KEGG: 00270|KEGG: 00311|KEGG: 00330|KEGG: 00360|KEGG: 00361|KEGG: 00362|KEGG: 00363|KEGG: 00364|KEGG: 00380|KEGG: 00404|KEGG: 00430|KEGG: 00460|KEGG: 00510|KEGG: 00522|KEGG: 00561|KEGG: 00564|KEGG: 00565|KEGG: 00572|KEGG: 00590|KEGG: 00591|KEGG: 00592|KEGG: 00620|KEGG: 00621|KEG…
BSQU_007g03040.1	df2f6cd4b6176c8e6fa5635289dcd705	303	PANTHER	PTHR40640	ANCHORED GLYCOPROTEIN, PUTATIVE (AFU_ORTHOLOGUE AFUA_8G04860)-RELATED	6	202	1.5e-14	T	2022-08-07	-	-
BSQU_021g00940.1	3ef1fc23febb75390353ab1f22f4e028	725	Gene3D	G3DSA:2.60.40.10	Immunoglobulins	586	684	1.4e-30	T	2022-08-07	IPR013783	Immunoglobulin-like fold	-	KEGG: 00040|KEGG: 00051|KEGG: 00052|KEGG: 00053|KEGG: 00280|KEGG: 00350|KEGG: 00380|KEGG: 00460|KEGG: 00500|KEGG: 00511|KEGG: 00513|KEGG: 00515|KEGG: 00520|KEGG: 00531|KEGG: 00550|KEGG: 00562|KEGG: 00564|KEGG: 00600|KEGG: 00603|KEGG: 00604|KEGG: 00627|KEGG: 00650|KEGG: 00750|KEGG: 00760|KEGG: 00830|KEGG: 00860|KEGG: 00940|KEGG: 00944|KEGG: 00982|KEGG: 00983|KEGG: 01100|KEGG: 01110|KEGG: 01120|KEG…
ctome: R-RNO-190370|Reactome: R-RNO-190373|Reactome: R-RNO-190374|Reactome: R-RNO-193634|Reactome: R-RNO-193648|Reactome: R-RNO-194306|Reactome: R-RNO-194840|Reactome: R-RNO-195399|Reactome: R-RNO-196108|Reactome: R-RNO-1963640|Reactome: R-RNO-1963642|Reactome: R-RNO-1971475|Reactome: R-RNO-198203|Reactome: R-RNO-198933|Reactome: R-RNO-200425|Reactome: R-RNO-2022090|Reactome: R-RNO-2022854|Reacto…
BSQU_021g00940.1	3ef1fc23febb75390353ab1f22f4e028	725	PANTHER	PTHR32208	SECRETED PROTEIN-RELATED	24	683	6.8e-268	T	2022-08-07	-	-
BSQU_021g00940.1	3ef1fc23febb75390353ab1f22f4e028	725	PANTHER	PTHR32208:SF68	GALACTOSE OXIDASE	24	683	6.8e-268	T	2022-08-07	-	-
BSQU_021g00940.1	3ef1fc23febb75390353ab1f22f4e028	725	Pfam	PF13418	Galactose oxidase, central domain	483	530	8.1e-05	T	2022-08-07	-	-
BSQU_021g00940.1	3ef1fc23febb75390353ab1f22f4e028	725	SUPERFAMILY	SSF50965	Galactose oxidase, central domain	201	578	1.22e-44	T	2022-08-07	IPR011043	Galactose oxidase/kelch, beta-propeller	-	KEGG: 00052|KEGG: 00230|KEGG: 00280|KEGG: 00350|KEGG: 00380|KEGG: 00750|KEGG: 00760|KEGG: 00830|KEGG: 00982|KEGG: 01100|KEGG: 01120|MetaCyc: PWY-7221|MetaCyc: PWY-7283|Reactome: R-DDI-4641258|Reactome: R-DDI-5658442|Reactome: R-DDI-8951664|Reactome: R-DDI-983168|Reactome: R-DME-8951664|Reactome: R-DME-983168|Reactome: R-DRE-6811440|Reactome: R-HSA-1266695|Reactome: R-HSA-5687128|Reactome: R-MMU-4…
BSQU_021g00940.1	3ef1fc23febb75390353ab1f22f4e028	725	CDD	cd02851	E_set_GO_C	582	683	3.67116e-28	T	2022-08-07	IPR015202	Galactose oxidase-like, Early set domain	-	KEGG: 00052|KEGG: 00280|KEGG: 00350|KEGG: 00380|KEGG: 00750|KEGG: 00760|KEGG: 00830|KEGG: 00982|KEGG: 01100|KEGG: 01120
BSQU_021g00940.1	3ef1fc23febb75390353ab1f22f4e028	725	ProSiteProfiles	PS50022	Coagulation factors 5/8 type C domain (FA58C) profile.	51	194	15.875	T	2022-08-07	IPR000421	Coagulation factor 5/8 C-terminal domain	-	KEGG: 00052|KEGG: 00511|KEGG: 00531|KEGG: 00571|KEGG: 00572|KEGG: 00600|KEGG: 01100|MetaCyc: PWY-1822|MetaCyc: PWY-5497|MetaCyc: PWY-5784|MetaCyc: PWY-5846|MetaCyc: PWY-6397|MetaCyc: PWY-6409|MetaCyc: PWY-6899|MetaCyc: PWY-6984|MetaCyc: PWY-7018|MetaCyc: PWY-7403|MetaCyc: PWY-7430|MetaCyc: PWY-7437|MetaCyc: PWY-7496|MetaCyc: PWY-7571|MetaCyc: PWY-7652|MetaCyc: PWY-7771|MetaCyc: PWY-7821|MetaCyc: …
BSQU_021g00940.1	3ef1fc23febb75390353ab1f22f4e028	725	SUPERFAMILY	SSF81296	E set domains	586	683	2.52e-23	T	2022-08-07	IPR014756	Immunoglobulin E-set	-	KEGG: 00052|KEGG: 00230|KEGG: 00280|KEGG: 00350|KEGG: 00380|KEGG: 00500|KEGG: 00511|KEGG: 00513|KEGG: 00520|KEGG: 00531|KEGG: 00600|KEGG: 00603|KEGG: 00604|KEGG: 00730|KEGG: 00750|KEGG: 00760|KEGG: 00830|KEGG: 00910|KEGG: 00920|KEGG: 00950|KEGG: 00965|KEGG: 00982|KEGG: 01100|KEGG: 01110|KEGG: 01120|KEGG: 04150|KEGG: 04151|KEGG: 04714|KEGG: 04926|KEGG: 05163|KEGG: 05165|KEGG: 05170|MetaCyc: PWY-19…
BSQU_021g00940.1	3ef1fc23febb75390353ab1f22f4e028	725	Pfam	PF09118	Domain of unknown function (DUF1929)	587	681	1.8e-22	T	2022-08-07	IPR015202	Galactose oxidase-like, Early set domain	-	KEGG: 00052|KEGG: 00280|KEGG: 00350|KEGG: 00380|KEGG: 00750|KEGG: 00760|KEGG: 00830|KEGG: 00982|KEGG: 01100|KEGG: 01120
BSQU_021g00940.1	3ef1fc23febb75390353ab1f22f4e028	725	Gene3D	G3DSA:2.130.10.80	Galactose oxidase	200	585	3.2e-146	T	2022-08-07	IPR037293	Galactose oxidase, central domain superfamily	-	KEGG: 00052|KEGG: 00280|KEGG: 00350|KEGG: 00380|KEGG: 00750|KEGG: 00760|KEGG: 00830|KEGG: 00982|KEGG: 01100|KEGG: 01120
BSQU_021g00940.1	3ef1fc23febb75390353ab1f22f4e028	725	SMART	SM00612	kelc_smart	283	325	0.02	T	2022-08-07	IPR006652	Kelch repeat type 1	GO:0005515	KEGG: 00052|KEGG: 01100|KEGG: 04658|KEGG: 04660|KEGG: 05235|MetaCyc: PWY-7283|MetaCyc: PWY-7286|Reactome: R-BTA-6811440|Reactome: R-DDI-354192|Reactome: R-DDI-381676|Reactome: R-DDI-392517|Reactome: R-DDI-4641258|Reactome: R-DDI-5658442|Reactome: R-DDI-8951664|Reactome: R-DDI-983168|Reactome: R-DME-8951664|Reactome: R-DME-983168|Reactome: R-DRE-4641258|Reactome: R-DRE-5689880|Reactome: R-DRE-8951…
BSQU_021g00940.1	3ef1fc23febb75390353ab1f22f4e028	725	SMART	SM00612	kelc_smart	495	547	0.22	T	2022-08-07	IPR006652	Kelch repeat type 1	GO:0005515	KEGG: 00052|KEGG: 01100|KEGG: 04658|KEGG: 04660|KEGG: 05235|MetaCyc: PWY-7283|MetaCyc: PWY-7286|Reactome: R-BTA-6811440|Reactome: R-DDI-354192|Reactome: R-DDI-381676|Reactome: R-DDI-392517|Reactome: R-DDI-4641258|Reactome: R-DDI-5658442|Reactome: R-DDI-8951664|Reactome: R-DDI-983168|Reactome: R-DME-8951664|Reactome: R-DME-983168|Reactome: R-DRE-4641258|Reactome: R-DRE-5689880|Reactome: R-DRE-8951…
BSQU_021g00940.1	3ef1fc23febb75390353ab1f22f4e028	725	SMART	SM00612	kelc_smart	327	373	0.62	T	2022-08-07	IPR006652	Kelch repeat type 1	GO:0005515	KEGG: 00052|KEGG: 01100|KEGG: 04658|KEGG: 04660|KEGG: 05235|MetaCyc: PWY-7283|MetaCyc: PWY-7286|Reactome: R-BTA-6811440|Reactome: R-DDI-354192|Reactome: R-DDI-381676|Reactome: R-DDI-392517|Reactome: R-DDI-4641258|Reactome: R-DDI-5658442|Reactome: R-DDI-8951664|Reactome: R-DDI-983168|Reactome: R-DME-8951664|Reactome: R-DME-983168|Reactome: R-DRE-4641258|Reactome: R-DRE-5689880|Reactome: R-DRE-8951…
BSQU_021g00940.1	3ef1fc23febb75390353ab1f22f4e028	725	Gene3D	G3DSA:2.60.120.260	-	55	196	4.1e-33	T	2022-08-07	IPR008979	Galactose-binding-like domain superfamily	-	KEGG: 00040|KEGG: 00051|KEGG: 00052|KEGG: 00053|KEGG: 00230|KEGG: 00460|KEGG: 00500|KEGG: 00510|KEGG: 00511|KEGG: 00513|KEGG: 00520|KEGG: 00531|KEGG: 00561|KEGG: 00571|KEGG: 00572|KEGG: 00600|KEGG: 00603|KEGG: 00604|KEGG: 00860|KEGG: 00940|KEGG: 00944|KEGG: 00960|KEGG: 00983|KEGG: 01100|KEGG: 01110|KEGG: 01120|MetaCyc: PWY-1001|MetaCyc: PWY-1822|MetaCyc: PWY-1921|MetaCyc: PWY-2343|MetaCyc: PWY-31…
BSQU_021g00940.1	3ef1fc23febb75390353ab1f22f4e028	725	SUPERFAMILY	SSF49785	Galactose-binding domain-like	47	192	7.09e-35	T	2022-08-07	IPR008979	Galactose-binding-like domain superfamily	-	KEGG: 00040|KEGG: 00051|KEGG: 00052|KEGG: 00053|KEGG: 00230|KEGG: 00460|KEGG: 00500|KEGG: 00510|KEGG: 00511|KEGG: 00513|KEGG: 00520|KEGG: 00531|KEGG: 00561|KEGG: 00571|KEGG: 00572|KEGG: 00600|KEGG: 00603|KEGG: 00604|KEGG: 00860|KEGG: 00940|KEGG: 00944|KEGG: 00960|KEGG: 00983|KEGG: 01100|KEGG: 01110|KEGG: 01120|MetaCyc: PWY-1001|MetaCyc: PWY-1822|MetaCyc: PWY-1921|MetaCyc: PWY-2343|MetaCyc: PWY-31…
BSQU_021g00940.1	3ef1fc23febb75390353ab1f22f4e028	725	Pfam	PF01344	Kelch motif	317	360	4.2e-05	T	2022-08-07	IPR006652	Kelch repeat type 1	GO:0005515	KEGG: 00052|KEGG: 01100|KEGG: 04658|KEGG: 04660|KEGG: 05235|MetaCyc: PWY-7283|MetaCyc: PWY-7286|Reactome: R-BTA-6811440|Reactome: R-DDI-354192|Reactome: R-DDI-381676|Reactome: R-DDI-392517|Reactome: R-DDI-4641258|Reactome: R-DDI-5658442|Reactome: R-DDI-8951664|Reactome: R-DDI-983168|Reactome: R-DME-8951664|Reactome: R-DME-983168|Reactome: R-DRE-4641258|Reactome: R-DRE-5689880|Reactome: R-DRE-8951…
BSQU_021g00940.1	3ef1fc23febb75390353ab1f22f4e028	725	Pfam	PF00754	F5/8 type C domain	68	187	4.4e-19	T	2022-08-07	IPR000421	Coagulation factor 5/8 C-terminal domain	-	KEGG: 00052|KEGG: 00511|KEGG: 00531|KEGG: 00571|KEGG: 00572|KEGG: 00600|KEGG: 01100|MetaCyc: PWY-1822|MetaCyc: PWY-5497|MetaCyc: PWY-5784|MetaCyc: PWY-5846|MetaCyc: PWY-6397|MetaCyc: PWY-6409|MetaCyc: PWY-6899|MetaCyc: PWY-6984|MetaCyc: PWY-7018|MetaCyc: PWY-7403|MetaCyc: PWY-7430|MetaCyc: PWY-7437|MetaCyc: PWY-7496|MetaCyc: PWY-7571|MetaCyc: PWY-7652|MetaCyc: PWY-7771|MetaCyc: PWY-7821|MetaCyc: …
BSQU_002g01140.1	77adc5573890c1641bbe06d6d6f91889	193	CDD	cd00531	NTF2_like	56	185	1.87213e-07	T	2022-08-07	-	-
BSQU_002g01140.1	77adc5573890c1641bbe06d6d6f91889	193	Pfam	PF13577	SnoaL-like domain	53	180	7.1e-20	T	2022-08-07	IPR037401	SnoaL-like domain	-	KEGG: 00121|KEGG: 00140|KEGG: 00624|KEGG: 00626|KEGG: 00920|KEGG: 00984|KEGG: 01100|KEGG: 01120|MetaCyc: PWY-2582|MetaCyc: PWY-6044|MetaCyc: PWY-6094|MetaCyc: PWY-6190|MetaCyc: PWY-6193|MetaCyc: PWY-6200|MetaCyc: PWY-6224|MetaCyc: PWY-6623|MetaCyc: PWY-6945|MetaCyc: PWY-6946|MetaCyc: PWY-6948|MetaCyc: PWY-699|MetaCyc: PWY-7299|MetaCyc: PWY-7754|MetaCyc: PWY-7795|MetaCyc: PWY-7811|MetaCyc: PWY-794…
BSQU_002g01140.1	77adc5573890c1641bbe06d6d6f91889	193	Gene3D	G3DSA:3.10.450.50	-	49	186	1.2e-27	T	2022-08-07	-	-
BSQU_002g01140.1	77adc5573890c1641bbe06d6d6f91889	193	SUPERFAMILY	SSF54427	NTF2-like	51	186	6.36e-27	T	2022-08-07	IPR032710	NTF2-like domain superfamily	-	KEGG: 00121|KEGG: 00140|KEGG: 00360|KEGG: 00361|KEGG: 00362|KEGG: 00364|KEGG: 00500|KEGG: 00550|KEGG: 00590|KEGG: 00621|KEGG: 00623|KEGG: 00624|KEGG: 00625|KEGG: 00626|KEGG: 00627|KEGG: 00903|KEGG: 00920|KEGG: 00984|KEGG: 01057|KEGG: 01100|KEGG: 01110|KEGG: 01120|KEGG: 04150|KEGG: 04151|KEGG: 04714|KEGG: 04926|KEGG: 05163|KEGG: 05165|KEGG: 05170|MetaCyc: PWY-1381|MetaCyc: PWY-2229|MetaCyc: PWY-24…
BSQU_005g02730.1	8b6537406e8721049b8cbf1f82158f05	145	MobiDBLite	mobidb-lite	consensus disorder prediction	48	71	-	T	2022-08-07	-	-
BSQU_007g00660.1	54f9bcdefb7f0b63aac76b2cedd44388	182	PANTHER	PTHR38123	CELL WALL SERINE-THREONINE-RICH GALACTOMANNOPROTEIN MP1 (AFU_ORTHOLOGUE AFUA_4G03240)	5	182	1.2e-24	T	2022-08-07	-	-
BSQU_007g00660.1	54f9bcdefb7f0b63aac76b2cedd44388	182	PANTHER	PTHR38123:SF5	-	5	182	1.2e-24	T	2022-08-07	-	-
BSQU_007g00660.1	54f9bcdefb7f0b63aac76b2cedd44388	182	Pfam	PF12296	Hydrophobic surface binding protein A	32	151	2.1e-18	T	2022-08-07	IPR021054	Cell wall mannoprotein 1	-	-
BSQU_016g03330.1	00f54801c165b8d96b3b615dc2b79cb1	281	MobiDBLite	mobidb-lite	consensus disorder prediction	212	248	-	T	2022-08-07	-	-
BSQU_009g01070.2	c16a5defe95489b88885a08b2fa7d616	232	MobiDBLite	mobidb-lite	consensus disorder prediction	189	232	-	T	2022-08-07	-	-
BSQU_009g01070.2	c16a5defe95489b88885a08b2fa7d616	232	MobiDBLite	mobidb-lite	consensus disorder prediction	124	149	-	T	2022-08-07	-	-
BSQU_009g01070.2	c16a5defe95489b88885a08b2fa7d616	232	MobiDBLite	mobidb-lite	consensus disorder prediction	189	219	-	T	2022-08-07	-	-
BSQU_003g05350.1	264575924f3409bf4593636471a72179	442	Gene3D	G3DSA:3.40.720.10	Alkaline Phosphatase	27	210	8.8e-18	T	2022-08-07	IPR017850	Alkaline-phosphatase-like, core domain superfamily	GO:0003824	KEGG: 00010|KEGG: 00030|KEGG: 00051|KEGG: 00140|KEGG: 00230|KEGG: 00240|KEGG: 00260|KEGG: 00440|KEGG: 00500|KEGG: 00521|KEGG: 00531|KEGG: 00540|KEGG: 00561|KEGG: 00562|KEGG: 00564|KEGG: 00565|KEGG: 00600|KEGG: 00680|KEGG: 00730|KEGG: 00740|KEGG: 00760|KEGG: 00770|KEGG: 00790|KEGG: 00900|KEGG: 00909|KEGG: 01100|KEGG: 01110|KEGG: 01120|KEGG: 04070|MetaCyc: PWY-1042|MetaCyc: PWY-2221|MetaCyc: PWY-47…
BSQU_003g05350.1	264575924f3409bf4593636471a72179	442	Gene3D	G3DSA:3.40.720.10	Alkaline Phosphatase	263	438	1.6e-32	T	2022-08-07	IPR017850	Alkaline-phosphatase-like, core domain superfamily	GO:0003824	KEGG: 00010|KEGG: 00030|KEGG: 00051|KEGG: 00140|KEGG: 00230|KEGG: 00240|KEGG: 00260|KEGG: 00440|KEGG: 00500|KEGG: 00521|KEGG: 00531|KEGG: 00540|KEGG: 00561|KEGG: 00562|KEGG: 00564|KEGG: 00565|KEGG: 00600|KEGG: 00680|KEGG: 00730|KEGG: 00740|KEGG: 00760|KEGG: 00770|KEGG: 00790|KEGG: 00900|KEGG: 00909|KEGG: 01100|KEGG: 01110|KEGG: 01120|KEGG: 04070|MetaCyc: PWY-1042|MetaCyc: PWY-2221|MetaCyc: PWY-47…
BSQU_003g05350.1	264575924f3409bf4593636471a72179	442	PANTHER	PTHR31956	NON-SPECIFIC PHOSPHOLIPASE C4-RELATED	30	440	5.2e-126	T	2022-08-07	IPR007312	Phosphoesterase	GO:0016788	KEGG: 00561|KEGG: 00562|KEGG: 00564|KEGG: 00565|KEGG: 00730|KEGG: 00740|KEGG: 01100|KEGG: 01110|KEGG: 04070|MetaCyc: PWY-6348|MetaCyc: PWY-6368|MetaCyc: PWY-6580|MetaCyc: PWY-7782|MetaCyc: PWY-7783|MetaCyc: PWY-8052|Reactome: R-HSA-9636383|Reactome: R-HSA-9636569
BSQU_003g05350.1	264575924f3409bf4593636471a72179	442	SUPERFAMILY	SSF53649	Alkaline phosphatase-like	160	382	4.91e-05	T	2022-08-07	IPR017850	Alkaline-phosphatase-like, core domain superfamily	GO:0003824	KEGG: 00010|KEGG: 00030|KEGG: 00051|KEGG: 00140|KEGG: 00230|KEGG: 00240|KEGG: 00260|KEGG: 00440|KEGG: 00500|KEGG: 00521|KEGG: 00531|KEGG: 00540|KEGG: 00561|KEGG: 00562|KEGG: 00564|KEGG: 00565|KEGG: 00600|KEGG: 00680|KEGG: 00730|KEGG: 00740|KEGG: 00760|KEGG: 00770|KEGG: 00790|KEGG: 00900|KEGG: 00909|KEGG: 01100|KEGG: 01110|KEGG: 01120|KEGG: 04070|MetaCyc: PWY-1042|MetaCyc: PWY-2221|MetaCyc: PWY-47…
BSQU_003g05350.1	264575924f3409bf4593636471a72179	442	Pfam	PF04185	Phosphoesterase family	37	408	1.8e-74	T	2022-08-07	IPR007312	Phosphoesterase	GO:0016788	KEGG: 00561|KEGG: 00562|KEGG: 00564|KEGG: 00565|KEGG: 00730|KEGG: 00740|KEGG: 01100|KEGG: 01110|KEGG: 04070|MetaCyc: PWY-6348|MetaCyc: PWY-6368|MetaCyc: PWY-6580|MetaCyc: PWY-7782|MetaCyc: PWY-7783|MetaCyc: PWY-8052|Reactome: R-HSA-9636383|Reactome: R-HSA-9636569
BSQU_003g05350.1	264575924f3409bf4593636471a72179	442	PANTHER	PTHR31956:SF28	NON-SPECIFIC PHOSPHOLIPASE C4-RELATED	30	440	5.2e-126	T	2022-08-07	-	-
BSQU_018g03740.1	6bd86aff0cd6a97c82c487dd590878c6	523	SUPERFAMILY	SSF56176	FAD-binding/transporter-associated domain-like	52	240	2.38e-42	T	2022-08-07	IPR036318	FAD-binding, type PCMH-like superfamily	GO:0050660	KEGG: 00030|KEGG: 00040|KEGG: 00051|KEGG: 00053|KEGG: 00100|KEGG: 00230|KEGG: 00232|KEGG: 00280|KEGG: 00350|KEGG: 00362|KEGG: 00380|KEGG: 00520|KEGG: 00550|KEGG: 00565|KEGG: 00620|KEGG: 00623|KEGG: 00627|KEGG: 00630|KEGG: 00750|KEGG: 00760|KEGG: 00830|KEGG: 00906|KEGG: 00908|KEGG: 00940|KEGG: 00950|KEGG: 00982|KEGG: 00983|KEGG: 00999|KEGG: 01057|KEGG: 01100|KEGG: 01110|KEGG: 01120|MetaCyc: PWY-11…
BSQU_018g03740.1	6bd86aff0cd6a97c82c487dd590878c6	523	PANTHER	PTHR42973	BINDING OXIDOREDUCTASE, PUTATIVE (AFU_ORTHOLOGUE AFUA_1G17690)-RELATED	29	512	7.6e-189	T	2022-08-07	-	-
BSQU_018g03740.1	6bd86aff0cd6a97c82c487dd590878c6	523	Gene3D	G3DSA:3.40.462.20	-	242	470	8.1e-101	T	2022-08-07	-	-
BSQU_018g03740.1	6bd86aff0cd6a97c82c487dd590878c6	523	ProSiteProfiles	PS51387	PCMH-type FAD-binding domain profile.	66	239	17.429	T	2022-08-07	IPR016166	FAD-binding domain, PCMH-type	GO:0071949	KEGG: 00030|KEGG: 00040|KEGG: 00051|KEGG: 00053|KEGG: 00100|KEGG: 00230|KEGG: 00232|KEGG: 00280|KEGG: 00350|KEGG: 00362|KEGG: 00380|KEGG: 00520|KEGG: 00550|KEGG: 00565|KEGG: 00620|KEGG: 00623|KEGG: 00627|KEGG: 00630|KEGG: 00750|KEGG: 00760|KEGG: 00830|KEGG: 00906|KEGG: 00908|KEGG: 00940|KEGG: 00950|KEGG: 00982|KEGG: 00983|KEGG: 00999|KEGG: 01057|KEGG: 01100|KEGG: 01110|KEGG: 01120|MetaCyc: PWY-11…
BSQU_018g03740.1	6bd86aff0cd6a97c82c487dd590878c6	523	Gene3D	G3DSA:3.30.43.10	-	29	120	2.8e-32	T	2022-08-07	IPR016167	FAD-binding, type PCMH, subdomain 1	-	KEGG: 00030|KEGG: 00040|KEGG: 00051|KEGG: 00053|KEGG: 00071|KEGG: 00232|KEGG: 00520|KEGG: 00550|KEGG: 00565|KEGG: 00620|KEGG: 00623|KEGG: 00627|KEGG: 00760|KEGG: 00908|KEGG: 00940|KEGG: 00950|KEGG: 00999|KEGG: 01100|KEGG: 01110|KEGG: 01120|MetaCyc: PWY-1121|MetaCyc: PWY-1186|MetaCyc: PWY-2541|MetaCyc: PWY-2582|MetaCyc: PWY-2601|MetaCyc: PWY-282|MetaCyc: PWY-3162|MetaCyc: PWY-321|MetaCyc: PWY-3261…
BSQU_018g03740.1	6bd86aff0cd6a97c82c487dd590878c6	523	PANTHER	PTHR42973:SF15	-	29	512	7.6e-189	T	2022-08-07	-	-
BSQU_018g03740.1	6bd86aff0cd6a97c82c487dd590878c6	523	Pfam	PF08031	Berberine and berberine like	465	510	9.3e-11	T	2022-08-07	IPR012951	Berberine/berberine-like	GO:0016491|GO:0050660	KEGG: 00030|KEGG: 00760|KEGG: 00940|KEGG: 00950|KEGG: 00999|KEGG: 01057|KEGG: 01100|KEGG: 01110|KEGG: 01120|MetaCyc: PWY-1121|MetaCyc: PWY-1186|MetaCyc: PWY-2541|MetaCyc: PWY-2601|MetaCyc: PWY-2724|MetaCyc: PWY-3162|MetaCyc: PWY-321|MetaCyc: PWY-3261|MetaCyc: PWY-361|MetaCyc: PWY-3722|MetaCyc: PWY-3901|MetaCyc: PWY-5101|MetaCyc: PWY-5140|MetaCyc: PWY-5271|MetaCyc: PWY-5287|MetaCyc: PWY-5292|MetaC…
BSQU_018g03740.1	6bd86aff0cd6a97c82c487dd590878c6	523	Pfam	PF01565	FAD binding domain	70	208	1.8e-25	T	2022-08-07	IPR006094	FAD linked oxidase, N-terminal	GO:0016491|GO:0050660	KEGG: 00030|KEGG: 00040|KEGG: 00051|KEGG: 00053|KEGG: 00100|KEGG: 00520|KEGG: 00550|KEGG: 00565|KEGG: 00620|KEGG: 00623|KEGG: 00627|KEGG: 00630|KEGG: 00760|KEGG: 00908|KEGG: 00940|KEGG: 00950|KEGG: 00999|KEGG: 01057|KEGG: 01100|KEGG: 01110|KEGG: 01120|MetaCyc: PWY-1121|MetaCyc: PWY-1186|MetaCyc: PWY-2541|MetaCyc: PWY-2582|MetaCyc: PWY-2601|MetaCyc: PWY-2724|MetaCyc: PWY-282|MetaCyc: PWY-3162|Meta…
BSQU_018g03740.1	6bd86aff0cd6a97c82c487dd590878c6	523	Gene3D	G3DSA:3.30.465.10	-	132	352	8.1e-101	T	2022-08-07	IPR016169	FAD-binding, type PCMH, subdomain 2	-	KEGG: 00030|KEGG: 00040|KEGG: 00051|KEGG: 00053|KEGG: 00100|KEGG: 00230|KEGG: 00232|KEGG: 00362|KEGG: 00520|KEGG: 00550|KEGG: 00565|KEGG: 00620|KEGG: 00623|KEGG: 00627|KEGG: 00630|KEGG: 00760|KEGG: 00908|KEGG: 01100|KEGG: 01110|KEGG: 01120|MetaCyc: PWY-1121|MetaCyc: PWY-1186|MetaCyc: PWY-2541|MetaCyc: PWY-2582|MetaCyc: PWY-2601|MetaCyc: PWY-282|MetaCyc: PWY-3162|MetaCyc: PWY-321|MetaCyc: PWY-3261…
BSQU_005g03620.1	c3e0e5763120eead8cf70f47afe4f5f5	377	PIRSF	PIRSF500176	L_ASNase	45	376	3.8e-65	T	2022-08-07	-	-
BSQU_005g03620.1	c3e0e5763120eead8cf70f47afe4f5f5	377	Pfam	PF00710	Asparaginase, N-terminal	48	234	7.9e-48	T	2022-08-07	IPR027474	L-asparaginase, N-terminal	-	KEGG: 00220|KEGG: 00250|KEGG: 00460|KEGG: 00471|KEGG: 00564|KEGG: 00565|KEGG: 01100|KEGG: 01110|MetaCyc: PWY-5297|MetaCyc: PWY-7409|MetaCyc: PWY-7811|Reactome: R-HSA-8963693|Reactome: R-MMU-8963693|Reactome: R-RNO-8963693
BSQU_005g03620.1	c3e0e5763120eead8cf70f47afe4f5f5	377	ProSitePatterns	PS00144	Asparaginase / glutaminase active site signature 1.	51	59	-	T	2022-08-07	IPR020827	Asparaginase/glutaminase, active site 1	GO:0006520	KEGG: 00220|KEGG: 00250|KEGG: 00460|KEGG: 00471|KEGG: 01100|KEGG: 01110|MetaCyc: PWY-5297|MetaCyc: PWY-7811
BSQU_005g03620.1	c3e0e5763120eead8cf70f47afe4f5f5	377	Gene3D	G3DSA:3.40.50.1170	-	43	260	1e-71	T	2022-08-07	IPR037152	L-asparaginase, N-terminal domain superfamily	-	KEGG: 00220|KEGG: 00250|KEGG: 00460|KEGG: 00471|KEGG: 00564|KEGG: 00565|KEGG: 01100|KEGG: 01110|MetaCyc: PWY-5297|MetaCyc: PWY-7409|MetaCyc: PWY-7811|Reactome: R-HSA-8963693|Reactome: R-MMU-8963693|Reactome: R-RNO-8963693
BSQU_005g03620.1	c3e0e5763120eead8cf70f47afe4f5f5	377	SUPERFAMILY	SSF53774	Glutaminase/Asparaginase	37	372	8.77e-86	T	2022-08-07	IPR036152	Asparaginase/glutaminase-like superfamily	-	KEGG: 00220|KEGG: 00250|KEGG: 00460|KEGG: 00471|KEGG: 00564|KEGG: 00565|KEGG: 01100|KEGG: 01110|MetaCyc: PWY-5297|MetaCyc: PWY-7409|MetaCyc: PWY-7811|Reactome: R-HSA-8963693|Reactome: R-MMU-8963693|Reactome: R-RNO-8963693
BSQU_005g03620.1	c3e0e5763120eead8cf70f47afe4f5f5	377	ProSitePatterns	PS00917	Asparaginase / glutaminase active site signature 2.	131	141	-	T	2022-08-07	IPR027475	Asparaginase/glutaminase, active site 2	-	KEGG: 00220|KEGG: 00250|KEGG: 00460|KEGG: 00471|KEGG: 00564|KEGG: 00565|KEGG: 01100|KEGG: 01110|MetaCyc: PWY-5297|MetaCyc: PWY-7409|MetaCyc: PWY-7811|Reactome: R-HSA-8963693|Reactome: R-MMU-8963693|Reactome: R-RNO-8963693
BSQU_005g03620.1	c3e0e5763120eead8cf70f47afe4f5f5	377	Gene3D	G3DSA:3.40.50.40	-	261	372	1.3e-24	T	2022-08-07	IPR027473	L-asparaginase, C-terminal	-	KEGG: 00220|KEGG: 00250|KEGG: 00460|KEGG: 00471|KEGG: 00564|KEGG: 00565|KEGG: 01100|KEGG: 01110|MetaCyc: PWY-5297|MetaCyc: PWY-7409|MetaCyc: PWY-7811|Reactome: R-HSA-8963693|Reactome: R-MMU-8963693|Reactome: R-RNO-8963693
BSQU_005g03620.1	c3e0e5763120eead8cf70f47afe4f5f5	377	Pfam	PF17763	Glutaminase/Asparaginase C-terminal domain	261	371	8.6e-17	T	2022-08-07	IPR040919	Asparaginase/glutaminase, C-terminal	-	KEGG: 00220|KEGG: 00250|KEGG: 00460|KEGG: 00471|KEGG: 00564|KEGG: 00565|KEGG: 01100|KEGG: 01110|MetaCyc: PWY-5297|MetaCyc: PWY-7409|MetaCyc: PWY-7811|Reactome: R-HSA-8963693|Reactome: R-MMU-8963693|Reactome: R-RNO-8963693
BSQU_005g03620.1	c3e0e5763120eead8cf70f47afe4f5f5	377	PRINTS	PR00139	Asparaginase/glutaminase family signature	309	327	7.5e-18	T	2022-08-07	IPR006034	Asparaginase/glutaminase-like	-	KEGG: 00220|KEGG: 00250|KEGG: 00460|KEGG: 00471|KEGG: 00564|KEGG: 00565|KEGG: 01100|KEGG: 01110|MetaCyc: PWY-5297|MetaCyc: PWY-7409|MetaCyc: PWY-7811|Reactome: R-HSA-8963693|Reactome: R-MMU-8963693|Reactome: R-RNO-8963693
BSQU_005g03620.1	c3e0e5763120eead8cf70f47afe4f5f5	377	PRINTS	PR00139	Asparaginase/glutaminase family signature	49	60	7.5e-18	T	2022-08-07	IPR006034	Asparaginase/glutaminase-like	-	KEGG: 00220|KEGG: 00250|KEGG: 00460|KEGG: 00471|KEGG: 00564|KEGG: 00565|KEGG: 01100|KEGG: 01110|MetaCyc: PWY-5297|MetaCyc: PWY-7409|MetaCyc: PWY-7811|Reactome: R-HSA-8963693|Reactome: R-MMU-8963693|Reactome: R-RNO-8963693
BSQU_005g03620.1	c3e0e5763120eead8cf70f47afe4f5f5	377	PRINTS	PR00139	Asparaginase/glutaminase family signature	130	148	7.5e-18	T	2022-08-07	IPR006034	Asparaginase/glutaminase-like	-	KEGG: 00220|KEGG: 00250|KEGG: 00460|KEGG: 00471|KEGG: 00564|KEGG: 00565|KEGG: 01100|KEGG: 01110|MetaCyc: PWY-5297|MetaCyc: PWY-7409|MetaCyc: PWY-7811|Reactome: R-HSA-8963693|Reactome: R-MMU-8963693|Reactome: R-RNO-8963693
BSQU_005g03620.1	c3e0e5763120eead8cf70f47afe4f5f5	377	ProSiteProfiles	PS51732	Asparaginase / glutaminase domain profile.	47	374	73.798	T	2022-08-07	IPR006034	Asparaginase/glutaminase-like	-	KEGG: 00220|KEGG: 00250|KEGG: 00460|KEGG: 00471|KEGG: 00564|KEGG: 00565|KEGG: 01100|KEGG: 01110|MetaCyc: PWY-5297|MetaCyc: PWY-7409|MetaCyc: PWY-7811|Reactome: R-HSA-8963693|Reactome: R-MMU-8963693|Reactome: R-RNO-8963693
BSQU_005g03620.1	c3e0e5763120eead8cf70f47afe4f5f5	377	PANTHER	PTHR43828:SF3	L-ASPARAGINASE 1	39	373	1.6e-113	T	2022-08-07	-	-
BSQU_005g03620.1	c3e0e5763120eead8cf70f47afe4f5f5	377	PANTHER	PTHR43828	ASPARAGINASE	39	373	1.6e-113	T	2022-08-07	-	-
BSQU_005g03620.1	c3e0e5763120eead8cf70f47afe4f5f5	377	CDD	cd08964	L-asparaginase_II	47	367	2.70231e-115	T	2022-08-07	IPR004550	L-asparaginase, type II	GO:0004067|GO:0006528	KEGG: 00220|KEGG: 00250|KEGG: 00460|KEGG: 00471|KEGG: 01100|KEGG: 01110
BSQU_005g03620.1	c3e0e5763120eead8cf70f47afe4f5f5	377	TIGRFAM	TIGR00520	asnASE_II: L-asparaginase, type II	39	372	1.5e-118	T	2022-08-07	IPR004550	L-asparaginase, type II	GO:0004067|GO:0006528	KEGG: 00220|KEGG: 00250|KEGG: 00460|KEGG: 00471|KEGG: 01100|KEGG: 01110
BSQU_005g03620.1	c3e0e5763120eead8cf70f47afe4f5f5	377	PIRSF	PIRSF001220	L-ASNase_gatD	43	376	1.2e-80	T	2022-08-07	IPR006034	Asparaginase/glutaminase-like	-	KEGG: 00220|KEGG: 00250|KEGG: 00460|KEGG: 00471|KEGG: 00564|KEGG: 00565|KEGG: 01100|KEGG: 01110|MetaCyc: PWY-5297|MetaCyc: PWY-7409|MetaCyc: PWY-7811|Reactome: R-HSA-8963693|Reactome: R-MMU-8963693|Reactome: R-RNO-8963693
BSQU_005g03620.1	c3e0e5763120eead8cf70f47afe4f5f5	377	SMART	SM00870	Asparaginase_2	48	368	9.3e-106	T	2022-08-07	IPR006034	Asparaginase/glutaminase-like	-	KEGG: 00220|KEGG: 00250|KEGG: 00460|KEGG: 00471|KEGG: 00564|KEGG: 00565|KEGG: 01100|KEGG: 01110|MetaCyc: PWY-5297|MetaCyc: PWY-7409|MetaCyc: PWY-7811|Reactome: R-HSA-8963693|Reactome: R-MMU-8963693|Reactome: R-RNO-8963693
BSQU_002g00160.1	e38a18df78b274add7749f1b947e2c5e	216	Gene3D	G3DSA:2.60.120.180	-	32	216	1.1e-44	T	2022-08-07	IPR013319	Glycoside hydrolase family 11/12	GO:0004553	KEGG: 00500|KEGG: 01100|MetaCyc: PWY-1822|MetaCyc: PWY-5497|MetaCyc: PWY-5784|MetaCyc: PWY-5846|MetaCyc: PWY-6409|MetaCyc: PWY-6717|MetaCyc: PWY-6784|MetaCyc: PWY-6788|MetaCyc: PWY-6807|MetaCyc: PWY-6899|MetaCyc: PWY-6984|MetaCyc: PWY-7018|MetaCyc: PWY-7403|MetaCyc: PWY-7430|MetaCyc: PWY-7496|MetaCyc: PWY-7571|MetaCyc: PWY-7652|MetaCyc: PWY-7771|MetaCyc: PWY-7821|MetaCyc: PWY-7850
BSQU_002g00160.1	e38a18df78b274add7749f1b947e2c5e	216	ProSiteProfiles	PS51761	Glycosyl hydrolases family 11 (GH11) domain profile.	32	214	53.364	T	2022-08-07	IPR033123	Glycosyl hydrolases family 11 (GH11) domain	-	MetaCyc: PWY-1822|MetaCyc: PWY-5497|MetaCyc: PWY-5784|MetaCyc: PWY-5846|MetaCyc: PWY-6409|MetaCyc: PWY-6717|MetaCyc: PWY-6784|MetaCyc: PWY-6899|MetaCyc: PWY-6984|MetaCyc: PWY-7018|MetaCyc: PWY-7403|MetaCyc: PWY-7430|MetaCyc: PWY-7496|MetaCyc: PWY-7571|MetaCyc: PWY-7652|MetaCyc: PWY-7771|MetaCyc: PWY-7821|MetaCyc: PWY-7850
BSQU_002g00160.1	e38a18df78b274add7749f1b947e2c5e	216	SUPERFAMILY	SSF49899	Concanavalin A-like lectins/glucanases	34	214	6.34e-46	T	2022-08-07	IPR013320	Concanavalin A-like lectin/glucanase domain superfamily	-	KEGG: 00051|KEGG: 00052|KEGG: 00500|KEGG: 00511|KEGG: 00520|KEGG: 00531|KEGG: 00600|KEGG: 00630|KEGG: 01100|KEGG: 01110|KEGG: 04150|KEGG: 04151|KEGG: 04660|KEGG: 04714|KEGG: 04926|KEGG: 05163|KEGG: 05165|KEGG: 05170|MetaCyc: PWY-1822|MetaCyc: PWY-1901|MetaCyc: PWY-1921|MetaCyc: PWY-1961|MetaCyc: PWY-1981|MetaCyc: PWY-2021|MetaCyc: PWY-2343|MetaCyc: PWY-2881|MetaCyc: PWY-2901|MetaCyc: PWY-2902|Met…
BSQU_002g00160.1	e38a18df78b274add7749f1b947e2c5e	216	Pfam	PF00457	Glycosyl hydrolases family 11	41	212	1.7e-49	T	2022-08-07	IPR033123	Glycosyl hydrolases family 11 (GH11) domain	-	MetaCyc: PWY-1822|MetaCyc: PWY-5497|MetaCyc: PWY-5784|MetaCyc: PWY-5846|MetaCyc: PWY-6409|MetaCyc: PWY-6717|MetaCyc: PWY-6784|MetaCyc: PWY-6899|MetaCyc: PWY-6984|MetaCyc: PWY-7018|MetaCyc: PWY-7403|MetaCyc: PWY-7430|MetaCyc: PWY-7496|MetaCyc: PWY-7571|MetaCyc: PWY-7652|MetaCyc: PWY-7771|MetaCyc: PWY-7821|MetaCyc: PWY-7850
BSQU_002g00160.1	e38a18df78b274add7749f1b947e2c5e	216	PANTHER	PTHR46828	ENDO-1,4-BETA-XYLANASE A-RELATED	1	214	2.8e-55	T	2022-08-07	-	-
BSQU_002g00160.1	e38a18df78b274add7749f1b947e2c5e	216	ProSitePatterns	PS00777	Glycosyl hydrolases family 11 (GH11) active site signature 2.	198	209	-	T	2022-08-07	IPR033119	Glycoside hydrolase family 11, active site 2	-	MetaCyc: PWY-1822|MetaCyc: PWY-5497|MetaCyc: PWY-5784|MetaCyc: PWY-5846|MetaCyc: PWY-6409|MetaCyc: PWY-6717|MetaCyc: PWY-6784|MetaCyc: PWY-6899|MetaCyc: PWY-6984|MetaCyc: PWY-7018|MetaCyc: PWY-7403|MetaCyc: PWY-7430|MetaCyc: PWY-7496|MetaCyc: PWY-7571|MetaCyc: PWY-7652|MetaCyc: PWY-7771|MetaCyc: PWY-7821|MetaCyc: PWY-7850
BSQU_001g04100.1	bddd6fe772e6170d9fda96514ee33d22	225	PANTHER	PTHR10374	LACTOYLGLUTATHIONE LYASE GLYOXALASE I	43	224	5.7e-16	T	2022-08-07	-	-
BSQU_001g04100.1	bddd6fe772e6170d9fda96514ee33d22	225	Pfam	PF00903	Glyoxalase/Bleomycin resistance protein/Dioxygenase superfamily	54	221	3.2e-10	T	2022-08-07	IPR004360	Glyoxalase/fosfomycin resistance/dioxygenase domain	-	KEGG: 00130|KEGG: 00261|KEGG: 00350|KEGG: 00360|KEGG: 00361|KEGG: 00362|KEGG: 00480|KEGG: 00620|KEGG: 00621|KEGG: 00622|KEGG: 00626|KEGG: 00643|KEGG: 00980|KEGG: 00982|KEGG: 00983|KEGG: 00984|KEGG: 01053|KEGG: 01055|KEGG: 01100|KEGG: 01110|KEGG: 01120|MetaCyc: PWY-1422|MetaCyc: PWY-1581|MetaCyc: PWY-181|MetaCyc: PWY-4061|MetaCyc: PWY-4502|MetaCyc: PWY-4681|MetaCyc: PWY-5163|MetaCyc: PWY-5283|Meta…
BSQU_001g04100.1	bddd6fe772e6170d9fda96514ee33d22	225	Gene3D	G3DSA:3.10.180.10	2	28	225	1.8e-36	T	2022-08-07	IPR029068	Glyoxalase/Bleomycin resistance protein/Dihydroxybiphenyl dioxygenase	-	KEGG: 00010|KEGG: 00030|KEGG: 00051|KEGG: 00052|KEGG: 00130|KEGG: 00261|KEGG: 00280|KEGG: 00350|KEGG: 00360|KEGG: 00361|KEGG: 00362|KEGG: 00480|KEGG: 00525|KEGG: 00620|KEGG: 00621|KEGG: 00622|KEGG: 00626|KEGG: 00630|KEGG: 00640|KEGG: 00643|KEGG: 00680|KEGG: 00720|KEGG: 00980|KEGG: 00982|KEGG: 00983|KEGG: 00984|KEGG: 01053|KEGG: 01055|KEGG: 01100|KEGG: 01110|KEGG: 01120|MetaCyc: PWY-1042|MetaCyc: …
BSQU_001g04100.1	bddd6fe772e6170d9fda96514ee33d22	225	PANTHER	PTHR10374:SF19	LYASE (GLO1), PUTATIVE (AFU_ORTHOLOGUE AFUA_2G13550)-RELATED	43	224	5.7e-16	T	2022-08-07	-	-
BSQU_001g04100.1	bddd6fe772e6170d9fda96514ee33d22	225	ProSiteProfiles	PS51257	Prokaryotic membrane lipoprotein lipid attachment site profile.	1	17	5	T	2022-08-07	-	-
BSQU_001g04100.1	bddd6fe772e6170d9fda96514ee33d22	225	ProSiteProfiles	PS51819	Vicinal oxygen chelate (VOC) domain profile.	53	224	18.266	T	2022-08-07	IPR037523	Vicinal oxygen chelate (VOC) domain	-	KEGG: 00130|KEGG: 00261|KEGG: 00280|KEGG: 00350|KEGG: 00360|KEGG: 00361|KEGG: 00362|KEGG: 00480|KEGG: 00525|KEGG: 00620|KEGG: 00621|KEGG: 00622|KEGG: 00626|KEGG: 00630|KEGG: 00640|KEGG: 00643|KEGG: 00720|KEGG: 00980|KEGG: 00982|KEGG: 00983|KEGG: 00984|KEGG: 01053|KEGG: 01055|KEGG: 01100|KEGG: 01110|KEGG: 01120|MetaCyc: PWY-1422|MetaCyc: PWY-1581|MetaCyc: PWY-181|MetaCyc: PWY-4061|MetaCyc: PWY-450…
BSQU_001g04100.1	bddd6fe772e6170d9fda96514ee33d22	225	SUPERFAMILY	SSF54593	Glyoxalase/Bleomycin resistance protein/Dihydroxybiphenyl dioxygenase	49	223	9.28e-21	T	2022-08-07	IPR029068	Glyoxalase/Bleomycin resistance protein/Dihydroxybiphenyl dioxygenase	-	KEGG: 00010|KEGG: 00030|KEGG: 00051|KEGG: 00052|KEGG: 00130|KEGG: 00261|KEGG: 00280|KEGG: 00350|KEGG: 00360|KEGG: 00361|KEGG: 00362|KEGG: 00480|KEGG: 00525|KEGG: 00620|KEGG: 00621|KEGG: 00622|KEGG: 00626|KEGG: 00630|KEGG: 00640|KEGG: 00643|KEGG: 00680|KEGG: 00720|KEGG: 00980|KEGG: 00982|KEGG: 00983|KEGG: 00984|KEGG: 01053|KEGG: 01055|KEGG: 01100|KEGG: 01110|KEGG: 01120|MetaCyc: PWY-1042|MetaCyc: …
BSQU_003g02980.1	2bb286fee04f0ce2c27d395f87e09bff	552	Pfam	PF09792	Ubiquitin 3 binding protein But2 C-terminal domain	402	542	1.4e-48	T	2022-08-07	IPR018620	Ubiquitin 3 binding protein But2, C-terminal	-	-
BSQU_003g02980.1	2bb286fee04f0ce2c27d395f87e09bff	552	PANTHER	PTHR39613	ANCHORED CELL WALL PROTEIN, PUTATIVE (AFU_ORTHOLOGUE AFUA_4G08960)-RELATED	293	552	9.2e-122	T	2022-08-07	-	-
BSQU_003g02980.1	2bb286fee04f0ce2c27d395f87e09bff	552	PANTHER	PTHR39613	ANCHORED CELL WALL PROTEIN, PUTATIVE (AFU_ORTHOLOGUE AFUA_4G08960)-RELATED	1	261	9.2e-122	T	2022-08-07	-	-

## Sheet: Interproscan_BE_chr23
BELL_9401_23g00060.1	d74e7d287e6d8757e673de16223644c9	311	MobiDBLite	mobidb-lite	consensus disorder prediction	119	153	-	T	2022-08-07	-	-
BELL_9401_23g00060.1	d74e7d287e6d8757e673de16223644c9	311	MobiDBLite	mobidb-lite	consensus disorder prediction	136	152	-	T	2022-08-07	-	-
BELL_9401_23g00060.1	d74e7d287e6d8757e673de16223644c9	311	MobiDBLite	mobidb-lite	consensus disorder prediction	119	135	-	T	2022-08-07	-	-
BELL_9401_23g00010.1	2e029877f59d8660a6a1ff642cc0f950	423	Coils	Coil	Coil	423	423	-	T	2022-08-07	-	-
BELL_9401_23g00080.1	d069a4d6a10b23e698b90079a50ec577	85	MobiDBLite	mobidb-lite	consensus disorder prediction	40	85	-	T	2022-08-07	-	-
BELL_9401_23g00080.1	d069a4d6a10b23e698b90079a50ec577	85	MobiDBLite	mobidb-lite	consensus disorder prediction	40	67	-	T	2022-08-07	-	-
BELL_9401_23g00150.1	950bbd394a8a95da90e909684a0c1419	277	MobiDBLite	mobidb-lite	consensus disorder prediction	92	115	-	T	2022-08-07	-	-
BELL_9401_23g00150.1	950bbd394a8a95da90e909684a0c1419	277	MobiDBLite	mobidb-lite	consensus disorder prediction	96	115	-	T	2022-08-07	-	-
BELL_9401_23g00030.1	5e23a58260bdbec98cb38053e56f723c	814	MobiDBLite	mobidb-lite	consensus disorder prediction	384	422	-	T	2022-08-07	-	-
BELL_9401_23g00030.1	5e23a58260bdbec98cb38053e56f723c	814	MobiDBLite	mobidb-lite	consensus disorder prediction	452	470	-	T	2022-08-07	-	-
BELL_9401_23g00030.1	5e23a58260bdbec98cb38053e56f723c	814	MobiDBLite	mobidb-lite	consensus disorder prediction	56	175	-	T	2022-08-07	-	-
BELL_9401_23g00030.1	5e23a58260bdbec98cb38053e56f723c	814	MobiDBLite	mobidb-lite	consensus disorder prediction	138	175	-	T	2022-08-07	-	-
BELL_9401_23g00030.1	5e23a58260bdbec98cb38053e56f723c	814	Coils	Coil	Coil	728	776	-	T	2022-08-07	-	-
BELL_9401_23g00030.1	5e23a58260bdbec98cb38053e56f723c	814	MobiDBLite	mobidb-lite	consensus disorder prediction	502	534	-	T	2022-08-07	-	-
BELL_9401_23g00030.1	5e23a58260bdbec98cb38053e56f723c	814	MobiDBLite	mobidb-lite	consensus disorder prediction	586	613	-	T	2022-08-07	-	-
BELL_9401_23g00030.1	5e23a58260bdbec98cb38053e56f723c	814	Coils	Coil	Coil	680	700	-	T	2022-08-07	-	-
BELL_9401_23g00030.1	5e23a58260bdbec98cb38053e56f723c	814	MobiDBLite	mobidb-lite	consensus disorder prediction	56	88	-	T	2022-08-07	-	-
BELL_9401_23g00030.1	5e23a58260bdbec98cb38053e56f723c	814	MobiDBLite	mobidb-lite	consensus disorder prediction	586	625	-	T	2022-08-07	-	-
BELL_9401_23g00030.1	5e23a58260bdbec98cb38053e56f723c	814	MobiDBLite	mobidb-lite	consensus disorder prediction	452	488	-	T	2022-08-07	-	-
BELL_9401_23g00160.1	6b5547bbc5e7461760065807233e3e1f	330	Pfam	PF06985	Heterokaryon incompatibility protein (HET)	212	314	2.9e-16	T	2022-08-07	IPR010730	Heterokaryon incompatibility	-	-
BELL_9401_23g00160.1	6b5547bbc5e7461760065807233e3e1f	330	PANTHER	PTHR33112:SF6	HETEROKARYON INCOMPATIBILITY PROTEIN	40	312	2.7e-40	T	2022-08-07	-	-
BELL_9401_23g00160.1	6b5547bbc5e7461760065807233e3e1f	330	PANTHER	PTHR33112	DOMAIN PROTEIN, PUTATIVE-RELATED	40	312	2.7e-40	T	2022-08-07	-	-
BELL_9401_23g00100.1	d050e1d400dc00cf8878b7d32d888e13	439	Coils	Coil	Coil	106	126	-	T	2022-08-07	-	-
BELL_9401_23g00100.1	d050e1d400dc00cf8878b7d32d888e13	439	SUPERFAMILY	SSF46565	Chaperone J-domain	23	61	1.57e-08	T	2022-08-07	IPR036869	Chaperone J-domain superfamily	-	KEGG: 04150|KEGG: 04151|KEGG: 04714|KEGG: 04926|KEGG: 05163|KEGG: 05165|KEGG: 05170|MetaCyc: PWY-7250|Reactome: R-BTA-3371453|Reactome: R-BTA-3371497|Reactome: R-BTA-5687128|Reactome: R-BTA-6798695|Reactome: R-DDI-3371497|Reactome: R-DME-3371453|Reactome: R-DME-3371497|Reactome: R-DME-3371568|Reactome: R-DME-3371571|Reactome: R-DME-6798695|Reactome: R-DME-888590|Reactome: R-DRE-3371453|Reactome: …
BELL_9401_23g00100.1	d050e1d400dc00cf8878b7d32d888e13	439	CDD	cd06257	DnaJ	31	60	2.05799e-05	T	2022-08-07	IPR001623	DnaJ domain	-	KEGG: 04150|KEGG: 04151|KEGG: 04714|KEGG: 04926|KEGG: 05163|KEGG: 05165|KEGG: 05170|MetaCyc: PWY-7250|Reactome: R-BTA-3371453|Reactome: R-BTA-3371497|Reactome: R-BTA-5687128|Reactome: R-BTA-6798695|Reactome: R-CFA-418359|Reactome: R-CFA-425561|Reactome: R-CFA-5578775|Reactome: R-DDI-3371497|Reactome: R-DME-3371453|Reactome: R-DME-3371497|Reactome: R-DME-3371568|Reactome: R-DME-3371571|Reactome: R…
BELL_9401_23g00100.1	d050e1d400dc00cf8878b7d32d888e13	439	PRINTS	PR00625	DnaJ domain signature	28	46	7.3e-06	T	2022-08-07	IPR001623	DnaJ domain	-	KEGG: 04150|KEGG: 04151|KEGG: 04714|KEGG: 04926|KEGG: 05163|KEGG: 05165|KEGG: 05170|MetaCyc: PWY-7250|Reactome: R-BTA-3371453|Reactome: R-BTA-3371497|Reactome: R-BTA-5687128|Reactome: R-BTA-6798695|Reactome: R-CFA-418359|Reactome: R-CFA-425561|Reactome: R-CFA-5578775|Reactome: R-DDI-3371497|Reactome: R-DME-3371453|Reactome: R-DME-3371497|Reactome: R-DME-3371568|Reactome: R-DME-3371571|Reactome: R…
BELL_9401_23g00100.1	d050e1d400dc00cf8878b7d32d888e13	439	PRINTS	PR00625	DnaJ domain signature	46	61	7.3e-06	T	2022-08-07	IPR001623	DnaJ domain	-	KEGG: 04150|KEGG: 04151|KEGG: 04714|KEGG: 04926|KEGG: 05163|KEGG: 05165|KEGG: 05170|MetaCyc: PWY-7250|Reactome: R-BTA-3371453|Reactome: R-BTA-3371497|Reactome: R-BTA-5687128|Reactome: R-BTA-6798695|Reactome: R-CFA-418359|Reactome: R-CFA-425561|Reactome: R-CFA-5578775|Reactome: R-DDI-3371497|Reactome: R-DME-3371453|Reactome: R-DME-3371497|Reactome: R-DME-3371568|Reactome: R-DME-3371571|Reactome: R…
BELL_9401_23g00100.1	d050e1d400dc00cf8878b7d32d888e13	439	PRINTS	PR00625	DnaJ domain signature	126	146	7.3e-06	T	2022-08-07	IPR001623	DnaJ domain	-	KEGG: 04150|KEGG: 04151|KEGG: 04714|KEGG: 04926|KEGG: 05163|KEGG: 05165|KEGG: 05170|MetaCyc: PWY-7250|Reactome: R-BTA-3371453|Reactome: R-BTA-3371497|Reactome: R-BTA-5687128|Reactome: R-BTA-6798695|Reactome: R-CFA-418359|Reactome: R-CFA-425561|Reactome: R-CFA-5578775|Reactome: R-DDI-3371497|Reactome: R-DME-3371453|Reactome: R-DME-3371497|Reactome: R-DME-3371568|Reactome: R-DME-3371571|Reactome: R…
BELL_9401_23g00100.1	d050e1d400dc00cf8878b7d32d888e13	439	ProSiteProfiles	PS50076	dnaJ domain profile.	26	154	9.951	T	2022-08-07	IPR001623	DnaJ domain	-	KEGG: 04150|KEGG: 04151|KEGG: 04714|KEGG: 04926|KEGG: 05163|KEGG: 05165|KEGG: 05170|MetaCyc: PWY-7250|Reactome: R-BTA-3371453|Reactome: R-BTA-3371497|Reactome: R-BTA-5687128|Reactome: R-BTA-6798695|Reactome: R-CFA-418359|Reactome: R-CFA-425561|Reactome: R-CFA-5578775|Reactome: R-DDI-3371497|Reactome: R-DME-3371453|Reactome: R-DME-3371497|Reactome: R-DME-3371568|Reactome: R-DME-3371571|Reactome: R…
BELL_9401_23g00110.1	9471b4b6699f6cf686d161800a648354	482	MobiDBLite	mobidb-lite	consensus disorder prediction	1	82	-	T	2022-08-07	-	-
BELL_9401_23g00110.1	9471b4b6699f6cf686d161800a648354	482	MobiDBLite	mobidb-lite	consensus disorder prediction	436	457	-	T	2022-08-07	-	-
BELL_9401_23g00110.1	9471b4b6699f6cf686d161800a648354	482	MobiDBLite	mobidb-lite	consensus disorder prediction	42	58	-	T	2022-08-07	-	-
BELL_9401_23g00110.1	9471b4b6699f6cf686d161800a648354	482	Coils	Coil	Coil	236	256	-	T	2022-08-07	-	-
BELL_9401_23g00110.1	9471b4b6699f6cf686d161800a648354	482	MobiDBLite	mobidb-lite	consensus disorder prediction	1	17	-	T	2022-08-07	-	-
BELL_9401_23g00110.1	9471b4b6699f6cf686d161800a648354	482	MobiDBLite	mobidb-lite	consensus disorder prediction	59	74	-	T	2022-08-07	-	-
BELL_9401_23g00180.1	63e9b25cef58bae1e5e42686ee6f894e	1212	PANTHER	PTHR12606	SENTRIN/SUMO-SPECIFIC PROTEASE	407	838	7.4e-23	T	2022-08-07	-	-
BELL_9401_23g00180.1	63e9b25cef58bae1e5e42686ee6f894e	1212	MobiDBLite	mobidb-lite	consensus disorder prediction	30	66	-	T	2022-08-07	-	-
BELL_9401_23g00180.1	63e9b25cef58bae1e5e42686ee6f894e	1212	MobiDBLite	mobidb-lite	consensus disorder prediction	865	888	-	T	2022-08-07	-	-
BELL_9401_23g00180.1	63e9b25cef58bae1e5e42686ee6f894e	1212	Coils	Coil	Coil	1088	1108	-	T	2022-08-07	-	-
BELL_9401_23g00180.1	63e9b25cef58bae1e5e42686ee6f894e	1212	MobiDBLite	mobidb-lite	consensus disorder prediction	378	393	-	T	2022-08-07	-	-
BELL_9401_23g00180.1	63e9b25cef58bae1e5e42686ee6f894e	1212	ProSiteProfiles	PS50600	Ubiquitin-like protease family profile.	622	794	17.789	T	2022-08-07	IPR003653	Ulp1 protease family, C-terminal catalytic domain	GO:0006508|GO:0008234	Reactome: R-CEL-3065679|Reactome: R-CEL-6791226|Reactome: R-HSA-3065679|Reactome: R-HSA-5689603|Reactome: R-HSA-6791226|Reactome: R-HSA-8951664|Reactome: R-MMU-3065679|Reactome: R-MMU-6791226|Reactome: R-RNO-3065679|Reactome: R-SCE-3065679|Reactome: R-SCE-6791226|Reactome: R-SPO-3065679|Reactome: R-SPO-5689603|Reactome: R-SPO-6791226|Reactome: R-SPO-8951664
BELL_9401_23g00180.1	63e9b25cef58bae1e5e42686ee6f894e	1212	MobiDBLite	mobidb-lite	consensus disorder prediction	874	888	-	T	2022-08-07	-	-
BELL_9401_23g00180.1	63e9b25cef58bae1e5e42686ee6f894e	1212	PANTHER	PTHR12606:SF128	UBIQUITIN-LIKE PROTEASE 2	407	838	7.4e-23	T	2022-08-07	-	-
BELL_9401_23g00180.1	63e9b25cef58bae1e5e42686ee6f894e	1212	MobiDBLite	mobidb-lite	consensus disorder prediction	40	57	-	T	2022-08-07	-	-
BELL_9401_23g00180.1	63e9b25cef58bae1e5e42686ee6f894e	1212	MobiDBLite	mobidb-lite	consensus disorder prediction	378	422	-	T	2022-08-07	-	-
BELL_9401_23g00180.1	63e9b25cef58bae1e5e42686ee6f894e	1212	Coils	Coil	Coil	1184	1211	-	T	2022-08-07	-	-
BELL_9401_23g00180.1	63e9b25cef58bae1e5e42686ee6f894e	1212	MobiDBLite	mobidb-lite	consensus disorder prediction	394	418	-	T	2022-08-07	-	-
BELL_9401_23g00180.1	63e9b25cef58bae1e5e42686ee6f894e	1212	Pfam	PF02902	Ulp1 protease family, C-terminal catalytic domain	636	797	1.6e-15	T	2022-08-07	IPR003653	Ulp1 protease family, C-terminal catalytic domain	GO:0006508|GO:0008234	Reactome: R-CEL-3065679|Reactome: R-CEL-6791226|Reactome: R-HSA-3065679|Reactome: R-HSA-5689603|Reactome: R-HSA-6791226|Reactome: R-HSA-8951664|Reactome: R-MMU-3065679|Reactome: R-MMU-6791226|Reactome: R-RNO-3065679|Reactome: R-SCE-3065679|Reactome: R-SCE-6791226|Reactome: R-SPO-3065679|Reactome: R-SPO-5689603|Reactome: R-SPO-6791226|Reactome: R-SPO-8951664
BELL_9401_23g00180.1	63e9b25cef58bae1e5e42686ee6f894e	1212	SUPERFAMILY	SSF54001	Cysteine proteinases	627	836	1.37e-27	T	2022-08-07	IPR038765	Papain-like cysteine peptidase superfamily	-	KEGG: 00100|KEGG: 00230|KEGG: 00232|KEGG: 00480|KEGG: 00510|KEGG: 00513|KEGG: 00564|KEGG: 00633|KEGG: 00730|KEGG: 00983|KEGG: 01100|KEGG: 01110|KEGG: 01120|MetaCyc: PWY-1061|MetaCyc: PWY-1187|MetaCyc: PWY-2083|MetaCyc: PWY-2541|MetaCyc: PWY-2821|MetaCyc: PWY-3542|MetaCyc: PWY-361|MetaCyc: PWY-4021|MetaCyc: PWY-4121|MetaCyc: PWY-4161|MetaCyc: PWY-4801|MetaCyc: PWY-4922|MetaCyc: PWY-5048|MetaCyc: P…
BELL_9401_23g00180.1	63e9b25cef58bae1e5e42686ee6f894e	1212	Coils	Coil	Coil	1138	1165	-	T	2022-08-07	-	-
BELL_9401_23g00180.1	63e9b25cef58bae1e5e42686ee6f894e	1212	MobiDBLite	mobidb-lite	consensus disorder prediction	256	300	-	T	2022-08-07	-	-
BELL_9401_23g00180.1	63e9b25cef58bae1e5e42686ee6f894e	1212	Gene3D	G3DSA:3.40.395.10	Adenoviral Proteinase; Chain A	612	806	1.8e-28	T	2022-08-07	-	-
BELL_9401_23g00050.1	e797900511bb0895b24cc05372267893	239	PRINTS	PR00625	DnaJ domain signature	25	43	5.8e-09	T	2022-08-07	IPR001623	DnaJ domain	-	KEGG: 04150|KEGG: 04151|KEGG: 04714|KEGG: 04926|KEGG: 05163|KEGG: 05165|KEGG: 05170|MetaCyc: PWY-7250|Reactome: R-BTA-3371453|Reactome: R-BTA-3371497|Reactome: R-BTA-5687128|Reactome: R-BTA-6798695|Reactome: R-CFA-418359|Reactome: R-CFA-425561|Reactome: R-CFA-5578775|Reactome: R-DDI-3371497|Reactome: R-DME-3371453|Reactome: R-DME-3371497|Reactome: R-DME-3371568|Reactome: R-DME-3371571|Reactome: R…
BELL_9401_23g00050.1	e797900511bb0895b24cc05372267893	239	PRINTS	PR00625	DnaJ domain signature	43	58	5.8e-09	T	2022-08-07	IPR001623	DnaJ domain	-	KEGG: 04150|KEGG: 04151|KEGG: 04714|KEGG: 04926|KEGG: 05163|KEGG: 05165|KEGG: 05170|MetaCyc: PWY-7250|Reactome: R-BTA-3371453|Reactome: R-BTA-3371497|Reactome: R-BTA-5687128|Reactome: R-BTA-6798695|Reactome: R-CFA-418359|Reactome: R-CFA-425561|Reactome: R-CFA-5578775|Reactome: R-DDI-3371497|Reactome: R-DME-3371453|Reactome: R-DME-3371497|Reactome: R-DME-3371568|Reactome: R-DME-3371571|Reactome: R…
BELL_9401_23g00050.1	e797900511bb0895b24cc05372267893	239	PRINTS	PR00625	DnaJ domain signature	59	79	5.8e-09	T	2022-08-07	IPR001623	DnaJ domain	-	KEGG: 04150|KEGG: 04151|KEGG: 04714|KEGG: 04926|KEGG: 05163|KEGG: 05165|KEGG: 05170|MetaCyc: PWY-7250|Reactome: R-BTA-3371453|Reactome: R-BTA-3371497|Reactome: R-BTA-5687128|Reactome: R-BTA-6798695|Reactome: R-CFA-418359|Reactome: R-CFA-425561|Reactome: R-CFA-5578775|Reactome: R-DDI-3371497|Reactome: R-DME-3371453|Reactome: R-DME-3371497|Reactome: R-DME-3371568|Reactome: R-DME-3371571|Reactome: R…
BELL_9401_23g00050.1	e797900511bb0895b24cc05372267893	239	ProSiteProfiles	PS50076	dnaJ domain profile.	23	90	12.735	T	2022-08-07	IPR001623	DnaJ domain	-	KEGG: 04150|KEGG: 04151|KEGG: 04714|KEGG: 04926|KEGG: 05163|KEGG: 05165|KEGG: 05170|MetaCyc: PWY-7250|Reactome: R-BTA-3371453|Reactome: R-BTA-3371497|Reactome: R-BTA-5687128|Reactome: R-BTA-6798695|Reactome: R-CFA-418359|Reactome: R-CFA-425561|Reactome: R-CFA-5578775|Reactome: R-DDI-3371497|Reactome: R-DME-3371453|Reactome: R-DME-3371497|Reactome: R-DME-3371568|Reactome: R-DME-3371571|Reactome: R…
BELL_9401_23g00050.1	e797900511bb0895b24cc05372267893	239	CDD	cd06257	DnaJ	23	73	6.97065e-13	T	2022-08-07	IPR001623	DnaJ domain	-	KEGG: 04150|KEGG: 04151|KEGG: 04714|KEGG: 04926|KEGG: 05163|KEGG: 05165|KEGG: 05170|MetaCyc: PWY-7250|Reactome: R-BTA-3371453|Reactome: R-BTA-3371497|Reactome: R-BTA-5687128|Reactome: R-BTA-6798695|Reactome: R-CFA-418359|Reactome: R-CFA-425561|Reactome: R-CFA-5578775|Reactome: R-DDI-3371497|Reactome: R-DME-3371453|Reactome: R-DME-3371497|Reactome: R-DME-3371568|Reactome: R-DME-3371571|Reactome: R…
BELL_9401_23g00050.1	e797900511bb0895b24cc05372267893	239	Gene3D	G3DSA:1.10.287.110	-	15	81	3.2e-14	T	2022-08-07	IPR036869	Chaperone J-domain superfamily	-	KEGG: 04150|KEGG: 04151|KEGG: 04714|KEGG: 04926|KEGG: 05163|KEGG: 05165|KEGG: 05170|MetaCyc: PWY-7250|Reactome: R-BTA-3371453|Reactome: R-BTA-3371497|Reactome: R-BTA-5687128|Reactome: R-BTA-6798695|Reactome: R-DDI-3371497|Reactome: R-DME-3371453|Reactome: R-DME-3371497|Reactome: R-DME-3371568|Reactome: R-DME-3371571|Reactome: R-DME-6798695|Reactome: R-DME-888590|Reactome: R-DRE-3371453|Reactome: …
BELL_9401_23g00050.1	e797900511bb0895b24cc05372267893	239	SUPERFAMILY	SSF46565	Chaperone J-domain	22	76	1.11e-13	T	2022-08-07	IPR036869	Chaperone J-domain superfamily	-	KEGG: 04150|KEGG: 04151|KEGG: 04714|KEGG: 04926|KEGG: 05163|KEGG: 05165|KEGG: 05170|MetaCyc: PWY-7250|Reactome: R-BTA-3371453|Reactome: R-BTA-3371497|Reactome: R-BTA-5687128|Reactome: R-BTA-6798695|Reactome: R-DDI-3371497|Reactome: R-DME-3371453|Reactome: R-DME-3371497|Reactome: R-DME-3371568|Reactome: R-DME-3371571|Reactome: R-DME-6798695|Reactome: R-DME-888590|Reactome: R-DRE-3371453|Reactome: …
BELL_9401_23g00050.1	e797900511bb0895b24cc05372267893	239	Pfam	PF00226	DnaJ domain	24	76	1.7e-11	T	2022-08-07	IPR001623	DnaJ domain	-	KEGG: 04150|KEGG: 04151|KEGG: 04714|KEGG: 04926|KEGG: 05163|KEGG: 05165|KEGG: 05170|MetaCyc: PWY-7250|Reactome: R-BTA-3371453|Reactome: R-BTA-3371497|Reactome: R-BTA-5687128|Reactome: R-BTA-6798695|Reactome: R-CFA-418359|Reactome: R-CFA-425561|Reactome: R-CFA-5578775|Reactome: R-DDI-3371497|Reactome: R-DME-3371453|Reactome: R-DME-3371497|Reactome: R-DME-3371568|Reactome: R-DME-3371571|Reactome: R…
BELL_9401_23g00050.1	e797900511bb0895b24cc05372267893	239	SMART	SM00271	dnaj_3	22	79	2e-12	T	2022-08-07	IPR001623	DnaJ domain	-	KEGG: 04150|KEGG: 04151|KEGG: 04714|KEGG: 04926|KEGG: 05163|KEGG: 05165|KEGG: 05170|MetaCyc: PWY-7250|Reactome: R-BTA-3371453|Reactome: R-BTA-3371497|Reactome: R-BTA-5687128|Reactome: R-BTA-6798695|Reactome: R-CFA-418359|Reactome: R-CFA-425561|Reactome: R-CFA-5578775|Reactome: R-DDI-3371497|Reactome: R-DME-3371453|Reactome: R-DME-3371497|Reactome: R-DME-3371568|Reactome: R-DME-3371571|Reactome: R…
BELL_9401_23g00140.1	7477158703220dac341920898e9ede01	164	MobiDBLite	mobidb-lite	consensus disorder prediction	133	164	-	T	2022-08-07	-	-
BELL_9401_23g00020.1	6c8686e56b40e3772d3ffc09842831ac	642	Pfam	PF18647	Alpha-galactosyl-binding fungal lectin	433	501	4.7e-06	T	2022-08-07	-	-
BELL_9401_23g00020.1	6c8686e56b40e3772d3ffc09842831ac	642	MobiDBLite	mobidb-lite	consensus disorder prediction	381	404	-	T	2022-08-07	-	-
BELL_9401_23g00020.1	6c8686e56b40e3772d3ffc09842831ac	642	SUPERFAMILY	SSF55486	Metalloproteases ("zincins"), catalytic domain	95	306	1.65e-11	T	2022-08-07	-	-
BELL_9401_23g00020.1	6c8686e56b40e3772d3ffc09842831ac	642	Gene3D	G3DSA:3.40.390.10	Collagenase (Catalytic Domain)	97	307	1.6e-11	T	2022-08-07	IPR024079	Metallopeptidase, catalytic domain superfamily	GO:0008237	KEGG: 00230|KEGG: 01100|MetaCyc: PWY-1061|MetaCyc: PWY-2083|MetaCyc: PWY-3542|MetaCyc: PWY-4021|MetaCyc: PWY-4161|MetaCyc: PWY-5059|MetaCyc: PWY-5105|MetaCyc: PWY-5209|MetaCyc: PWY-5287|MetaCyc: PWY-5301|MetaCyc: PWY-5305|MetaCyc: PWY-5381|MetaCyc: PWY-5479|MetaCyc: PWY-5665|MetaCyc: PWY-5729|MetaCyc: PWY-5748|MetaCyc: PWY-5765|MetaCyc: PWY-5773|MetaCyc: PWY-5800|MetaCyc: PWY-5846|MetaCyc: PWY-58…
BELL_9401_23g00070.1	5cf85d8bba6a9d7c82c13c2376dc6a18	751	MobiDBLite	mobidb-lite	consensus disorder prediction	527	569	-	T	2022-08-07	-	-
BELL_9401_23g00070.1	5cf85d8bba6a9d7c82c13c2376dc6a18	751	MobiDBLite	mobidb-lite	consensus disorder prediction	539	556	-	T	2022-08-07	-	-
BELL_9401_23g00070.1	5cf85d8bba6a9d7c82c13c2376dc6a18	751	Coils	Coil	Coil	163	266	-	T	2022-08-07	-	-
BELL_9401_23g00070.1	5cf85d8bba6a9d7c82c13c2376dc6a18	751	MobiDBLite	mobidb-lite	consensus disorder prediction	361	382	-	T	2022-08-07	-	-
BELL_9401_23g00070.1	5cf85d8bba6a9d7c82c13c2376dc6a18	751	MobiDBLite	mobidb-lite	consensus disorder prediction	136	163	-	T	2022-08-07	-	-
BELL_9401_23g00070.1	5cf85d8bba6a9d7c82c13c2376dc6a18	751	MobiDBLite	mobidb-lite	consensus disorder prediction	136	398	-	T	2022-08-07	-	-
BELL_9401_23g00070.1	5cf85d8bba6a9d7c82c13c2376dc6a18	751	MobiDBLite	mobidb-lite	consensus disorder prediction	320	349	-	T	2022-08-07	-	-
BELL_9401_23g00070.1	5cf85d8bba6a9d7c82c13c2376dc6a18	751	MobiDBLite	mobidb-lite	consensus disorder prediction	729	751	-	T	2022-08-07	-	-
BELL_9401_23g00070.1	5cf85d8bba6a9d7c82c13c2376dc6a18	751	MobiDBLite	mobidb-lite	consensus disorder prediction	164	270	-	T	2022-08-07	-	-
BELL_9401_23g00130.1	bee2ff68a3b81db9f58912d12302e30a	339	MobiDBLite	mobidb-lite	consensus disorder prediction	98	119	-	T	2022-08-07	-	-
BELL_9401_23g00130.1	bee2ff68a3b81db9f58912d12302e30a	339	MobiDBLite	mobidb-lite	consensus disorder prediction	294	318	-	T	2022-08-07	-	-
BELL_9401_23g00130.1	bee2ff68a3b81db9f58912d12302e30a	339	MobiDBLite	mobidb-lite	consensus disorder prediction	120	136	-	T	2022-08-07	-	-
BELL_9401_23g00130.1	bee2ff68a3b81db9f58912d12302e30a	339	Coils	Coil	Coil	179	220	-	T	2022-08-07	-	-
BELL_9401_23g00130.1	bee2ff68a3b81db9f58912d12302e30a	339	MobiDBLite	mobidb-lite	consensus disorder prediction	1	136	-	T	2022-08-07	-	-
BELL_9401_23g00130.1	bee2ff68a3b81db9f58912d12302e30a	339	MobiDBLite	mobidb-lite	consensus disorder prediction	34	97	-	T	2022-08-07	-	-
BELL_9401_23g00090.1	53449b8ab9a7d93ed88c389583e402f6	686	Coils	Coil	Coil	488	508	-	T	2022-08-07	-	-
BELL_9401_23g00090.1	53449b8ab9a7d93ed88c389583e402f6	686	Coils	Coil	Coil	6	33	-	T	2022-08-07	-	-
BELL_9401_23g00090.1	53449b8ab9a7d93ed88c389583e402f6	686	MobiDBLite	mobidb-lite	consensus disorder prediction	240	261	-	T	2022-08-07	-	-
BELL_9401_23g00090.1	53449b8ab9a7d93ed88c389583e402f6	686	MobiDBLite	mobidb-lite	consensus disorder prediction	162	184	-	T	2022-08-07	-	-
BELL_9401_23g00090.1	53449b8ab9a7d93ed88c389583e402f6	686	MobiDBLite	mobidb-lite	consensus disorder prediction	227	274	-	T	2022-08-07	-	-

## Sheet: Interproscan_BE_chr25
BELL_9401_25g00090.1	29cd8d0bc48e11940d3ed32145920877	302	PANTHER	PTHR33112:SF1	DOMAIN PROTEIN, PUTATIVE-RELATED	11	149	4.3e-39	T	2022-08-07	-	-
BELL_9401_25g00090.1	29cd8d0bc48e11940d3ed32145920877	302	PANTHER	PTHR33112	DOMAIN PROTEIN, PUTATIVE-RELATED	145	266	4.3e-39	T	2022-08-07	-	-
BELL_9401_25g00090.1	29cd8d0bc48e11940d3ed32145920877	302	Pfam	PF06985	Heterokaryon incompatibility protein (HET)	55	154	5.4e-18	T	2022-08-07	IPR010730	Heterokaryon incompatibility	-	-
BELL_9401_25g00090.1	29cd8d0bc48e11940d3ed32145920877	302	PANTHER	PTHR33112	DOMAIN PROTEIN, PUTATIVE-RELATED	11	149	4.3e-39	T	2022-08-07	-	-
BELL_9401_25g00090.1	29cd8d0bc48e11940d3ed32145920877	302	PANTHER	PTHR33112:SF1	DOMAIN PROTEIN, PUTATIVE-RELATED	145	266	4.3e-39	T	2022-08-07	-	-
BELL_9401_25g00010.1	10e177914af1c48ad410b3a05a5de16f	264	Coils	Coil	Coil	223	257	-	T	2022-08-07	-	-
BELL_9401_25g00010.1	10e177914af1c48ad410b3a05a5de16f	264	MobiDBLite	mobidb-lite	consensus disorder prediction	212	250	-	T	2022-08-07	-	-
BELL_9401_25g00010.1	10e177914af1c48ad410b3a05a5de16f	264	Coils	Coil	Coil	25	95	-	T	2022-08-07	-	-
BELL_9401_25g00010.1	10e177914af1c48ad410b3a05a5de16f	264	Coils	Coil	Coil	111	131	-	T	2022-08-07	-	-
BELL_9401_25g00070.1	69872004a3b6e3f0f59e990e6538ce47	833	Coils	Coil	Coil	833	833	-	T	2022-08-07	-	-
BELL_9401_25g00070.1	69872004a3b6e3f0f59e990e6538ce47	833	MobiDBLite	mobidb-lite	consensus disorder prediction	587	602	-	T	2022-08-07	-	-
BELL_9401_25g00070.1	69872004a3b6e3f0f59e990e6538ce47	833	MobiDBLite	mobidb-lite	consensus disorder prediction	580	602	-	T	2022-08-07	-	-
BELL_9401_25g00070.1	69872004a3b6e3f0f59e990e6538ce47	833	MobiDBLite	mobidb-lite	consensus disorder prediction	139	259	-	T	2022-08-07	-	-
BELL_9401_25g00070.1	69872004a3b6e3f0f59e990e6538ce47	833	Coils	Coil	Coil	288	308	-	T	2022-08-07	-	-
BELL_9401_25g00070.1	69872004a3b6e3f0f59e990e6538ce47	833	MobiDBLite	mobidb-lite	consensus disorder prediction	139	262	-	T	2022-08-07	-	-
BELL_9401_25g00080.1	6354f2fdba2ae256e182871bd865da6c	1181	ProSiteProfiles	PS50600	Ubiquitin-like protease family profile.	553	736	15.233	T	2022-08-07	IPR003653	Ulp1 protease family, C-terminal catalytic domain	GO:0006508|GO:0008234	Reactome: R-CEL-3065679|Reactome: R-CEL-6791226|Reactome: R-HSA-3065679|Reactome: R-HSA-5689603|Reactome: R-HSA-6791226|Reactome: R-HSA-8951664|Reactome: R-MMU-3065679|Reactome: R-MMU-6791226|Reactome: R-RNO-3065679|Reactome: R-SCE-3065679|Reactome: R-SCE-6791226|Reactome: R-SPO-3065679|Reactome: R-SPO-5689603|Reactome: R-SPO-6791226|Reactome: R-SPO-8951664
BELL_9401_25g00080.1	6354f2fdba2ae256e182871bd865da6c	1181	SUPERFAMILY	SSF54001	Cysteine proteinases	550	740	7.46e-21	T	2022-08-07	IPR038765	Papain-like cysteine peptidase superfamily	-	KEGG: 00100|KEGG: 00230|KEGG: 00232|KEGG: 00480|KEGG: 00510|KEGG: 00513|KEGG: 00564|KEGG: 00633|KEGG: 00730|KEGG: 00983|KEGG: 01100|KEGG: 01110|KEGG: 01120|MetaCyc: PWY-1061|MetaCyc: PWY-1187|MetaCyc: PWY-2083|MetaCyc: PWY-2541|MetaCyc: PWY-2821|MetaCyc: PWY-3542|MetaCyc: PWY-361|MetaCyc: PWY-4021|MetaCyc: PWY-4121|MetaCyc: PWY-4161|MetaCyc: PWY-4801|MetaCyc: PWY-4922|MetaCyc: PWY-5048|MetaCyc: P…
BELL_9401_25g00080.1	6354f2fdba2ae256e182871bd865da6c	1181	MobiDBLite	mobidb-lite	consensus disorder prediction	770	801	-	T	2022-08-07	-	-
BELL_9401_25g00080.1	6354f2fdba2ae256e182871bd865da6c	1181	Coils	Coil	Coil	1175	1181	-	T	2022-08-07	-	-
BELL_9401_25g00080.1	6354f2fdba2ae256e182871bd865da6c	1181	Coils	Coil	Coil	759	779	-	T	2022-08-07	-	-
BELL_9401_25g00080.1	6354f2fdba2ae256e182871bd865da6c	1181	MobiDBLite	mobidb-lite	consensus disorder prediction	419	499	-	T	2022-08-07	-	-
BELL_9401_25g00080.1	6354f2fdba2ae256e182871bd865da6c	1181	PANTHER	PTHR12606	SENTRIN/SUMO-SPECIFIC PROTEASE	326	734	3.2e-16	T	2022-08-07	-	-
BELL_9401_25g00080.1	6354f2fdba2ae256e182871bd865da6c	1181	Coils	Coil	Coil	1095	1115	-	T	2022-08-07	-	-
BELL_9401_25g00080.1	6354f2fdba2ae256e182871bd865da6c	1181	MobiDBLite	mobidb-lite	consensus disorder prediction	274	330	-	T	2022-08-07	-	-
BELL_9401_25g00080.1	6354f2fdba2ae256e182871bd865da6c	1181	Gene3D	G3DSA:3.40.395.10	Adenoviral Proteinase; Chain A	539	765	2.7e-24	T	2022-08-07	-	-
BELL_9401_25g00080.1	6354f2fdba2ae256e182871bd865da6c	1181	MobiDBLite	mobidb-lite	consensus disorder prediction	239	330	-	T	2022-08-07	-	-
BELL_9401_25g00080.1	6354f2fdba2ae256e182871bd865da6c	1181	Pfam	PF02902	Ulp1 protease family, C-terminal catalytic domain	568	739	2.2e-12	T	2022-08-07	IPR003653	Ulp1 protease family, C-terminal catalytic domain	GO:0006508|GO:0008234	Reactome: R-CEL-3065679|Reactome: R-CEL-6791226|Reactome: R-HSA-3065679|Reactome: R-HSA-5689603|Reactome: R-HSA-6791226|Reactome: R-HSA-8951664|Reactome: R-MMU-3065679|Reactome: R-MMU-6791226|Reactome: R-RNO-3065679|Reactome: R-SCE-3065679|Reactome: R-SCE-6791226|Reactome: R-SPO-3065679|Reactome: R-SPO-5689603|Reactome: R-SPO-6791226|Reactome: R-SPO-8951664
BELL_9401_25g00080.1	6354f2fdba2ae256e182871bd865da6c	1181	MobiDBLite	mobidb-lite	consensus disorder prediction	419	434	-	T	2022-08-07	-	-
BELL_9401_25g00050.1	fc43740166c066049ee7f0ea6777f2bc	291	MobiDBLite	mobidb-lite	consensus disorder prediction	85	106	-	T	2022-08-07	-	-
BELL_9401_25g00050.1	fc43740166c066049ee7f0ea6777f2bc	291	MobiDBLite	mobidb-lite	consensus disorder prediction	235	249	-	T	2022-08-07	-	-
BELL_9401_25g00050.1	fc43740166c066049ee7f0ea6777f2bc	291	MobiDBLite	mobidb-lite	consensus disorder prediction	183	204	-	T	2022-08-07	-	-
BELL_9401_25g00050.1	fc43740166c066049ee7f0ea6777f2bc	291	MobiDBLite	mobidb-lite	consensus disorder prediction	233	291	-	T	2022-08-07	-	-
BELL_9401_25g00050.1	fc43740166c066049ee7f0ea6777f2bc	291	MobiDBLite	mobidb-lite	consensus disorder prediction	84	110	-	T	2022-08-07	-	-
BELL_9401_25g00050.1	fc43740166c066049ee7f0ea6777f2bc	291	MobiDBLite	mobidb-lite	consensus disorder prediction	185	204	-	T	2022-08-07	-	-
BELL_9401_25g00050.1	fc43740166c066049ee7f0ea6777f2bc	291	MobiDBLite	mobidb-lite	consensus disorder prediction	252	266	-	T	2022-08-07	-	-
BELL_9401_25g00020.1	9c4529ae865528ea3a872dc0fca42da3	93	MobiDBLite	mobidb-lite	consensus disorder prediction	1	93	-	T	2022-08-07	-	-
BELL_9401_25g00020.1	9c4529ae865528ea3a872dc0fca42da3	93	Coils	Coil	Coil	17	83	-	T	2022-08-07	-	-
BELL_9401_25g00020.1	9c4529ae865528ea3a872dc0fca42da3	93	MobiDBLite	mobidb-lite	consensus disorder prediction	1	15	-	T	2022-08-07	-	-
BELL_9401_25g00020.1	9c4529ae865528ea3a872dc0fca42da3	93	MobiDBLite	mobidb-lite	consensus disorder prediction	16	83	-	T	2022-08-07	-	-
BELL_9401_25g00060.1	fe0b21f375ef29f06f6fb1b685c92d0f	561	Pfam	PF00498	FHA domain	170	214	0.00024	T	2022-08-07	IPR000253	Forkhead-associated (FHA) domain	GO:0005515	KEGG: 00906|KEGG: 00970|KEGG: 01100|KEGG: 01110|KEGG: 04150|KEGG: 04151|KEGG: 04658|KEGG: 04660|KEGG: 04714|KEGG: 04926|KEGG: 05163|KEGG: 05165|KEGG: 05170|KEGG: 05235|MetaCyc: PWY-5978|MetaCyc: PWY-6129|MetaCyc: PWY-6689|MetaCyc: PWY-7119|MetaCyc: PWY-7366|MetaCyc: PWY-7511|Reactome: R-CEL-5693565|Reactome: R-CEL-6804760|Reactome: R-CEL-6811434|Reactome: R-CEL-69473|Reactome: R-CEL-69601|Reactom…
BELL_9401_25g00060.1	fe0b21f375ef29f06f6fb1b685c92d0f	561	ProSiteProfiles	PS50006	Forkhead-associated (FHA) domain profile.	132	205	7.561	T	2022-08-07	IPR000253	Forkhead-associated (FHA) domain	GO:0005515	KEGG: 00906|KEGG: 00970|KEGG: 01100|KEGG: 01110|KEGG: 04150|KEGG: 04151|KEGG: 04658|KEGG: 04660|KEGG: 04714|KEGG: 04926|KEGG: 05163|KEGG: 05165|KEGG: 05170|KEGG: 05235|MetaCyc: PWY-5978|MetaCyc: PWY-6129|MetaCyc: PWY-6689|MetaCyc: PWY-7119|MetaCyc: PWY-7366|MetaCyc: PWY-7511|Reactome: R-CEL-5693565|Reactome: R-CEL-6804760|Reactome: R-CEL-6811434|Reactome: R-CEL-69473|Reactome: R-CEL-69601|Reactom…
BELL_9401_25g00060.1	fe0b21f375ef29f06f6fb1b685c92d0f	561	ProSiteProfiles	PS50011	Protein kinase domain profile.	274	545	28.598	T	2022-08-07	IPR000719	Protein kinase domain	GO:0004672|GO:0005524|GO:0006468	KEGG: 00230|KEGG: 00515|KEGG: 00540|KEGG: 00564|KEGG: 01100|KEGG: 04070|KEGG: 04150|KEGG: 04151|KEGG: 04658|KEGG: 04660|KEGG: 04714|KEGG: 04926|KEGG: 05163|KEGG: 05165|KEGG: 05170|KEGG: 05235|MetaCyc: PWY-5129|MetaCyc: PWY-6322|MetaCyc: PWY-6369|MetaCyc: PWY-6626|MetaCyc: PWY-6682|MetaCyc: PWY-6952|MetaCyc: PWY-6955|MetaCyc: PWY-7077|MetaCyc: PWY-7321|MetaCyc: PWY-7511|MetaCyc: PWY-7675|MetaCyc: …
HSA-418885|Reactome: R-HSA-418886|Reactome: R-HSA-418889|Reactome: R-HSA-420029|Reactome: R-HSA-422356|Reactome: R-HSA-427413|Reactome: R-HSA-428540|Reactome: R-HSA-428542|Reactome: R-HSA-428890|Reactome: R-HSA-429947|Reactome: R-HSA-430116|Reactome: R-HSA-432040|Reactome: R-HSA-432142|Reactome: R-HSA-432722|Reactome: R-HSA-437239|Reactome: R-HSA-438066|Reactome: R-HSA-4419969|Reactome: R-HSA-442…
actome: R-SCE-2029485|Reactome: R-SCE-203615|Reactome: R-SCE-2179392|Reactome: R-SCE-2465910|Reactome: R-SCE-2500257|Reactome: R-SCE-2514853|Reactome: R-SCE-2559580|Reactome: R-SCE-2565942|Reactome: R-SCE-2730905|Reactome: R-SCE-2871796|Reactome: R-SCE-2871837|Reactome: R-SCE-3371453|Reactome: R-SCE-380972|Reactome: R-SCE-381042|Reactome: R-SCE-381070|Reactome: R-SCE-389357|Reactome: R-SCE-389359…
BELL_9401_25g00060.1	fe0b21f375ef29f06f6fb1b685c92d0f	561	Pfam	PF00069	Protein kinase domain	276	545	1.9e-29	T	2022-08-07	IPR000719	Protein kinase domain	GO:0004672|GO:0005524|GO:0006468	KEGG: 00230|KEGG: 00515|KEGG: 00540|KEGG: 00564|KEGG: 01100|KEGG: 04070|KEGG: 04150|KEGG: 04151|KEGG: 04658|KEGG: 04660|KEGG: 04714|KEGG: 04926|KEGG: 05163|KEGG: 05165|KEGG: 05170|KEGG: 05235|MetaCyc: PWY-5129|MetaCyc: PWY-6322|MetaCyc: PWY-6369|MetaCyc: PWY-6626|MetaCyc: PWY-6682|MetaCyc: PWY-6952|MetaCyc: PWY-6955|MetaCyc: PWY-7077|MetaCyc: PWY-7321|MetaCyc: PWY-7511|MetaCyc: PWY-7675|MetaCyc: …
HSA-418885|Reactome: R-HSA-418886|Reactome: R-HSA-418889|Reactome: R-HSA-420029|Reactome: R-HSA-422356|Reactome: R-HSA-427413|Reactome: R-HSA-428540|Reactome: R-HSA-428542|Reactome: R-HSA-428890|Reactome: R-HSA-429947|Reactome: R-HSA-430116|Reactome: R-HSA-432040|Reactome: R-HSA-432142|Reactome: R-HSA-432722|Reactome: R-HSA-437239|Reactome: R-HSA-438066|Reactome: R-HSA-4419969|Reactome: R-HSA-442…
actome: R-SCE-2029485|Reactome: R-SCE-203615|Reactome: R-SCE-2179392|Reactome: R-SCE-2465910|Reactome: R-SCE-2500257|Reactome: R-SCE-2514853|Reactome: R-SCE-2559580|Reactome: R-SCE-2565942|Reactome: R-SCE-2730905|Reactome: R-SCE-2871796|Reactome: R-SCE-2871837|Reactome: R-SCE-3371453|Reactome: R-SCE-380972|Reactome: R-SCE-381042|Reactome: R-SCE-381070|Reactome: R-SCE-389357|Reactome: R-SCE-389359…
BELL_9401_25g00060.1	fe0b21f375ef29f06f6fb1b685c92d0f	561	Gene3D	G3DSA:3.30.200.20	Phosphorylase Kinase; domain 1	268	351	3.7e-08	T	2022-08-07	-	-
BELL_9401_25g00060.1	fe0b21f375ef29f06f6fb1b685c92d0f	561	SUPERFAMILY	SSF56112	Protein kinase-like (PK-like)	254	550	2.49e-42	T	2022-08-07	IPR011009	Protein kinase-like domain superfamily	-	KEGG: 00230|KEGG: 00260|KEGG: 00270|KEGG: 00310|KEGG: 00500|KEGG: 00515|KEGG: 00520|KEGG: 00521|KEGG: 00540|KEGG: 00562|KEGG: 00564|KEGG: 00730|KEGG: 00901|KEGG: 01100|KEGG: 01110|KEGG: 01120|KEGG: 04070|KEGG: 04150|KEGG: 04151|KEGG: 04658|KEGG: 04660|KEGG: 04714|KEGG: 04926|KEGG: 05163|KEGG: 05165|KEGG: 05170|KEGG: 05235|MetaCyc: PWY-3385|MetaCyc: PWY-361|MetaCyc: PWY-4801|MetaCyc: PWY-4922|Meta…
ctome: R-HSA-163615|Reactome: R-HSA-163680|Reactome: R-HSA-163841|Reactome: R-HSA-164378|Reactome: R-HSA-164944|Reactome: R-HSA-165158|Reactome: R-HSA-165159|Reactome: R-HSA-165160|Reactome: R-HSA-165181|Reactome: R-HSA-1660499|Reactome: R-HSA-1660514|Reactome: R-HSA-1660516|Reactome: R-HSA-1660517|Reactome: R-HSA-166058|Reactome: R-HSA-1660661|Reactome: R-HSA-166208|Reactome: R-HSA-167021|Reacto…
tome: R-RNO-380972|Reactome: R-RNO-381042|Reactome: R-RNO-381676|Reactome: R-RNO-388841|Reactome: R-RNO-388844|Reactome: R-RNO-389356|Reactome: R-RNO-389357|Reactome: R-RNO-389359|Reactome: R-RNO-389513|Reactome: R-RNO-389948|Reactome: R-RNO-391160|Reactome: R-RNO-392451|Reactome: R-RNO-392517|Reactome: R-RNO-3928662|Reactome: R-RNO-3928663|Reactome: R-RNO-3928664|Reactome: R-RNO-3928665|Reactome…
BELL_9401_25g00060.1	fe0b21f375ef29f06f6fb1b685c92d0f	561	ProSitePatterns	PS00107	Protein kinases ATP-binding region signature.	280	303	-	T	2022-08-07	IPR017441	Protein kinase, ATP binding site	GO:0005524	KEGG: 00230|KEGG: 00564|KEGG: 01100|KEGG: 04070|KEGG: 04150|KEGG: 04151|KEGG: 04660|KEGG: 04714|KEGG: 04926|KEGG: 05163|KEGG: 05165|KEGG: 05170|MetaCyc: PWY-6952|MetaCyc: PWY-7511|MetaCyc: PWY-8051|Reactome: R-BTA-114604|Reactome: R-BTA-1227986|Reactome: R-BTA-1257604|Reactome: R-BTA-1433557|Reactome: R-BTA-1433559|Reactome: R-BTA-1538133|Reactome: R-BTA-187577|Reactome: R-BTA-195253|Reactome: R-…
me: R-HSA-5654727|Reactome: R-HSA-5654732|Reactome: R-HSA-5654733|Reactome: R-HSA-5655253|Reactome: R-HSA-5655291|Reactome: R-HSA-5655302|Reactome: R-HSA-5663213|Reactome: R-HSA-5663220|Reactome: R-HSA-5668541|Reactome: R-HSA-5668599|Reactome: R-HSA-5673000|Reactome: R-HSA-5673001|Reactome: R-HSA-5674135|Reactome: R-HSA-5674400|Reactome: R-HSA-5674499|Reactome: R-HSA-5675221|Reactome: R-HSA-56754…
SPO-75035|Reactome: R-SPO-75153|Reactome: R-SPO-75953|Reactome: R-SPO-75955|Reactome: R-SPO-76005|Reactome: R-SPO-76042|Reactome: R-SPO-77075|Reactome: R-SPO-8854050|Reactome: R-SPO-8934903|Reactome: R-SPO-8948751|Reactome: R-SPO-9007892|Reactome: R-SPO-9009391|Reactome: R-SPO-9031628|Reactome: R-SPO-9634635|Reactome: R-SPO-9648025|Reactome: R-SPO-983231|Reactome: R-SSC-114604|Reactome: R-SSC-122…
BELL_9401_25g00060.1	fe0b21f375ef29f06f6fb1b685c92d0f	561	SMART	SM00220	serkin_6	274	545	2.3e-25	T	2022-08-07	IPR000719	Protein kinase domain	GO:0004672|GO:0005524|GO:0006468	KEGG: 00230|KEGG: 00515|KEGG: 00540|KEGG: 00564|KEGG: 01100|KEGG: 04070|KEGG: 04150|KEGG: 04151|KEGG: 04658|KEGG: 04660|KEGG: 04714|KEGG: 04926|KEGG: 05163|KEGG: 05165|KEGG: 05170|KEGG: 05235|MetaCyc: PWY-5129|MetaCyc: PWY-6322|MetaCyc: PWY-6369|MetaCyc: PWY-6626|MetaCyc: PWY-6682|MetaCyc: PWY-6952|MetaCyc: PWY-6955|MetaCyc: PWY-7077|MetaCyc: PWY-7321|MetaCyc: PWY-7511|MetaCyc: PWY-7675|MetaCyc: …
HSA-418885|Reactome: R-HSA-418886|Reactome: R-HSA-418889|Reactome: R-HSA-420029|Reactome: R-HSA-422356|Reactome: R-HSA-427413|Reactome: R-HSA-428540|Reactome: R-HSA-428542|Reactome: R-HSA-428890|Reactome: R-HSA-429947|Reactome: R-HSA-430116|Reactome: R-HSA-432040|Reactome: R-HSA-432142|Reactome: R-HSA-432722|Reactome: R-HSA-437239|Reactome: R-HSA-438066|Reactome: R-HSA-4419969|Reactome: R-HSA-442…
actome: R-SCE-2029485|Reactome: R-SCE-203615|Reactome: R-SCE-2179392|Reactome: R-SCE-2465910|Reactome: R-SCE-2500257|Reactome: R-SCE-2514853|Reactome: R-SCE-2559580|Reactome: R-SCE-2565942|Reactome: R-SCE-2730905|Reactome: R-SCE-2871796|Reactome: R-SCE-2871837|Reactome: R-SCE-3371453|Reactome: R-SCE-380972|Reactome: R-SCE-381042|Reactome: R-SCE-381070|Reactome: R-SCE-389357|Reactome: R-SCE-389359…
BELL_9401_25g00060.1	fe0b21f375ef29f06f6fb1b685c92d0f	561	PANTHER	PTHR44167	OVARIAN-SPECIFIC SERINE/THREONINE-PROTEIN KINASE LOK-RELATED	235	547	3.5e-30	T	2022-08-07	-	-
BELL_9401_25g00060.1	fe0b21f375ef29f06f6fb1b685c92d0f	561	SUPERFAMILY	SSF49879	SMAD/FHA domain	171	230	4.97e-05	T	2022-08-07	IPR008984	SMAD/FHA domain superfamily	GO:0005515	KEGG: 00906|KEGG: 01100|KEGG: 01110|KEGG: 04150|KEGG: 04151|KEGG: 04658|KEGG: 04660|KEGG: 04714|KEGG: 04926|KEGG: 05163|KEGG: 05165|KEGG: 05170|KEGG: 05235|MetaCyc: PWY-1921|MetaCyc: PWY-5835|MetaCyc: PWY-5978|MetaCyc: PWY-6129|MetaCyc: PWY-6190|MetaCyc: PWY-6322|MetaCyc: PWY-6415|MetaCyc: PWY-6558|MetaCyc: PWY-6689|MetaCyc: PWY-6848|MetaCyc: PWY-7002|MetaCyc: PWY-7119|MetaCyc: PWY-7352|MetaCyc: …
BELL_9401_25g00060.1	fe0b21f375ef29f06f6fb1b685c92d0f	561	Gene3D	G3DSA:1.10.510.10	Transferase(Phosphotransferase) domain 1	378	560	5.8e-29	T	2022-08-07	-	-

## Sheet: Interproscan_BS_chr19_old_names
BSQU_028g00010.1	dd9a357b0564c18f6c0e5049903c5df4	891	ProSiteProfiles	PS50600	Ubiquitin-like protease family profile.	346	610	11.186	T	12-07-2022	IPR003653	Ulp1 protease family, C-terminal catalytic domain	GO:0006508|GO:0008234
BSQU_028g00010.1	dd9a357b0564c18f6c0e5049903c5df4	891	MobiDBLite	mobidb-lite	consensus disorder prediction	1	32	-	T	12-07-2022	-	-
BSQU_028g00010.1	dd9a357b0564c18f6c0e5049903c5df4	891	Pfam	PF02902	Ulp1 protease family, C-terminal catalytic domain	491	608	8.3e-10	T	12-07-2022	IPR003653	Ulp1 protease family, C-terminal catalytic domain	GO:0006508|GO:0008234
BSQU_028g00010.1	dd9a357b0564c18f6c0e5049903c5df4	891	SUPERFAMILY	SSF54001	Cysteine proteinases	488	632	9.42e-15	T	12-07-2022	IPR038765	Papain-like cysteine peptidase superfamily	-
BSQU_028g00010.1	dd9a357b0564c18f6c0e5049903c5df4	891	Coils	Coil	Coil	760	780	-	T	12-07-2022	-	-
BSQU_028g00010.1	dd9a357b0564c18f6c0e5049903c5df4	891	Gene3D	G3DSA:3.40.395.10	Adenoviral Proteinase; Chain A	464	631	1.2e-15	T	12-07-2022	-	-
BSQU_028g00080.1	fa612b101f98c755f7fa59439c5299f8	913	MobiDBLite	mobidb-lite	consensus disorder prediction	337	351	-	T	12-07-2022	-	-
BSQU_028g00080.1	fa612b101f98c755f7fa59439c5299f8	913	MobiDBLite	mobidb-lite	consensus disorder prediction	373	420	-	T	12-07-2022	-	-
BSQU_028g00080.1	fa612b101f98c755f7fa59439c5299f8	913	Coils	Coil	Coil	913	913	-	T	12-07-2022	-	-
BSQU_028g00080.1	fa612b101f98c755f7fa59439c5299f8	913	PANTHER	PTHR48138	KERATINOCYTE PROLINE-RICH PROTEIN-RELATED	38	618	2.7e-13	T	12-07-2022	-	-
BSQU_028g00080.1	fa612b101f98c755f7fa59439c5299f8	913	MobiDBLite	mobidb-lite	consensus disorder prediction	322	354	-	T	12-07-2022	-	-
BSQU_028g00080.1	fa612b101f98c755f7fa59439c5299f8	913	MobiDBLite	mobidb-lite	consensus disorder prediction	373	395	-	T	12-07-2022	-	-
BSQU_028g00080.1	fa612b101f98c755f7fa59439c5299f8	913	Coils	Coil	Coil	827	847	-	T	12-07-2022	-	-
BSQU_028g00080.1	fa612b101f98c755f7fa59439c5299f8	913	MobiDBLite	mobidb-lite	consensus disorder prediction	396	420	-	T	12-07-2022	-	-
BSQU_028g00080.1	fa612b101f98c755f7fa59439c5299f8	913	PANTHER	PTHR48138:SF2	KERATINOCYTE PROLINE-RICH PROTEIN	38	618	2.7e-13	T	12-07-2022	-	-
BSQU_028g00080.1	fa612b101f98c755f7fa59439c5299f8	913	MobiDBLite	mobidb-lite	consensus disorder prediction	469	494	-	T	12-07-2022	-	-
BSQU_028g00120.1	b0441f32ec883257e6b1b096d8b73685	556	PANTHER	PTHR44167	OVARIAN-SPECIFIC SERINE/THREONINE-PROTEIN KINASE LOK-RELATED	180	513	6.9e-43	T	12-07-2022	-	-
BSQU_028g00120.1	b0441f32ec883257e6b1b096d8b73685	556	ProSiteProfiles	PS50011	Protein kinase domain profile.	245	513	34.421	T	12-07-2022	IPR000719	Protein kinase domain	GO:0004672|GO:0005524|GO:0006468
BSQU_028g00120.1	b0441f32ec883257e6b1b096d8b73685	556	Gene3D	G3DSA:1.10.510.10	Transferase(Phosphotransferase) domain 1	323	538	3.1e-39	T	12-07-2022	-	-
BSQU_028g00120.1	b0441f32ec883257e6b1b096d8b73685	556	Pfam	PF00069	Protein kinase domain	253	512	9.5e-42	T	12-07-2022	IPR000719	Protein kinase domain	GO:0004672|GO:0005524|GO:0006468
BSQU_028g00120.1	b0441f32ec883257e6b1b096d8b73685	556	SMART	SM00220	serkin_6	245	512	1.8e-41	T	12-07-2022	IPR000719	Protein kinase domain	GO:0004672|GO:0005524|GO:0006468
BSQU_028g00120.1	b0441f32ec883257e6b1b096d8b73685	556	Gene3D	G3DSA:3.30.200.20	Phosphorylase Kinase; domain 1	225	322	2.2e-09	T	12-07-2022	-	-
BSQU_028g00120.1	b0441f32ec883257e6b1b096d8b73685	556	MobiDBLite	mobidb-lite	consensus disorder prediction	1	18	-	T	12-07-2022	-	-
BSQU_028g00120.1	b0441f32ec883257e6b1b096d8b73685	556	SUPERFAMILY	SSF56112	Protein kinase-like (PK-like)	237	513	2.83e-50	T	12-07-2022	IPR011009	Protein kinase-like domain superfamily	-
BSQU_028g00120.1	b0441f32ec883257e6b1b096d8b73685	556	MobiDBLite	mobidb-lite	consensus disorder prediction	1	22	-	T	12-07-2022	-	-
BSQU_028g00040.1	688b831bfac8d640916d1d66ed01a2dc	290	SUPERFAMILY	SSF141571	Pentapeptide repeat-like	208	263	1.83e-09	T	12-07-2022	-	-
BSQU_028g00040.1	688b831bfac8d640916d1d66ed01a2dc	290	Gene3D	G3DSA:2.160.20.80	-	181	277	7.3e-11	T	12-07-2022	-	-
BSQU_028g00030.1	ca0206c44e680f460b700b94711d6f82	513	MobiDBLite	mobidb-lite	consensus disorder prediction	1	85	-	T	12-07-2022	-	-
BSQU_028g00030.1	ca0206c44e680f460b700b94711d6f82	513	MobiDBLite	mobidb-lite	consensus disorder prediction	1	18	-	T	12-07-2022	-	-
BSQU_028g00030.1	ca0206c44e680f460b700b94711d6f82	513	MobiDBLite	mobidb-lite	consensus disorder prediction	31	50	-	T	12-07-2022	-	-
BSQU_028g00030.1	ca0206c44e680f460b700b94711d6f82	513	MobiDBLite	mobidb-lite	consensus disorder prediction	55	69	-	T	12-07-2022	-	-
BSQU_028g00090.1	cec7b620de18788019cdc4a9cbe2f757	357	Gene3D	G3DSA:2.115.10.20	Glycosyl hydrolase domain; family 43	36	342	2.6e-54	T	12-07-2022	IPR023296	Glycosyl hydrolase, five-bladed beta-propellor domain superfamily	-
BSQU_028g00090.1	cec7b620de18788019cdc4a9cbe2f757	357	SUPERFAMILY	SSF75005	Arabinanase/levansucrase/invertase	42	293	2.27e-39	T	12-07-2022	IPR023296	Glycosyl hydrolase, five-bladed beta-propellor domain superfamily	-
BSQU_028g00090.1	cec7b620de18788019cdc4a9cbe2f757	357	Pfam	PF04616	Glycosyl hydrolases family 43	43	288	6.5e-30	T	12-07-2022	IPR006710	Glycoside hydrolase, family 43	GO:0004553|GO:0005975
BSQU_028g00090.1	cec7b620de18788019cdc4a9cbe2f757	357	CDD	cd18820	GH43_LbAraf43-like	43	311	1.78774e-97	T	12-07-2022	-	-
BSQU_028g00090.1	cec7b620de18788019cdc4a9cbe2f757	357	PANTHER	PTHR43817	GLYCOSYL HYDROLASE	40	339	2.4e-63	T	12-07-2022	-	-
BSQU_028g00060.1	f5099bb6da8f80e083843096939ce213	627	MobiDBLite	mobidb-lite	consensus disorder prediction	1	16	-	T	12-07-2022	-	-
BSQU_028g00060.1	f5099bb6da8f80e083843096939ce213	627	MobiDBLite	mobidb-lite	consensus disorder prediction	45	88	-	T	12-07-2022	-	-
BSQU_028g00060.1	f5099bb6da8f80e083843096939ce213	627	MobiDBLite	mobidb-lite	consensus disorder prediction	278	477	-	T	12-07-2022	-	-
BSQU_028g00060.1	f5099bb6da8f80e083843096939ce213	627	MobiDBLite	mobidb-lite	consensus disorder prediction	279	421	-	T	12-07-2022	-	-
BSQU_028g00060.1	f5099bb6da8f80e083843096939ce213	627	PRINTS	PR01217	Proline rich extensin signature	304	325	4.8e-09	T	12-07-2022	-	-
BSQU_028g00060.1	f5099bb6da8f80e083843096939ce213	627	PRINTS	PR01217	Proline rich extensin signature	329	345	4.8e-09	T	12-07-2022	-	-
BSQU_028g00060.1	f5099bb6da8f80e083843096939ce213	627	PRINTS	PR01217	Proline rich extensin signature	292	304	4.8e-09	T	12-07-2022	-	-
BSQU_028g00060.1	f5099bb6da8f80e083843096939ce213	627	PRINTS	PR01217	Proline rich extensin signature	272	288	4.8e-09	T	12-07-2022	-	-
BSQU_028g00060.1	f5099bb6da8f80e083843096939ce213	627	PRINTS	PR01217	Proline rich extensin signature	360	385	4.8e-09	T	12-07-2022	-	-
BSQU_028g00060.1	f5099bb6da8f80e083843096939ce213	627	MobiDBLite	mobidb-lite	consensus disorder prediction	1	88	-	T	12-07-2022	-	-
BSQU_028g00060.1	f5099bb6da8f80e083843096939ce213	627	MobiDBLite	mobidb-lite	consensus disorder prediction	512	544	-	T	12-07-2022	-	-
BSQU_028g00110.1	6afea4f3eaf737072bc87b276eefc2ac	200	MobiDBLite	mobidb-lite	consensus disorder prediction	71	140	-	T	12-07-2022	-	-
BSQU_028g00110.1	6afea4f3eaf737072bc87b276eefc2ac	200	MobiDBLite	mobidb-lite	consensus disorder prediction	66	144	-	T	12-07-2022	-	-
BSQU_028g00110.1	6afea4f3eaf737072bc87b276eefc2ac	200	MobiDBLite	mobidb-lite	consensus disorder prediction	1	26	-	T	12-07-2022	-	-

## Sheet: BS_old_new_names
BS_old_name	BS_new_name
BSQU_028g00010	BSQU_MUCL31421_19g00120
BSQU_028g00020	BSQU_MUCL31421_19g00110
BSQU_028g00030	BSQU_MUCL31421_19g00100
BSQU_028g00040	BSQU_MUCL31421_19g00090
BSQU_028g00050	BSQU_MUCL31421_19g00080
BSQU_028g00060	BSQU_MUCL31421_19g00070
BSQU_028g00070	BSQU_MUCL31421_19g00060
BSQU_028g00080	BSQU_MUCL31421_19g00050
BSQU_028g00090	BSQU_MUCL31421_19g00040
BSQU_028g00100	BSQU_MUCL31421_19g00030
BSQU_028g00110	BSQU_MUCL31421_19g00020
BSQU_028g00120	BSQU_MUCL31421_19g00010
