# Supplementary material for: Analysis of plant cell death-inducing proteins of the necrotrophic fungal pathogens Botrytis squamosa and Botrytis elliptica
Source: Front Plant Sci. 2022 Oct 11;13:993325. doi: 10.3389/fpls.2022.993325 (PMC9593002; doi:10.3389/fpls.2022.993325)
Supplement: Supplementary Data 2 — Expression levels and functional annotation of the 85 shared proteins detected in the culture filtrates of B. squamosa and B. elliptica. [file DataSheet_2.xlsx]

## Sheet: GROUPs_info
Group	BSQU_New	BSQU_Old	BSQU_mean_INF_16	BSQU_mean_INF_24	BSQU_mean_INF_48	BSQU_mean_PDA	BELL_New	BELL_Old_9612_PAC	BELL_mean_A16	BELL_mean_A24	BELL_mean_A40	BELL_mean_M	Functional annotation
G01	BSQU_MUCL31421_2g10580.1	BSQU_001g00680.1	11.3978	1.8563	1.99167	66.2648	BELL_9401_2g11780.1	BELL_018g00720.1	29.2775	1.60222	0.594948	69.4511	Multicopper oxidase
G02	BSQU_MUCL31421_2g09070.1	BSQU_001g02190.1	24.3126	22.4304	28.6179	125.413	BELL_9401_2g10150.1	BELL_076g00320.1	79.6291	136.476	118.694	17.4361	Lysophospholipase
G03	BSQU_MUCL31421_2g06220.1	BSQU_001g05030.1	1.15208	0.42199	1.89211	0.835069	BELL_9401_2g07010.1	BELL_024g00580.1	1.0331	0.370048	7.87895	5.17101	Carboxylesterase family
G04	BSQU_MUCL31421_2g05840.1	BSQU_001g05420.1	2.83122	0.947738	1.65547	11.6718	BELL_9401_2g06630.1	BELL_024g00170.1	5.18579	0.773488	0.986437	290.3	GH47 mannosidase
G05	BSQU_MUCL31421_2g04270.1	BSQU_001g07010.1	0.269966	0.0462621	0.494435	3.41244	BELL_9401_2g04790.1	BELL_004g01570.1	6.14221	1.06062	2.14094	130.766	a galactosidase
G06	BSQU_MUCL31421_2g03700.1	BSQU_001g07580.1	13.9016	2.00711	4.16502	6.91242	BELL_9401_2g04200.1	BELL_004g02190.1	16.6135	5.0728	14.3367	400.843	GH125 mannosidase
G07	BSQU_MUCL31421_2g01900.1	BSQU_001g09380.1	19.5462	3.66543	0.369338	149.996	BELL_9401_2g02250.1	BELL_026g00260.1	10.2942	12.3978	0.785547	38.1161	GH92 mannosidase
G08	BSQU_MUCL31421_2g01860.1	BSQU_001g09420.1	0.371727	0.126859	0.521707	1.0964	BELL_9401_2g02210.1	BELL_026g00300.1	0.534727	0.240009	0.500705	3.96813	GH28 Polygalacturonase
G09	BSQU_MUCL31421_3g09060.1	BSQU_002g00170.1	0.422489	0.164576	0.444928	4.54475	BELL_9401_1g13330.1	BELL_061g00020.1	55.4636	32.342	77.3979	21.04	Esterase PHB depolymerase
G10	BSQU_MUCL31421_3g08890.1	BSQU_002g00340.1	0.216778	0.0925216	0.0945323	0.195497	BELL_9401_1g13100.1	BELL_061g00210.1	0.0840057	0.0958591	0.0885256	5.55218	GH71 glucanase
G11	BSQU_MUCL31421_3g07920.1	BSQU_002g01310.1	59.9793	286.314	74.1928	16.3257	BELL_9401_1g12030.1	BELL_008g01650.1	0.283725	0	1.02524	30.6142	GH5 cellulase amylase
G12	BSQU_MUCL31421_3g07440.1	BSQU_002g01790.1	203.341	327.12	64.4295	27.1759	BELL_9401_1g11490.1	BELL_008g02170.1	183.433	274.221	413.635	122.588	GH45 fungal cellulose binding domain
G13	BSQU_MUCL31421_3g02430.1	BSQU_002g06800.1	284.959	247.789	218.736	308.101	BELL_9401_16g00120.1	BELL_008g00130.1	211.687	151.413	241.453	208.442	X8 domain, Glucanosyltransferase
G14	BSQU_MUCL31421_3g01710.1	BSQU_002g07520.1	0.715137	1.23617	1.54759	1.57449	BELL_9401_16g00940.1	BELL_008g00910.1	0.844161	1.63318	28.2309	19.9002	GH43 arabinofuranosidase or xylanase
G15	BSQU_MUCL31421_3g01000.1	BSQU_002g08230.1	1.17044	0.702363	4.04582	1.038	BELL_9401_16g01740.1	BELL_028g00300.1	1.06107	0.0888965	23.0109	7.57673	neuraminidase_sialidase
G16	BSQU_MUCL31421_5g00240.1	BSQU_003g00240.1	16.8652	2.43843	1.27529	46.434	BELL_9401_7g07780.1	BELL_037g00230.1	52.3427	17.2658	4.89021	5.42714	Calcineurin-like phosphoesterase
G17	BSQU_MUCL31421_5g00420.1	BSQU_003g00420.1	211.44	265.813	1814.33	419.229	BELL_9401_7g07570.1	BELL_037g00460.1	1395.42	1256.14	14002.2	45562.2	Cerato-platanin
G18	BSQU_MUCL31421_5g01170.1	BSQU_003g01170.1	23.1748	24.8172	72.0796	59.5802	BELL_9401_7g06820.1	BELL_046g00520.1	108.689	23.0144	27.9034	2159.09	unknown
G19	BSQU_MUCL31421_5g01380.1	BSQU_003g01380.1	0.280865	0.116558	2.08735	0.312124	BELL_9401_7g06580.1	BELL_046g00310.1	0.358065	0.640363	0.980414	7.6114	GH5 cellulase
G20	BSQU_MUCL31421_5g01530.1	BSQU_003g01530.1	1.95395	3.84332	12.1191	0.961951	BELL_9401_7g06420.1	BELL_046g00150.1	1.41253	4.69489	33.0259	4.13355	Carboxylesterase family
G21	BSQU_MUCL31421_5g01630.1	BSQU_003g01630.1	2.71092	2.79081	1.82717	8.39256	BELL_9401_7g06290.1	BELL_046g00040.1	100.638	233.299	368.901	113.772	GH28 Polygalacturonase
G22	BSQU_MUCL31421_5g02680.1	BSQU_003g02680.1	4.78525	1.72464	2.28159	1.46596	BELL_9401_7g05200.1	BELL_002g01080.1	2.22849	3.41008	5.40397	2.74943	Pectate lyase
G23	BSQU_MUCL31421_5g02940.1	BSQU_003g02940.1	7.95541	13.8337	8.88809	10.5051	BELL_9401_7g04950.1	BELL_002g01340.1	97.1237	107.308	176.454	24.9992	Pectinesterase
G24	BSQU_MUCL31421_5g03140.1	BSQU_003g03140.1	536.371	467.132	41.3637	115.406	BELL_9401_7g04740.1	BELL_002g01540.1	707.949	340.906	192.408	140.522	GH12 endoglucanase
G25	BSQU_MUCL31421_5g04800.1	BSQU_003g04800.1	2.11441	3.67405	6.6593	1.66252	BELL_9401_7g02980.1	BELL_002g03270.1	4.93413	6.4385	39.6052	14.3726	Pectinesterase
G26	BSQU_MUCL31421_5g07050.1	BSQU_003g07060.1	236.404	23.0861	31.069	332.952	BELL_9401_7g00430.1	BELL_002g05670.1	209.453	89.1087	219.62	46.5292	Ribonuclease T2 family
G27	BSQU_MUCL31421_1g08030.1	BSQU_004g04000.1	0.967259	0.110047	0.123842	0.82948	BELL_9401_5g05400.1	BELL_001g00710.1	9.36661	0.346621	0.13742	143.566	unknown
G28	BSQU_MUCL31421_1g07960.1	BSQU_004g04070.1	0.353227	0.377616	0.463453	0.581288	BELL_9401_5g05490.1	BELL_001g00640.1	1.46096	1.86493	1.07866	39.1307	GH5 cellulase
G29	BSQU_MUCL31421_1g04290.1	BSQU_004g07780.1	682.094	154.035	3.68258	14.1307	BELL_9401_15g00050.1	BELL_017g00050.1	335.207	4.81529	1.07953	212.264	Pectate lyase
G30	BSQU_MUCL31421_9g05000.1	BSQU_005g00770.1	1137.74	1228.4	550.157	1283.15	BELL_9401_3g09620.1	BELL_020g00100.1	1006.08	880.383	1984.21	242.537	GH28 Polygalacturonase
G31	BSQU_MUCL31421_9g04990.1	BSQU_005g00780.1	122.931	124.116	75.7911	207.525	BELL_9401_3g09610.1	BELL_020g00110.1	151.841	93.2215	189.69	22.1671	Pectinesterase
G32	BSQU_MUCL31421_9g00540.1	BSQU_005g05250.1	40.6333	7.58502	1.03075	1.42631	BELL_9401_3g04830.1	BELL_032g00080.1	1.26421	0.55699	0.536049	1.30709	a-L-rhamnosidase
G33	BSQU_MUCL31421_15g02770.1	BSQU_005g07020.1	1.16645	0.398103	0.427127	1.19665	BELL_9401_3g02820.1	BELL_019g01360.1	0.500872	0.278454	26.624	25.7105	a-L-arabinofuranosidase
G34	BSQU_MUCL31421_6g07020.1	BSQU_006g00100.1	0.437731	0.249502	0.27703	0.403686	BELL_9401_6g07840.1	BELL_091g00120.1	2.0598	0.176532	0.361906	160.297	GH18 Chitinase II
G35	BSQU_MUCL31421_6g06060.1	BSQU_006g01060.1	0.555466	0.418571	2.85373	0.640968	BELL_9401_6g06790.1	BELL_060g00090.1	34.9475	60.171	314.288	119.67	GH53 galactanase
G36	BSQU_MUCL31421_6g05760.1	BSQU_006g01360.1	0.21605	0.102202	0.771263	1.17793	BELL_9401_6g06470.1	BELL_060g00390.1	0.191185	0.11208	3.31052	11.11	GH65
G37	BSQU_MUCL31421_6g02870.1	BSQU_006g04260.1	214.564	72.0496	78.2342	229.244	BELL_9401_6g03270.1	BELL_006g02500.1	226.303	66.5387	128.439	472.593	Subtilisin SerPept
G38	BSQU_MUCL31421_6g02290.1	BSQU_006g04840.1	33.0165	25.279	42.2323	72.6141	BELL_9401_6g02610.1	BELL_006g01900.1	193.27	232.369	297.352	137.91	Serine carboxypeptidase S28
G39	BSQU_MUCL31421_6g02060.1	BSQU_006g05070.1	0.594882	0.652453	2.2045	0.951954	BELL_9401_6g02320.1	BELL_006g01650.1	2.01046	1.77818	6.15424	16.2488	GH5 cellulase
G40	BSQU_MUCL31421_6g00930.1	BSQU_006g06200.1	0.324932	0.690774	7.68101	1.0944	BELL_9401_6g01050.1	BELL_006g00460.1	0.968631	1.03396	31.046	10.2266	GDSL-like Lipase/Acylhydrolase
G41	BSQU_MUCL31421_6g00890.1	BSQU_006g06240.1	67.0034	68.8116	49.9423	84.3173	BELL_9401_6g01010.1	BELL_006g00420.1	98.1997	44.7158	74.4281	93.311	GH17 Glucosidase
G42	BSQU_MUCL31421_6g00320.1	BSQU_006g06810.1	6.50344	5.58285	16.097	7.78355	BELL_9401_6g00410.1	BELL_062g00300.1	9.91114	0.851071	1.99183	697.662	unknown
G43	BSQU_MUCL31421_8g01060.1	BSQU_007g01060.1	1.1587	1.13259	3.82018	0.683368	BELL_9401_8g01110.1	BELL_021g00590.1	0.329559	0.712227	12.7416	3.70242	GH35 galactosidase
G44	BSQU_MUCL31421_10g05520.1	BSQU_008g00140.1	1.65532	0.898123	0.441561	4.00461	BELL_9401_12g06220.1	BELL_075g00140.1	0.991329	0.232793	0.230307	25.6921	Carboxylesterase family
G45	BSQU_MUCL31421_10g04720.1	BSQU_008g00940.1	11.2582	4.9974	14.5585	20.9656	BELL_9401_12g05310.1	BELL_088g00440.1	18.3862	19.1394	55.1477	31.0834	Subtilisin SerPept
G46	BSQU_MUCL31421_10g03430.1	BSQU_008g02230.1	409.894	31.5983	7.78838	936.854	BELL_9401_12g03800.1	BELL_005g01060.1	965.021	382.208	29.171	52.2403	Phosphoesterase family
G47	BSQU_MUCL31421_10g03210.1	BSQU_008g02440.1	63.4627	46.6202	117.79	125.281	BELL_9401_12g03630.1	BELL_005g01260.1	14.998	5.35232	38.8596	178.244	Pro-kumamolisin serine endopeptidase subtilisin
G48	BSQU_MUCL31421_10g00130.1	BSQU_008g05520.1	27.7085	30.2705	16.8883	52.914	BELL_9401_12g00250.2	BELL_047g00230.1	104.569	70.2976	74.8358	18.9852	Cutinase
G49	BSQU_MUCL31421_10g00110.1	BSQU_008g05540.1	2003.1	1354.74	3942.84	2426.8	BELL_9401_10g03680.1	BELL_022g00010.1	1329.63	3407.18	8181.63	1594.47	unknown
G50	BSQU_MUCL31421_11g05990.1	BSQU_009g00250.1	286.217	2054.39	4396.05	342.117	BELL_9401_14g00260.1	BELL_079g00240.1	170.493	744.08	3997.12	117.436	unknown
G51	BSQU_MUCL31421_11g04020.1	BSQU_009g02220.1	0.418481	0.0151016	2.99735	0.541999	BELL_9401_14g02330.1	BELL_023g00990.1	0.293128	0.258577	0.314848	4.24093	GH7, Fungal cellulose binding domain
G52	BSQU_MUCL31421_11g02030.1	BSQU_009g04220.1	1.49219	0.388373	10.7264	0.499506	BELL_9401_14g04370.1	BELL_025g01140.1	7.32926	2.18108	235.61	152.56	Alpha-L-arabinofuranosidase
G53	BSQU_MUCL31421_7g01420.1	BSQU_010g01320.1	2.22757	0.492134	0.518382	2.96423	BELL_9401_4g06300.1	BELL_003g01040.1	4.95938	0.901277	0.429301	10.7548	GH25 lysozyme protein
G54	BSQU_MUCL31421_7g01150.1	BSQU_010g01590.1	1.90391	2.34673	42.6562	0.40825	BELL_9401_4g06630.1	BELL_003g01320.1	0.404937	0.732985	107.945	10.5468	GH5 cellulase
G55	BSQU_MUCL31421_16g00290.1	BSQU_011g00290.1	5.51661	2.79992	22.5547	6.79054	BELL_9401_10g05630.1	BELL_042g00530.1	1.2712	1.4978	61.1782	20.4782	GH35 galactosidase
G56	BSQU_MUCL31421_16g01130.1	BSQU_011g01130.1	0.580237	0.805766	1.37242	0.819596	BELL_9401_10g04730.1	BELL_085g00380.1	105.705	76.9382	138.639	37.9221	GH28 Polygalacturonase
G57	BSQU_MUCL31421_4g07220.1	BSQU_012g03080.1	10.475	3.31522	8.43285	41.1255	BELL_9401_1g01990.1	BELL_012g01180.1	13.6398	0.594949	0.524491	296.993	Tuberculosis necrotizing toxin
G58	BSQU_MUCL31421_4g08170.1	BSQU_012g04030.1	823.928	510.839	38.5789	96.434	BELL_9401_1g01090.1	BELL_012g00260.1	6298.44	2337.66	2362.32	254.821	unknown
G59	BSQU_MUCL31421_7g03340.1	BSQU_013g03720.1	5.72037	3.06506	2.8796	11.7409	BELL_9401_4g03990.1	BELL_030g00180.1	10.3063	3.22586	6.44405	415.462	GH20 Hexoaminidase
G60	BSQU_MUCL31421_14g03680.1	BSQU_014g02730.1	20.274	6.18584	2.63325	61.9809	BELL_9401_13g04260.1	BELL_098g00050.1	20.9586	12.7144	2.46562	1.7173	Histidine phosphatase
G61	BSQU_MUCL31421_14g04410.1	BSQU_014g03460.1	102.581	140.116	61.1863	98.7811	BELL_9401_13g05070.1	BELL_050g00660.1	135.46	110.557	161.438	123.263	GH17 Glucosidase
G62	BSQU_MUCL31421_1g03760.1	BSQU_015g00480.1	288.548	189.378	138.43	276.916	BELL_9401_15g00550.1	BELL_017g00540.1	164.1	63.6809	61.5748	162.091	Glucanosyltransferase
G63	BSQU_MUCL31421_1g02380.1	BSQU_015g01900.1	79.5284	67.5929	60.5539	92.8169	BELL_9401_15g02090.1	BELL_017g02070.1	80.6767	68.6928	113.382	90.8047	Chorismate Mutase
G64	BSQU_MUCL31421_1g02190.1	BSQU_015g02090.1	27.1218	34.3597	11.6923	98.6513	BELL_9401_15g02320.1	BELL_017g02270.1	245.818	70.2535	29.9919	37.9097	GH62 arabinofuranosidase
G65	BSQU_MUCL31421_4g02200.1	BSQU_016g02200.1	1.07203	1.65347	5.16904	3.10062	BELL_9401_10g01070.1	BELL_027g00720.1	0.614553	0.950899	14.8184	10.9721	GH28 Polygalacturonase
G66	BSQU_MUCL31421_4g03320.1	BSQU_016g03320.1	1.61189	0.330216	0.640219	14.3423	BELL_9401_10g02240.1	BELL_022g01430.1	3.43624	0.446944	0.54873	56.3909	GH15 glucoamylase
G67	BSQU_MUCL31421_12g01420.1	BSQU_017g00720.1	0.542463	0.443792	0.480499	0.866104	BELL_9401_11g05990.1	BELL_010g02120.1	1.735	0.329131	0.587505	85.0009	Pectate lyase superfamily protein
G68	BSQU_MUCL31421_12g01480.1	BSQU_017g00780.1	0.846191	0.273881	0.602786	0.591956	BELL_9401_11g05920.1	BELL_010g02060.1	7.74956	1.77428	4.51311	18.9489	GH53 galactanase
G69	BSQU_MUCL31421_12g02230.1	BSQU_017g01530.1	0.4244	0.588622	2.54959	2.63358	BELL_9401_10g05630.1	BELL_042g00530.1	1.2712	1.4978	61.1782	20.4782	GH35 galactosidase
G70	BSQU_MUCL31421_13g02130.1	BSQU_018g02600.1	35.5487	8.20025	8.37057	89.669	BELL_9401_9g04320.1	BELL_100g00120.1	40.1105	12.724	4.624	66.2745	Chitin recognition protein, Glyoxal oxidase N-terminus
G71	BSQU_MUCL31421_13g01770.1	BSQU_018g02970.1	1.99355	1.2546	2.41669	4.37361	BELL_9401_9g04710.1	BELL_039g00340.1	1.17461	0.307126	8.52198	6.9577	GH79 glucoronidase
G72	BSQU_MUCL31421_13g00390.1	BSQU_018g04350.1	11.7902	5.65161	10.5495	23.4294	BELL_9401_9g06240.1	BELL_059g00400.1	35.9339	34.894	48.155	50.5119	Pro-kumamolisin serine endopeptidase subtilisin
G73	BSQU_MUCL31421_15g02190.1	BSQU_019g01480.1	1.05817	0.340164	1.8784	0.817049	BELL_9401_3g02400.1	BELL_019g00980.1	1.52041	0.551111	3.33898	63.3986	GH39
G74	BSQU_MUCL31421_11g01090.1	BSQU_021g00030.1	2.59065	1.72109	2.7394	2.9865	BELL_9401_17g01180.1	BELL_116g00070.1	2.61065	1.90148	8.47193	19.99	a-L-rhamnosidase
G75	BSQU_MUCL31421_1g13070.1	BSQU_022g00070.1	93.5065	181.03	222.797	40.8333	BELL_9401_5g00110.1	BELL_035g01190.1	19.8369	62.0868	259.957	28.7454	GDSL-like Lipase/Acylhydrolase family
G76	BSQU_MUCL31421_1g12980.1	BSQU_022g00160.1	0.377058	0.124775	0.39611	1.04607	BELL_9401_5g00200.1	BELL_035g01090.1	1.76698	1.0137	0.879364	8.51835	GH28 Polygalacturonase
G77	BSQU_MUCL31421_1g12880.1	BSQU_022g00260.1	0.166572	0.101596	0.382666	0.506791	BELL_9401_5g00330.1	BELL_035g00970.1	0.238842	0.0486731	0.861328	7.06135	GH115 glucoronidase
G78	BSQU_MUCL31421_2g00350.1	BSQU_023g00390.1	0.892636	0.907544	2.30323	1.77032	BELL_9401_2g00400.1	BELL_078g00050.1	0.0819254	0.183468	0.844496	2.33948	GH28 Polygalacturonase
G79	BSQU_MUCL31421_2g00270.1	BSQU_023g00470.1	165.92	106.317	140.471	21.5809	BELL_9401_2g00320.1	BELL_069g00320.1	167.457	72.971	251.617	130.573	GH17 Glucosidase
G80	BSQU_MUCL31421_2g00230.1	BSQU_023g00510.1	0.606086	0.485649	0.390658	0.542853	BELL_9401_2g00280.1	BELL_069g00280.1	0.951156	0.291201	0.214316	28.5773	GH76 mannanase_glucosidase
G81	BSQU_MUCL31421_15g00270.1	BSQU_024g00460.1	0.261639	0.278252	0.250422	0.165431	BELL_9401_3g00300.1	BELL_089g00120.1	0.81227	0.274809	3.26662	94.7091	Carboxylesterase family
G82	BSQU_MUCL31421_15g00140.1	BSQU_024g00590.1	3.50964	0.577217	0.700433	0.876374	BELL_9401_3g00160.1	BELL_089g00250.1	1.03119	0.345181	0.822593	4.2504	glutamyltranspeptidase
G83	BSQU_MUCL31421_18g00080.1	BSQU_025g00710.1	1.09796	0.143025	0.401593	1.5171	BELL_9401_20g00700.1	BELL_077g00070.1	1.76029	1.42496	1.81216	30.5969	GH28 Polygalacturonase
G84	BSQU_MUCL31421_14g00830.1	BSQU_026g00140.1	1070.47	97.1628	73.8528	1214.93	BELL_9401_13g01120.1	BELL_095g00220.1	1189.73	33.5413	2.92835	1790.52	unknown
G85	BSQU_MUCL31421_14g00060.1	BSQU_026g00910.1	0.36198	0.147807	0.324781	3.92153	BELL_9401_14g01540.1	BELL_023g00250.1	0.806373	1.97963	0.675205	2.55519	FAD binding domain,
